# Supplementary material for: Causeway: a pipeline for genome-wide effector gene screening with Mendelian Randomization and colocalization
Source: Bioinform Adv. 2025 May 29;5(1):vbaf110. doi: 10.1093/bioadv/vbaf110 (PMC12161984; doi:10.1093/bioadv/vbaf110)
Supplement: vbaf110_Supplementary_Data [file vbaf110_supplementary_data.zip]

Archive with 2 entries (2 files):
- Suppl_files_causeway.docx
- Supplementary_Tables.xlsx
