# Supplementary material for: Causeway: a pipeline for genome-wide effector gene screening with Mendelian Randomization and colocalization
Source: Bioinform Adv. 2025 May 29;5(1):vbaf110. doi: 10.1093/bioadv/vbaf110 (PMC12161984; doi:10.1093/bioadv/vbaf110)
Supplement: vbaf110_Supplementary_Data [file vbaf110_supplementary_data.zip › Supplementary_Tables.xlsx]

## Sheet: ST1
Supplementary Table 1. Causeway pipeline output showing GSMR significant loci along with TwoSampleMR sensitivity methods and co-localization results. Potential causal genes passing all criteria (marked as TRUE in is candidate column) are highlighted in green.
Gene	Outcome	GSMR_beta	GSMR_se	GSMR_pval	GSMR_nsnp	HEIDI_out	Q_MR_Egger	Q_Inverse_variance_weighted	Q_df_MR_Egger	Q_df_Inverse_variance_weighted	Q_pval_MR_Egger	Q_pval_Inverse_variance_weighted	N_SNP	b_MR_Egger	b_Weighted_median	b_Inverse_variance_weighted	b_Simple_mode	se_MR_Egger	se_Weighted_median	se_Inverse_variance_weighted	se_Simple_mode	pval_MR_Egger	pval_Weighted_median	pval_Inverse_variance_weighted	pval_Simple_mode	r2_exposure	r2_oucome	correct_dir	steiger_pval	H3	H4	causal_snp	pleiotropy_egger_intercept	pleiotropy_se	pleiotropy_pval	mrpresso_pval	adjp_MR_Egger	adjp_Weighted_median	adjp_Inverse_variance_weighted	adjp_Simple_mode	is_candidate
ABCA3	T2D_GSMR	0.0549896	0.0203784	0.00696693	5	0.0379217	7.33736	10.9536	3	4	0.061888	0.0270903	5	0.0136326	0.0453729	0.0611486	0.039222	0.0485258	0.0234381	0.0304431	0.0289375	0.797022	0.052885	0.0445775	0.246771	0.0180615	2.97e-05	TRUE	0	0.0605377	0.00063872	rs17135889	0.0078804	0.0064808	0.310951	0.105	0.890648	0.0638579	0.0560345	0.355542	FALSE
AAR2	T2D_GSMR	-0.0311375	0.00970522	0.00133509	7	0.0104588	32.737	34.8023	7	8	2.96e-05	2.9e-05	9	-0.0588583	-0.0407269	-0.0460217	-0.0414591	0.028963	0.0118266	0.020814	0.0188497	0.0816483	0.0005739	0.0270296	0.0590436	0.082853	7.43e-05	TRUE	0	0.997844	0.000108447	rs115989692	0.0046788	0.0070406	0.52762	0.004	0.29338	0.00147757	0.0370036	0.179515	FALSE
ABCA1	T2D_GSMR	-0.0673694	0.016172	3.10236e-05	13	0.000461988	23.9178	41.9831	13	14	0.0318945	0.0001244	15	0.0962047	-0.0538948	-0.0583265	-0.046851	0.052467	0.0200142	0.0228659	0.0347839	0.0896987	0.0070847	0.0107474	0.199408	0.0392832	8.16e-05	TRUE	0	1	2.08315e-10	rs4556142	-0.0179431	0.0057262	0.0079188	0.001	0.302621	0.0113416	0.0172051	0.307291	FALSE
ABCB9	T2D_GSMR	-0.0975899	0.0119587	3.33476e-16	17	5.17762e-14	35.8808	37.6527	17	18	0.0047575	0.0043045	19	-0.0802131	-0.0924051	-0.0971388	-0.0503123	0.0225258	0.0131106	0.0128328	0.0270314	0.0024043	0	0	0.0791217	0.0964372	0.0002105	TRUE	0	0.985301	0.0146993	rs11608811	-0.0035323	0.0038552	0.372354	0.018	0.0743329	0	0	0.200554	FALSE
ABCC5	T2D_GSMR	0.0294349	0.00414811	1.28432e-12	50	1.07644e-10	111.334	155.246	59	60	4.54e-05	0	61	-0.0021636	0.0301524	0.0341285	0.0353384	0.0090116	0.0063199	0.0058088	0.0119372	0.811093	1.8e-06	0	0.0043953	0.487342	0.0003605	TRUE	0	0.998673	0.00132528	rs1520195	0.0111426	0.0023099	1.03e-05	<0.001	0.895927	1.13186e-05	0	0.0749727	FALSE
ABCF2	T2D_GSMR	0.0431282	0.0138068	0.00178599	9	0.0131023	19.9935	21.405	7	8	0.0055837	0.006146	9	0.0165197	0.050459	0.0414679	0.0423251	0.0405241	0.0143293	0.0189342	0.0355874	0.695709	0.0004293	0.028517	0.26841	0.0553693	4.54e-05	TRUE	0	0.00643596	0.0455887	rs2252694	0.0047351	0.0067357	0.504772	0.031	0.81874	0.00116256	0.0385658	0.377555	FALSE
ABP1	T2D_GSMR	0.0147095	0.0051511	0.00429562	39	0.0258638	126.045	128.054	41	42	0	0	43	0.0273959	0.0115426	0.0174976	0.0179907	0.0148822	0.007384	0.0084201	0.01221	0.0728889	0.118007	0.0377037	0.148087	0.318698	0.0001903	TRUE	0	1	8.86628e-13	rs7806458	-0.0023446	0.0029009	0.423632	<0.001	0.279502	0.13119	0.0486542	0.26518	FALSE
ABO	T2D_GSMR	-0.0232104	0.00477373	1.16141e-06	26	2.59427e-05	168.951	170.191	22	23	0	0	24	-0.0303884	-0.017379	-0.0249483	-0.0214889	0.0169138	0.0078599	0.0099495	0.0196303	0.0861331	0.02703	0.0121596	0.284988	0.505172	0.0002919	TRUE	0	1	3.77001e-09	rs550057	0.0019287	0.0048005	0.691721	<0.001	0.299435	0.0353414	0.0190146	0.391581	FALSE
ACADVL	T2D_GSMR	-0.0379228	0.0105175	0.000311333	14	0.00322998	53.961	54.4301	14	15	1.3e-06	2.2e-06	16	-0.055544	-0.0673775	-0.0434568	-0.0781579	0.0388187	0.0139931	0.016988	0.0283444	0.174413	1.5e-06	0.0105252	0.014665	0.0834711	0.0001044	TRUE	0	0.87286	0.0192667	rs507506	0.0024339	0.0069763	0.732374	0.001	0.40442	9.51282e-06	0.0169041	0.122532	FALSE
ACER3	T2D_GSMR	0.01756	0.00652162	0.00709011	20	0.0384156	28.3645	28.3728	20	21	0.101049	0.129891	22	0.0113617	0.0134745	0.0121011	0.0008685	0.0117833	0.0084299	0.006619	0.0147881	0.346449	0.109948	0.0675133	0.953723	0.236045	4.53e-05	TRUE	0	0.00840983	0.0207129	rs7110532	0.0002628	0.0034246	0.9396	0.15	0.586836	0.123141	0.0815213	0.964775	FALSE
ACOT7	T2D_GSMR	0.0460214	0.0169156	0.00651553	7	0.0359398	14.9563	15.0932	6	7	0.020599	0.0348224	8	0.0393631	0.0442238	0.046896	0.0589435	0.0386439	0.0171287	0.019953	0.0314902	0.347688	0.0098271	0.0187574	0.103403	0.0379806	3.62e-05	TRUE	0	0.458699	0.00297756	rs6663299	0.0015848	0.0067621	0.822495	0.114	0.586836	0.0148659	0.0273976	0.22111	FALSE
ACSM3	T2D_GSMR	-0.0663764	0.0196779	0.000743167	7	0.00657422	7.43059	7.68339	5	6	0.190535	0.262228	7	-0.0848715	-0.0733098	-0.0690256	-0.109163	0.0436764	0.021739	0.0192843	0.0398638	0.109622	0.0007455	0.0003444	0.0338075	0.0232598	3.21e-05	TRUE	0	0.00967749	0.0432217	rs2071524	0.0025392	0.0061565	0.697101	0.361	0.316724	0.0018347	0.00109207	0.149316	FALSE
ACTN1	T2D_GSMR	0.171554	0.0299392	1.00375e-08	6	3.61464e-07	4.49913	11.651	2	3	0.105445	0.0086794	4	-0.0411239	0.172858	0.195447	0.185666	0.137684	0.0326601	0.0483362	0.0471292	0.793357	1e-07	5.27e-05	0.0291458	0.0116261	0.0001003	TRUE	0	0.88639	0.113554	rs7140680	0.0204374	0.0114621	0.216519	0.096	0.889903	8.72941e-07	0.000239898	0.144951	FALSE
ACTR10	T2D_GSMR	-0.0382052	0.00944627	5.24405e-05	5	0.000713598	10.8371	11.6118	2	3	0.0044336	0.0088386	4	-0.0385989	-0.0312684	-0.0308349	-0.0193555	0.0292276	0.0096476	0.0175791	0.0226742	0.317489	0.0011909	0.0794198	0.456047	0.0832422	3.12e-05	TRUE	0	0.999913	8.32073e-06	rs79224182	0.0046197	0.0122181	0.74171	0.234	0.565856	0.00266963	0.0943627	0.553825	FALSE
ACVR1	T2D_GSMR	-0.0880172	0.027251	0.00123847	4	0.00986505	30.1429	30.2452	4	5	4.6e-06	1.32e-05	6	0.000153	0.0466527	0.0082947	-0.10586	0.0826371	0.0264998	0.0395271	0.0752295	0.998612	0.0783247	0.833787	0.218395	0.0266518	4.09e-05	TRUE	0	0.480785	0.0130653	rs35160507	0.0016879	0.0144863	0.912858	0.022	0.999285	0.0909197	0.838306	0.328035	FALSE
ADAM17	T2D_GSMR	0.034675	0.012375	0.00507821	13	0.029561	10.4145	17.0667	10	11	0.40491	0.105917	12	-0.01909	0.0382971	0.0469577	0.0362565	0.0299503	0.0190874	0.0178581	0.0288222	0.538189	0.0448133	0.0085514	0.234461	0.0346265	3.75e-05	TRUE	0	0.00631745	0.0326139	rs2276337	0.0109207	0.004321	0.0300075	0.154	0.715471	0.0550977	0.0143881	0.344155	FALSE
ADAM15	T2D_GSMR	-0.0296786	0.00527729	1.8676e-08	38	6.47914e-07	76.4208	77.3263	34	35	4.2e-05	4.96e-05	36	-0.0165994	-0.0290594	-0.0224735	-0.0417961	0.0116917	0.0086416	0.0070836	0.0168039	0.164782	0.0007717	0.0015107	0.0177864	0.325388	0.0001387	TRUE	0	0.984265	9.7363e-05	rs41264285	-0.0019457	0.0030655	0.529858	<0.001	0.391258	0.00188911	0.00350294	0.127786	FALSE
ADAL	T2D_GSMR	0.0470864	0.0115466	4.54354e-05	12	0.000633754	9.25095	11.3869	9	10	0.414439	0.328177	11	0.0368322	0.0396681	0.0604688	0.0540747	0.0192696	0.0132035	0.0106541	0.0222	0.0882621	0.0026614	0	0.0351003	0.0721517	6.54e-05	TRUE	0	0.976216	0.00964551	rs1549523	0.006187	0.0042919	0.183307	0.292	0.302621	0.00508958	0	0.150112	FALSE
ADAM1A	T2D_GSMR	0.0154958	0.00495717	0.00177235	11	0.0130123	2.72422	2.78614	7	8	0.909289	0.947053	9	0.0148401	0.0157192	0.0163126	0.0185781	0.0074763	0.0054527	0.0045696	0.0082433	0.0875408	0.0039414	0.0003572	0.0542523	0.353641	2.07e-05	TRUE	0	0.00335672	0.00310036	rs12423572	0.0009723	0.0039072	0.810622	0.962	0.302118	0.00688122	0.00112784	0.173952	FALSE
ADAMTSL2	T2D_GSMR	0.111849	0.0190623	4.42267e-09	5	1.73805e-07	17.3488	61.0077	5	6	0.0038836	0	7	-0.0903615	0.0194724	0.0424077	0.0834824	0.0408533	0.0124949	0.0280264	0.0400347	0.0779225	0.119132	0.130245	0.0821361	0.0975992	0.0001225	TRUE	0	0.95402	1.95804e-05	rs28678509	0.0348332	0.0098199	0.0164363	<0.001	0.288413	0.132033	0.146538	0.203115	FALSE
ADAMTS13	T2D_GSMR	0.06855	0.0192912	0.000380242	3	0.00381491	25.7723	26.6791	3	4	1.06e-05	2.31e-05	5	0.0599595	0.0741819	0.0739226	0.0720617	0.0615906	0.0178347	0.0388736	0.023352	0.402099	3.19e-05	0.0572215	0.036721	0.0364697	6.96e-05	TRUE	0	1	1.22456e-12	rs739469	0.0033937	0.0104455	0.766595	0.008	0.627489	0.000132976	0.0700633	0.153504	FALSE
ADARB1	T2D_GSMR	0.0853431	0.0110505	1.13614e-14	17	1.36207e-12	14.6103	15.4358	16	17	0.553343	0.564122	18	0.0729145	0.0732561	0.0866373	0.0699955	0.0174312	0.0125092	0.0087019	0.0238397	0.0007031	0	0	0.0092282	0.105806	0.0001541	TRUE	0	0.915723	0.0310335	rs915814	0.0027612	0.003039	0.377062	0.565	0.043475	0	0	0.101779	FALSE
ADAT2	T2D_GSMR	0.0307989	0.011952	0.0099693	5	0.0494601	0.69339	0.745236	2	3	0.707021	0.862516	4	0.0377584	0.0318664	0.032084	0.0363009	0.0272285	0.0106125	0.0109695	0.0200842	0.299867	0.0026758	0.0034465	0.168422	0.0559216	1.22e-05	TRUE	0	0.0116318	0.00888344	rs9496640	-0.0014653	0.0064355	0.841042	0.929	0.548034	0.00510397	0.00680134	0.281145	FALSE
ADCK3	T2D_GSMR	0.0140114	0.00451416	0.00191004	57	0.0138197	127.314	132.928	64	65	4.3e-06	1.4e-06	66	0.0268733	0.0116278	0.0120206	0.0086315	0.010352	0.0060489	0.0054593	0.0116447	0.0116865	0.0545667	0.027676	0.461217	0.520641	0.000202	TRUE	0	0.0330055	0.00364884	rs12406714	-0.0038003	0.0022623	0.0978557	<0.001	0.144523	0.0656215	0.03768	0.558276	FALSE
ADARB2	T2D_GSMR	-0.0159923	0.0048225	0.000912519	43	0.00770961	60.7174	64.8711	41	42	0.0242283	0.0132904	43	-0.0030014	-0.0112137	-0.015282	-0.0539368	0.0093526	0.0075014	0.0059289	0.0159221	0.749908	0.134948	0.0099501	0.0015421	0.284562	0.0001138	TRUE	0	0.0026865	0.00167295	rs3793735	-0.0034077	0.0020347	0.101591	0.02	0.857149	0.148895	0.0161963	0.0461761	FALSE
ADCY10P1	T2D_GSMR	0.0173836	0.00501163	0.000523094	34	0.00493941	58.1543	77.4956	30	31	0.0015313	7.4e-06	32	-0.0060784	0.0159099	0.0227311	0.0117717	0.0113318	0.0080858	0.0076368	0.0168955	0.595637	0.0491113	0.0029153	0.491159	0.273225	0.0001321	TRUE	0	0.210395	0.000691104	rs62396334	0.0080969	0.0025633	0.0036012	<0.001	0.750361	0.0598859	0.00596732	0.587333	FALSE
ADH5	T2D_GSMR	0.0628099	0.0204211	0.00209986	4	0.0148638	13.7128	14.9898	3	4	0.0033233	0.0047225	5	0.0787653	0.0572639	0.0530295	0.0852094	0.0618725	0.0198633	0.0345654	0.0365751	0.292703	0.0039402	0.124986	0.0802776	0.0213491	3.23e-05	TRUE	0	0.232016	0.00566159	rs7683704	-0.0039493	0.007472	0.633727	0.094	0.541601	0.00688122	0.141249	0.202261	FALSE
ADK	T2D_GSMR	0.0131434	0.00367831	0.00035262	47	0.00357566	100.172	104.566	48	49	1.53e-05	6.7e-06	50	0.0069206	0.0135286	0.015465	0.0154626	0.007436	0.005171	0.0045916	0.0105864	0.356669	0.0088909	0.0007568	0.150505	0.788442	0.0001861	TRUE	0	0.890405	8.94333e-05	rs67594352	0.0041186	0.0028385	0.153287	<0.001	0.591981	0.0137438	0.00205694	0.266209	FALSE
ADM	T2D_GSMR	0.0511807	0.00970505	1.3376e-07	23	3.83891e-06	40.0403	47.8689	20	21	0.0049372	0.0007165	22	0.0140843	0.0665164	0.0511537	0.0549564	0.0221044	0.0130814	0.0124985	0.0239199	0.531239	4e-07	4.26e-05	0.0319677	0.0957033	0.0001135	TRUE	0	0.936307	0.0540149	rs7107290	0.0070686	0.0035746	0.0619348	0.001	0.714024	3.0441e-06	0.000203752	0.146406	FALSE
ADTRP	T2D_GSMR	-0.0230447	0.00798538	0.0039035	8	0.024069	2.43407	2.66895	6	7	0.875772	0.913847	8	-0.0299302	-0.025004	-0.0224649	-0.0284366	0.0168538	0.0083457	0.0068398	0.0115427	0.126095	0.0027353	0.0010218	0.0432362	0.147722	1.79e-05	TRUE	0	0.00494468	0.00649075	rs6933892	0.0024187	0.0049907	0.645112	0.931	0.342832	0.00519742	0.00261994	0.163135	FALSE
AFAP1	T2D_GSMR	-0.0156205	0.00386968	5.42207e-05	51	0.000734656	72.0077	83.9928	55	56	0.0615998	0.0091103	57	-0.0017817	-0.0146688	-0.0169805	-0.0100721	0.0061665	0.0048553	0.0038282	0.0100911	0.773717	0.002518	9.2e-06	0.322515	0.601349	0.000156	TRUE	0	0.11052	0.0105598	rs62290601	-0.0050722	0.0016764	0.0037686	0.008	0.877826	0.00484658	5.66506e-05	0.428864	FALSE
AFF4	T2D_GSMR	-0.0617215	0.0209179	0.00317102	5	0.0205433	11.1239	27.3917	4	5	0.0252064	4.78e-05	6	0.152947	-0.0778552	-0.080415	-0.0406759	0.100964	0.0225351	0.0417373	0.0374482	0.20438	0.0005506	0.0540175	0.326964	0.0223187	6.34e-05	TRUE	0	0.998196	0.000299784	rs30177	-0.0382914	0.0158319	0.0728721	0.006	0.446742	0.00143601	0.0665245	0.432454	FALSE
AGER	T2D_GSMR	0.0403504	0.0151635	0.00779037	6	0.0414044	69.9609	70.0844	6	7	0	0	8	0.0759433	0.0489496	0.0829203	0.0326446	0.0797953	0.0173282	0.0389966	0.0259748	0.377984	0.0047304	0.0334742	0.249145	0.0539377	0.0002789	TRUE	0	0.999934	6.63825e-05	rs3130342	0.0014969	0.0145454	0.921386	<0.001	0.611032	0.00804114	0.0442348	0.358267	FALSE
AGAP3	T2D_GSMR	-0.0408079	0.0093792	1.35588e-05	16	0.000228904	85.313	85.9277	17	18	0	0	19	-0.0260018	-0.0469946	-0.0359014	-0.0473669	0.0337188	0.0123601	0.0179016	0.0225564	0.451212	0.0001435	0.0449114	0.0500968	0.0948671	0.0001467	TRUE	0	1	1.72551e-11	rs4725388	-0.001979	0.0056546	0.730648	<0.001	0.662053	0.000467004	0.0563386	0.167047	FALSE
AGPAT9	T2D_GSMR	-0.0360275	0.0120375	0.00276296	13	0.0184933	7.85363	9.45563	10	11	0.643132	0.579912	12	-0.0215261	-0.0334371	-0.0375989	-0.033786	0.0162197	0.0128642	0.0100908	0.0214529	0.21396	0.0093428	0.0001945	0.143584	0.0732149	3.11e-05	TRUE	0	0.00346753	0.00361133	rs11731267	-0.0035181	0.0027795	0.234313	0.638	0.458937	0.0142574	0.000682359	0.261116	FALSE
AHI1	T2D_GSMR	-0.0152971	0.00415143	0.000228908	48	0.00250924	74.9903	75.043	52	53	0.0201164	0.0248151	54	-0.0126514	-0.0090056	-0.0114774	-0.0213793	0.0075863	0.0057071	0.0044102	0.0106156	0.101394	0.114574	0.009255	0.0491031	0.479002	0.0001148	TRUE	0	0.0281798	0.0278664	rs6908428	0.0004029	0.0021083	0.849198	0.02	0.307706	0.127936	0.0152774	0.166083	FALSE
AHCYP1	T2D_GSMR	-0.0375834	0.0141359	0.00784372	6	0.0416412	12.4358	12.7027	2	3	0.0019935	0.0053257	4	-0.0540717	-0.0748976	-0.0404314	-0.0764548	0.0745863	0.022035	0.028933	0.0300906	0.543824	0.0006762	0.162288	0.0846188	0.0617941	5.03e-05	TRUE	0	0.0192085	0.0157125	rs78347598	0.0042516	0.0205192	0.855036	0.125	0.717284	0.00169607	0.178001	0.204096	FALSE
AHNAK	T2D_GSMR	0.0653931	0.0212156	0.00205403	5	0.0145939	5.19541	10.9963	3	4	0.158035	0.0266059	5	0.158538	0.0641057	0.0366094	0.0767368	0.0704539	0.023923	0.0288812	0.035328	0.109914	0.0073695	0.204947	0.0955827	0.0228889	2.07e-05	TRUE	0	0.000705221	0.0107219	rs2513059	-0.0145735	0.0079628	0.164638	0.088	0.316724	0.0117091	0.221516	0.214591	FALSE
AK2	T2D_GSMR	-0.068876	0.0264234	0.00914376	4	0.0465845	17.2231	22.1785	3	4	0.0006359	0.0001847	5	-0.057387	0.0181251	0.0005041	0.0621656	0.0774745	0.0403154	0.0452438	0.0661082	0.51257	0.653012	0.991111	0.400274	0.0198088	2.97e-05	TRUE	0	0.999873	1.03281e-05	rs59902060	0.0092508	0.0099572	0.42139	0.039	0.700245	0.663533	0.991111	0.502911	FALSE
AK4	T2D_GSMR	-0.0941841	0.0170992	3.62747e-08	6	1.18061e-06	6.13723	6.1636	3	4	0.105121	0.187259	5	-0.0991879	-0.0845545	-0.0952802	-0.0881836	0.0411431	0.0200565	0.0195631	0.0327268	0.0949487	2.49e-05	1.1e-06	0.0544013	0.0300601	5.69e-05	TRUE	0	0.0264625	0.973322	rs10789175	0.0006616	0.0058276	0.916779	0.332	0.303804	0.000107106	9.38161e-06	0.173952	TRUE
AKD1	T2D_GSMR	0.0351266	0.010443	0.000769181	16	0.00668954	18.4395	21.7291	14	15	0.18749	0.115108	16	0.0138048	0.031479	0.0385517	0.0073825	0.0184787	0.0112145	0.0102893	0.0190246	0.467388	0.0050007	0.0001791	0.703433	0.0889088	5.58e-05	TRUE	0	0.671562	0.00243239	rs7757895	0.0059616	0.0037723	0.136346	0.191	0.679337	0.00841388	0.000641991	0.769406	FALSE
AKR1C2	T2D_GSMR	-0.0168813	0.00567165	0.00291628	28	0.0192743	28.7821	28.8795	32	33	0.630208	0.672536	34	-0.0128391	-0.0094509	-0.0146577	-0.0207727	0.0074623	0.0064278	0.0046641	0.0100171	0.0949924	0.141477	0.0016741	0.0459841	0.287979	5.18e-05	TRUE	0	0.00289644	0.0118564	rs7893456	-0.000484	0.0015504	0.756906	0.678	0.303804	0.155636	0.00378714	0.165305	FALSE
AKTIP	T2D_GSMR	-0.0570068	0.00741608	1.50712e-14	16	1.75324e-12	144.787	153.202	19	20	0	0	21	-0.0902672	-0.0652676	-0.0626773	-0.0699673	0.0306793	0.0085438	0.0159115	0.0157058	0.008363	0	8.18e-05	0.000243	0.185454	0.0003644	TRUE	0	1	7.30256e-61	rs8049033	0.006908	0.0065739	0.306523	<0.001	0.129278	0	0.000347826	0.0201419	FALSE
AKIP1	T2D_GSMR	0.030611	0.00521309	4.30706e-09	42	1.70679e-07	87.1128	108.297	42	43	5.4e-05	2e-07	44	0.0048475	0.0344296	0.0366497	0.0304586	0.0116779	0.0066913	0.0067344	0.0107964	0.680184	3e-07	1e-07	0.007213	0.373447	0.0002441	TRUE	0	1	2.67136e-13	rs2016942	0.0086198	0.0026972	0.0026471	<0.001	0.808161	2.39355e-06	1.14154e-06	0.0892008	FALSE
ALCAM	T2D_GSMR	0.0147844	0.00569144	0.00938597	37	0.0474104	60.5368	64.794	38	39	0.0114919	0.0058563	40	-0.0012001	0.0061555	0.0129714	-0.00201	0.0110842	0.008399	0.0070535	0.0135003	0.914352	0.463626	0.0659152	0.882409	0.258082	0.0001087	TRUE	0	0.022733	0.00113522	rs2399047	0.0035627	0.0021794	0.110367	0.006	0.955562	0.475152	0.0797864	0.91254	FALSE
ALKBH3	T2D_GSMR	0.0627352	0.0167221	0.000175692	4	0.00200135	21.9951	25.8316	3	4	6.54e-05	3.42e-05	5	-0.0057578	0.0476881	0.0642867	-0.0119622	0.105158	0.0192202	0.0384917	0.0367182	0.959777	0.013096	0.0948909	0.760919	0.029453	5.75e-05	TRUE	0	0.954096	0.0399638	rs4755217	0.0117369	0.0162251	0.521749	0.038	0.980778	0.0188867	0.110532	0.818765	FALSE
ALG1L13P	T2D_GSMR	0.034687	0.0076318	5.49194e-06	13	0.000104237	32.4146	32.5625	12	13	0.0011938	0.0019813	14	0.0437407	0.0364768	0.0379322	0.0247848	0.0268191	0.0108234	0.0097803	0.021674	0.128849	0.0007512	0.0001051	0.273441	0.189601	9.32e-05	TRUE	0	0.988808	0.0111918	rs13270194	-0.0016991	0.0072607	0.818921	0.005	0.345241	0.00184566	0.000427311	0.381021	FALSE
ALKBH5	T2D_GSMR	-0.0986177	0.0143326	5.95772e-12	6	4.70213e-10	8.7534	19.8491	4	5	0.0675678	0.0013339	6	0.0230075	-0.0899519	-0.0984607	-0.0549662	0.0568636	0.0162895	0.0242251	0.0337077	0.706467	0	4.82e-05	0.163888	0.0466185	0.0001128	TRUE	0	0.991245	0.00875448	rs2925138	-0.0232374	0.0103198	0.0874763	0.026	0.826991	0	0.000224228	0.27891	FALSE
AMIGO1	T2D_GSMR	-0.0462371	0.0148296	0.0018215	9	0.013301	69.3683	73.2949	11	12	0	0	13	-0.0546393	-0.0438825	-0.0176778	-0.0766777	0.0547674	0.0150642	0.0279298	0.0299397	0.339884	0.0035794	0.526775	0.0249522	0.0501545	0.0001006	TRUE	0	0.991696	0.000146074	rs534135	0.0060311	0.0076431	0.446735	<0.001	0.57782	0.00642301	0.539872	0.141202	FALSE
ALOX5AP	T2D_GSMR	-0.0207143	0.00641002	0.00123118	24	0.00982391	19.5517	21.136	22	23	0.611058	0.572782	24	-0.036019	-0.0245561	-0.0222431	-0.0256918	0.0127794	0.010194	0.0065976	0.0167356	0.0100056	0.0160014	0.0007479	0.138388	0.157525	4.35e-05	TRUE	0	0.0014289	0.0195793	rs12429692	0.0032616	0.0025913	0.221338	0.568	0.141248	0.0225295	0.00204023	0.254799	FALSE
ALS2CL	T2D_GSMR	0.0948898	0.0252269	0.000168933	7	0.00195834	15.7983	26.1382	4	5	0.0033021	8.39e-05	6	-0.0239796	0.0632846	0.0990051	0.0911779	0.0871733	0.0340882	0.0491041	0.0617734	0.796879	0.0633826	0.0437761	0.199968	0.0159938	7.06e-05	TRUE	0	0.937922	0.0522971	rs4683269	0.0122598	0.0075771	0.18097	0.012	0.890648	0.0752478	0.0551994	0.307516	FALSE
AMDHD1	T2D_GSMR	-0.0171419	0.00471471	0.000277088	47	0.00292891	62.1552	64.0913	48	49	0.0823245	0.0725572	50	-0.0091172	-0.0211306	-0.0191411	-0.0224697	0.0097187	0.0070609	0.0052463	0.0119315	0.352885	0.0027659	0.0002638	0.0656125	0.339742	0.0001104	TRUE	0	0.999994	2.07916e-08	rs7486703	-0.0023964	0.0019599	0.22739	0.072	0.591203	0.00524214	0.000866104	0.187971	FALSE
ANAPC13	T2D_GSMR	-0.013543	0.00519057	0.0090767	45	0.0463425	35.8635	37.1849	35	36	0.42779	0.414263	37	-0.0175712	-0.0099984	-0.0108957	-0.0026455	0.0075582	0.0069412	0.0047698	0.0115093	0.0260091	0.149747	0.0223541	0.819501	0.280349	5.83e-05	TRUE	0	0.00658831	0.00363215	rs4498009	0.0019494	0.0017167	0.263852	0.415	0.182161	0.1634	0.0315615	0.863597	FALSE
ANAPC4	T2D_GSMR	0.0346987	0.00664996	1.80979e-07	36	5.02655e-06	40.9715	42.0779	32	33	0.132921	0.133663	34	0.0251838	0.035022	0.0350483	0.0502819	0.0122844	0.0082645	0.0061759	0.0154821	0.048627	2.26e-05	0	0.002673	0.228644	0.0001162	TRUE	0	0.990808	0.00882706	rs1533133	0.0023526	0.0025308	0.359541	0.152	0.243533	9.83531e-05	0	0.060102	FALSE
ANGEL2	T2D_GSMR	0.0425269	0.0102816	3.53116e-05	17	0.000514038	18.7559	19.1541	16	17	0.281523	0.319758	18	0.0414348	0.0447871	0.049541	0.0318907	0.0168665	0.0116676	0.009354	0.0215933	0.0258276	0.0001237	1e-07	0.157993	0.0786415	7.15e-05	TRUE	0	0.398389	0.123267	rs1045868	0.0017392	0.0029841	0.568132	0.42	0.182161	0.000419111	1.14154e-06	0.274149	FALSE
ANGEL1	T2D_GSMR	0.0313806	0.00762085	3.82629e-05	18	0.000546588	63.1504	63.6688	18	19	6e-07	1e-06	20	0.0366256	0.0614869	0.0282741	-0.0126345	0.0252717	0.0119096	0.0126139	0.0410123	0.16446	2e-07	0.024994	0.761385	0.149663	0.0001074	TRUE	0	0.984858	0.0138985	rs11628619	-0.0020479	0.0053279	0.705201	<0.001	0.39112	1.64889e-06	0.0345999	0.818765	FALSE
ANAPC5	T2D_GSMR	0.0588763	0.0180643	0.00111705	8	0.0091282	72.9247	80.3824	9	10	0	0	11	-0.027135	0.0397063	0.0256676	0.0898842	0.0662608	0.0181816	0.0367477	0.0397983	0.691735	0.0289716	0.484876	0.0474896	0.0599344	0.0001127	TRUE	0	1	1.6185e-30	rs1799525	0.0085764	0.0089396	0.362434	<0.001	0.817956	0.0375492	0.499345	0.165823	FALSE
ANK1	T2D_GSMR	0.338304	0.0251083	2.23177e-41	8	4.22742e-38	21.9454	28.8932	6	7	0.0012388	0.0001513	8	0.423249	0.315156	0.302785	0.359704	0.0925382	0.0273811	0.0322896	0.0750853	0.0037953	0	0	0.0019877	0.027149	0.0005247	TRUE	0	1	3.88338e-07	rs4736819	-0.0147332	0.0106898	0.217314	0.045	0.0858292	0	0	0.052216	FALSE
ANKK1	T2D_GSMR	-0.0353476	0.0109255	0.00121508	19	0.00972783	26.1442	26.865	13	14	0.0162585	0.0200465	15	-0.0208626	-0.015109	-0.0323443	-0.0129121	0.0244227	0.0143266	0.0147701	0.0277681	0.408445	0.291602	0.0285345	0.649084	0.085056	6.96e-05	TRUE	0	0.31892	0.000484	rs6589371	-0.002303	0.003847	0.559685	0.058	0.633367	0.306037	0.0385658	0.722034	FALSE
ANKLE2	T2D_GSMR	0.0666853	0.0103129	1.00497e-10	15	6.29192e-09	95.4467	101.582	13	14	0	0	15	0.0121386	0.0639056	0.047965	0.0819773	0.0445215	0.0123084	0.0210008	0.0266068	0.789408	2e-07	0.0223738	0.0081325	0.111392	0.0001848	TRUE	0	0.999748	0.000249996	rs13254	0.0082967	0.0090758	0.377275	<0.001	0.888833	1.64889e-06	0.0315615	0.0958405	FALSE
ANKRD10	T2D_GSMR	0.0302821	0.00819	0.000217774	22	0.00240389	42.953	43.0184	21	22	0.0031871	0.0046946	23	0.0231918	0.0182374	0.0201736	0.0212578	0.019302	0.0094309	0.0091365	0.0157436	0.242923	0.0531402	0.0272433	0.190664	0.133443	7.07e-05	TRUE	0	0.017158	0.00300825	rs56050731	-0.0006846	0.0038307	0.859881	0.01	0.48706	0.0641139	0.0372275	0.299409	FALSE
ANKRD12	T2D_GSMR	0.0511314	0.0198186	0.00988077	14	0.0491496	4.08492	4.19729	9	10	0.905735	0.938008	11	0.0525081	0.051096	0.0413768	0.0687388	0.0374942	0.0229681	0.0174107	0.0371202	0.194903	0.0261048	0.017477	0.0937691	0.0262438	1.35e-05	TRUE	0	0.00154491	0.00333934	rs11661859	-0.0012327	0.0036773	0.745145	0.928	0.432988	0.0343435	0.0259878	0.211479	FALSE
ANKRD18EP	T2D_GSMR	-0.0319191	0.00762214	2.81814e-05	8	0.000429109	56.5716	61.0544	9	10	0	0	11	-0.0527512	-0.03047	-0.0193787	-0.0261329	0.0419479	0.0078114	0.0138669	0.0198703	0.240208	9.59e-05	0.162271	0.21781	0.22894	9.68e-05	TRUE	0	1	1.1067e-11	rs228824	0.0119535	0.0141547	0.420275	<0.001	0.485372	0.000339655	0.178001	0.328035	FALSE
ANKRD22	T2D_GSMR	-0.0686223	0.0241345	0.00446444	5	0.0267443	4.96652	9.34167	4	5	0.29075	0.096188	6	-0.139476	-0.0733238	-0.054068	0.0307298	0.0507169	0.0263465	0.0274869	0.0557861	0.0513701	0.0053849	0.0491776	0.605444	0.0273165	2.2e-05	TRUE	0	0.0531198	0.0194409	rs10736363	0.0097334	0.0051852	0.13372	0.16	0.248317	0.00898897	0.0611219	0.682735	FALSE
VAV3	T2D_GSMR	-0.0163481	0.00438814	0.000194905	51	0.00219233	74.0224	74.0302	51	52	0.0192465	0.0240156	53	-0.0153071	-0.0171184	-0.015858	-0.0231837	0.0091086	0.0077333	0.0050985	0.014445	0.0989737	0.026857	0.0018689	0.114557	0.382829	0.0001235	TRUE	0	0.364142	0.0553287	rs8676	-0.0001557	0.0021229	0.941838	0.03	0.304523	0.0351462	0.00415187	0.233674	FALSE
ANKRD9	T2D_GSMR	-0.0635086	0.0102596	6.01051e-10	21	2.93431e-08	11.0204	14.8343	16	17	0.808224	0.607419	18	-0.0383574	-0.0624669	-0.0703284	-0.0682732	0.0187264	0.0131416	0.0090922	0.0227941	0.0573063	2e-06	0	0.0081374	0.0844769	0.0001004	TRUE	0	0.0754899	0.899207	rs4906203	-0.0061182	0.0031329	0.0685503	0.671	0.256644	1.23667e-05	0	0.0958405	TRUE
ANXA2R	T2D_GSMR	0.03062	0.0117323	0.00905744	14	0.046272	38.3493	45.3485	13	14	0.0002538	3.58e-05	15	0.0030293	0.0299268	0.0416147	0.0206281	0.0295862	0.0133784	0.0164969	0.0305571	0.92001	0.0252893	0.0116501	0.51063	0.0897923	9.04e-05	TRUE	0	0.809936	0.000655307	rs4637560	0.0074634	0.0048453	0.147458	<0.001	0.958775	0.0334784	0.0184315	0.600931	FALSE
ANXA2	T2D_GSMR	0.0416868	0.0132636	0.00167257	13	0.0124775	30.5752	31.8816	12	13	0.0022859	0.0025013	14	0.0416817	0.0314525	0.0216913	0.0031747	0.0331903	0.0143898	0.0176096	0.0269737	0.233076	0.0288338	0.218028	0.908106	0.0541658	5.3e-05	TRUE	0	0.0473395	0.0070926	rs62004990	-0.0034534	0.0048229	0.48767	0.021	0.481063	0.0374033	0.234799	0.930041	FALSE
ANTXR2	T2D_GSMR	-0.0347323	0.0131178	0.0081037	15	0.0428293	23.1953	23.2343	13	14	0.0393919	0.0565627	15	-0.0279533	-0.0247166	-0.0317456	-0.031821	0.0287579	0.0134128	0.0125555	0.0229763	0.34878	0.0653629	0.0114574	0.187741	0.0739353	4.55e-05	TRUE	0	0.0022552	0.000967661	rs6534651	-0.0006784	0.0045873	0.884698	0.094	0.586836	0.077413	0.0181501	0.297658	FALSE
AOAH	T2D_GSMR	-0.023706	0.00412061	8.7656e-09	58	3.19304e-07	52.9841	56.3845	49	50	0.323117	0.248509	51	-0.0300812	-0.0176474	-0.0198874	-0.012164	0.0069646	0.0060562	0.0040156	0.0112257	7.61e-05	0.0035687	7e-07	0.283748	0.424449	0.0001121	TRUE	0	0.0252747	0.972798	rs4412275	0.0029605	0.0016694	0.0823854	0.248	0.0124656	0.00641156	6.53333e-06	0.390977	TRUE
ANPEP	T2D_GSMR	0.0268222	0.00398427	1.67315e-11	47	1.19146e-09	246.284	246.57	48	49	0	0	50	0.037738	0.0280942	0.0354661	0.0339948	0.0123278	0.0057221	0.007613	0.0152467	0.0036047	9e-07	3.2e-06	0.0303862	0.435698	0.0004815	TRUE	0	1	6.37629e-33	rs11073891	-0.0008055	0.0034171	0.814635	<0.001	0.0849107	6.24112e-06	2.33931e-05	0.145174	FALSE
ANXA4	T2D_GSMR	-0.0417831	0.0110077	0.000147169	14	0.0017423	22.155	29.3529	14	15	0.0754852	0.0144809	16	0.0055204	-0.0452299	-0.0463864	-0.0659541	0.0270519	0.0125707	0.0131315	0.0229097	0.841239	0.0003206	0.0004117	0.0114757	0.0842378	7.25e-05	TRUE	0	0.0818544	0.135368	rs13012793	-0.0105338	0.0049392	0.0511355	0.037	0.913012	0.000918136	0.00127019	0.112781	FALSE
AP3B1	T2D_GSMR	-0.0309846	0.00647948	1.73593e-06	33	3.75365e-05	51.0532	51.0612	33	34	0.0232774	0.0302917	35	-0.0286227	-0.0176847	-0.0293618	-0.0184524	0.0124149	0.0091806	0.0068284	0.0168884	0.0275637	0.0540657	1.71e-05	0.282247	0.221955	0.0001132	TRUE	0	0.716945	0.0585617	rs11746090	-0.0001784	0.0024866	0.943227	0.02	0.18593	0.0651246	9.43361e-05	0.38927	FALSE
APEH	T2D_GSMR	-0.0466757	0.011648	6.14459e-05	10	0.000810521	80.1194	82.1206	16	17	0	0	18	-0.0611824	-0.0449047	-0.0394755	-0.046619	0.0386313	0.011825	0.0173866	0.0216391	0.132814	0.0001462	0.0231795	0.0458462	0.112865	0.0001476	TRUE	0	1	8.51385e-09	rs11718165	0.0051865	0.0082042	0.536203	<0.001	0.349484	0.00047475	0.0324819	0.165305	FALSE
AP3D1	T2D_GSMR	-0.0439678	0.0165194	0.00777753	5	0.0413593	2.3865	2.84384	3	4	0.496153	0.58429	5	-0.0622799	-0.0438627	-0.0454831	-0.0311828	0.0287559	0.0158396	0.0144915	0.0272204	0.118923	0.0056197	0.0016975	0.315853	0.0348765	1.73e-05	TRUE	0	0.0199281	0.0107766	rs10413398	0.0032372	0.0047868	0.54734	0.756	0.330491	0.00929725	0.00383423	0.421896	FALSE
AP3M1	T2D_GSMR	0.0345521	0.0102103	0.000714279	18	0.00641835	30.572	38.7982	20	21	0.0611008	0.0103743	22	-0.013656	0.017356	0.0260386	0.010311	0.0196055	0.0115723	0.0105212	0.0193994	0.494109	0.133668	0.0133286	0.600643	0.13147	6.7e-05	TRUE	0	0.869157	0.000124847	rs35273093	0.009465	0.0040801	0.0310437	0.02	0.69153	0.147591	0.020561	0.678869	FALSE
AP3S2	T2D_GSMR	0.024548	0.00647837	0.000151117	25	0.00178014	140.262	140.284	25	26	0	0	27	0.0461036	0.025117	0.0470943	0.0204452	0.0195359	0.0086968	0.0110821	0.0112672	0.0263912	0.0038762	2.14e-05	0.0811456	0.305793	0.0003163	TRUE	0	0.155555	0.844445	rs3759831	0.0003132	0.005038	0.950923	<0.001	0.182161	0.00679136	0.000113016	0.202794	FALSE
APBB3	T2D_GSMR	0.0482723	0.0151208	0.00141078	9	0.0109252	27.4879	27.51	8	9	0.0005821	0.0011512	10	0.0533602	0.0529893	0.0508326	0.0373604	0.0388813	0.0177044	0.0214499	0.0398409	0.207186	0.0027624	0.0177964	0.372859	0.0431494	6.08e-05	TRUE	0	0.661685	0.0271262	rs12163996	-0.0004113	0.0051311	0.938088	0.008	0.450167	0.00524214	0.0262263	0.476181	FALSE
APRT	T2D_GSMR	-0.0476661	0.015224	0.00174225	7	0.0128311	9.60511	10.7503	6	7	0.142297	0.14989	8	-0.0640228	-0.0455087	-0.039835	-0.0470433	0.033115	0.0181796	0.0163526	0.032976	0.101373	0.0123046	0.0148505	0.196739	0.0403116	2.72e-05	TRUE	0	0.220065	0.00466841	rs78178561	0.0042246	0.0049949	0.43011	0.189	0.307706	0.0178845	0.0224193	0.30476	FALSE
ARG1	T2D_GSMR	-0.0493111	0.00647429	2.60764e-14	26	2.87174e-12	38.2972	42.1358	27	28	0.0732834	0.0420979	29	-0.037526	-0.0553124	-0.0526792	-0.0552183	0.0115442	0.0085874	0.0071674	0.0138922	0.0030816	0	0	0.0004496	0.219249	0.0001682	TRUE	0	0.167817	0.83218	rs2246012	-0.0037496	0.0022793	0.111549	0.067	0.0802297	0	0	0.0238288	FALSE
ARFGAP3	T2D_GSMR	-0.058657	0.0165002	0.000378076	11	0.00380932	37.18	37.2512	9	10	2.44e-05	5.12e-05	11	-0.0519631	-0.046479	-0.0581462	0.0176234	0.0540272	0.0185022	0.0251521	0.0424255	0.36128	0.0120021	0.0207898	0.686625	0.039741	7.63e-05	TRUE	0	0.696356	0.289334	rs5751391	-0.0008835	0.0067288	0.898421	0.01	0.59571	0.0175479	0.02978	0.755898	FALSE
ARHGAP12	T2D_GSMR	0.0316509	0.0108733	0.00360411	24	0.0226396	18.255	19.476	22	23	0.690764	0.67328	24	0.0251692	0.0410168	0.0391057	0.0260735	0.0150414	0.0119119	0.0081953	0.0174141	0.108423	0.0005745	1.8e-06	0.147923	0.0897855	5.64e-05	TRUE	0	0.00842661	0.0911219	rs11008701	0.002467	0.0022327	0.281118	0.734	0.316521	0.00147757	1.42845e-05	0.26518	FALSE
ARHGAP15	T2D_GSMR	-0.0174968	0.00607274	0.00396168	38	0.0243012	42.8156	42.873	34	35	0.14279	0.169317	36	-0.023283	-0.0239147	-0.0210266	-0.0237123	0.0119908	0.0080229	0.0055898	0.0141536	0.0604914	0.0028749	0.0001688	0.102777	0.251381	8.07e-05	TRUE	0	0.0203242	0.000544714	rs16858573	0.000554	0.0025943	0.832183	0.155	0.256644	0.00541415	0.000617724	0.22111	FALSE
ARHGAP19	T2D_GSMR	-0.0443872	0.00770051	8.20515e-09	29	3.01205e-07	49.2616	65.0639	30	31	0.0147797	0.0003276	32	0.0058241	-0.0173157	-0.0226723	-0.0288533	0.0117687	0.010252	0.0083172	0.0227513	0.62429	0.0912185	0.0064115	0.214168	0.212764	0.0001098	TRUE	0	0.999783	0.000217271	rs8181326	-0.0071134	0.002293	0.0041614	<0.001	0.763135	0.104451	0.0114085	0.324038	FALSE
ARHGAP24	T2D_GSMR	0.021301	0.00821986	0.00955859	27	0.0479932	26.7252	26.7326	23	24	0.26784	0.317069	25	0.0125723	0.0082658	0.0115344	0.0204241	0.0151958	0.0106564	0.0077326	0.0190972	0.41654	0.437944	0.135789	0.295492	0.12912	3.9e-05	TRUE	0	0.0864811	0.0137535	rs4693716	-0.0002067	0.002585	0.936968	0.367	0.637921	0.449142	0.151855	0.402673	FALSE
ARHGAP39	T2D_GSMR	0.11195	0.0224348	6.03823e-07	5	1.46261e-05	1.04552	13.5831	2	3	0.592882	0.0035312	4	-0.586367	0.137716	0.137675	0.12975	0.205516	0.0308239	0.0437907	0.0386778	0.104026	7.9e-06	0.0016669	0.0439072	0.0151871	7.76e-05	TRUE	0	0.57404	0.42596	rs12719778	0.0961155	0.0271448	0.0713313	0.082	0.313132	3.90787e-05	0.00377684	0.164708	FALSE
ARID1A	T2D_GSMR	-0.0345004	0.00752103	4.49243e-06	17	8.77274e-05	27.4163	27.4577	13	14	0.0109049	0.0167771	15	-0.0375139	-0.041236	-0.0392449	-0.0292077	0.0179557	0.0109207	0.0125669	0.0285446	0.0569121	0.0001594	0.001791	0.323556	0.0801187	7.04e-05	TRUE	0	0.899112	0.0668513	rs17162311	-0.0004851	0.0034615	0.890704	0.062	0.256644	0.000507617	0.00401868	0.429095	FALSE
ARHGEF39	T2D_GSMR	0.059079	0.0226556	0.00911537	6	0.0464648	21.3383	22.8756	5	6	0.0006991	0.0008392	7	-0.0178411	0.0389107	0.0465181	0.078631	0.113832	0.0227986	0.0361	0.0440261	0.881589	0.0878747	0.197541	0.124338	0.0202292	3.95e-05	TRUE	0	0.393658	0.000263097	rs3829076	0.0068374	0.0113923	0.57455	0.017	0.936638	0.100855	0.214605	0.240714	FALSE
ARMC2	T2D_GSMR	-0.0727042	0.0223049	0.00111584	7	0.00912618	8.31849	13.7874	5	6	0.139535	0.0321038	7	-0.161296	-0.109585	-0.0772377	-0.101621	0.0523083	0.0234056	0.028465	0.0331937	0.0273584	2.8e-06	0.0066592	0.0221837	0.0203119	4.11e-05	TRUE	0	0.0408125	0.673991	rs1040849	0.010629	0.0058625	0.129562	0.107	0.18593	1.64889e-05	0.0117227	0.136898	FALSE
ARMC3	T2D_GSMR	0.0900629	0.0192733	2.96925e-06	4	5.958e-05	13.0881	14.329	4	5	0.0108532	0.0136493	6	0.0436212	0.0701985	0.0697369	0.0162105	0.0500738	0.018988	0.024919	0.0557911	0.432841	0.0002182	0.0051334	0.783056	0.030972	4.91e-05	TRUE	0	0.142665	0.842282	rs10828354	0.0042269	0.0068639	0.571325	0.182	0.647516	0.000657415	0.00943986	0.834809	FALSE
ARMC7	T2D_GSMR	-0.0687889	0.0167654	4.07778e-05	11	0.000573858	32.1932	45.5519	11	12	0.0007101	8.3e-06	13	-0.144138	-0.0744574	-0.0538072	-0.0941573	0.0482482	0.0180988	0.0264719	0.0525685	0.0123546	3.89e-05	0.0420917	0.0985075	0.0404977	8.31e-05	TRUE	0	0.0854734	0.409597	rs4789146	0.0143649	0.0067236	0.055947	0.002	0.146172	0.000157296	0.0533881	0.21706	FALSE
ARPC1B	T2D_GSMR	-0.0712449	0.0183943	0.00010741	6	0.00133501	4.03925	6.48916	5	6	0.543778	0.370678	7	-0.0906932	-0.0627005	-0.0622456	-0.0105078	0.0242342	0.0193065	0.016671	0.0412231	0.0133989	0.0011637	0.0001886	0.807312	0.0297123	3.01e-05	TRUE	0	0.396041	0.0686137	rs2003499	0.0052582	0.0033594	0.178306	0.516	0.150087	0.00261656	0.000667977	0.85453	FALSE
ARNTL	T2D_GSMR	-0.0383668	0.00805939	1.93111e-06	30	4.11699e-05	52.4043	62.7917	31	32	0.0094999	0.0009203	33	-0.0867456	-0.0458575	-0.0473348	-0.0492586	0.0182826	0.0120006	0.0097252	0.0209537	4.46e-05	0.0001328	1.1e-06	0.0250572	0.142745	0.0001457	TRUE	0	0.996835	0.00172149	rs2219998	0.0073611	0.0029696	0.0188265	0.002	0.0124656	0.000441873	9.38161e-06	0.141202	FALSE
ASAH1	T2D_GSMR	-0.0233716	0.00589555	7.36182e-05	44	0.000948623	50.6026	50.7203	41	42	0.144629	0.167464	43	-0.0283165	-0.0193927	-0.0257246	-0.0447803	0.0099957	0.0079061	0.0053716	0.0142609	0.0071232	0.0141717	1.7e-06	0.0030892	0.252164	0.0001053	TRUE	0	0.999918	9.99178e-06	rs4921833	0.0006884	0.0022288	0.759001	0.173	0.124425	0.0202025	1.35634e-05	0.0630192	FALSE
ARRDC5	T2D_GSMR	-0.0282224	0.00742045	0.000142767	27	0.00169442	57.0522	59.8845	26	27	0.0004122	0.0002731	28	-0.0342037	-0.0298821	-0.0165193	0.0225124	0.0180698	0.010153	0.0092269	0.0270713	0.0695587	0.0032486	0.0733988	0.412931	0.211759	0.000102	TRUE	0	0.999816	0.000130316	rs3786941	0.0040397	0.0035557	0.266273	<0.001	0.274535	0.00596649	0.087771	0.514517	FALSE
ASAP1	T2D_GSMR	0.0210738	0.00787999	0.00748752	23	0.0401326	19.78	20.1481	17	18	0.285637	0.324543	19	0.0234524	0.0339183	0.0288361	0.0228898	0.0123835	0.0102284	0.007707	0.0202	0.0753915	0.0009128	0.0001829	0.272015	0.140195	4.78e-05	TRUE	0	0.0389007	0.001442	rs16893265	0.0013138	0.0023357	0.581132	0.33	0.283962	0.00217431	0.000652461	0.379746	FALSE
ARVCF	T2D_GSMR	0.0880257	0.0213885	3.86249e-05	6	0.0005501	17.3341	24.5242	6	7	0.0081307	0.0009211	8	-0.0600329	0.0722919	0.0619828	0.0931639	0.0815959	0.0205644	0.0286289	0.0297589	0.489644	0.0004391	0.0303843	0.0165953	0.0300925	5.42e-05	TRUE	0	0.799275	0.0312712	rs165656	0.0154883	0.0098178	0.165737	0.008	0.689403	0.00118693	0.0408057	0.127786	FALSE
ASF1A	T2D_GSMR	0.023318	0.00897107	0.00934298	21	0.0472184	51.046	66.1358	20	21	0.0001566	1.4e-06	22	0.0627685	0.0363119	0.0270959	0.0124344	0.0189646	0.0110994	0.0133491	0.0220536	0.003497	0.0010697	0.0423775	0.578844	0.121013	0.0001122	TRUE	0	0.668271	0.100349	rs147531464	-0.0084521	0.0034761	0.0245605	<0.001	0.0837024	0.00244221	0.0536589	0.661791	FALSE
ASCC2	T2D_GSMR	0.0319083	0.00951909	0.000802195	16	0.00691318	120.1	120.717	20	21	0	0	22	0.0426847	0.061009	0.0338468	0.0727241	0.0334985	0.014993	0.0186232	0.028634	0.217191	4.72e-05	0.0691469	0.0190624	0.125415	0.0001857	TRUE	0	1	7.02471e-20	rs6006267	-0.0018718	0.0058383	0.751827	<0.001	0.459787	0.000185795	0.0831556	0.128275	FALSE
ASPRV1	T2D_GSMR	-0.0405667	0.00972077	3.00359e-05	10	0.000450111	4.95681	16.6153	9	10	0.838057	0.0833227	11	-0.0431001	-0.0587858	-0.0746493	-0.108717	0.0131547	0.0118638	0.0120692	0.0246423	0.0095843	7e-07	0	0.0013107	0.0978316	0.00011	TRUE	0	0.167716	0.718957	rs12471788	-0.0081563	0.0023888	0.0076952	0.134	0.140823	4.99423e-06	0	0.0435208	FALSE
ATF1	T2D_GSMR	0.0348474	0.0119201	0.00346225	19	0.0219338	33.3268	36.6163	20	21	0.0310561	0.0186232	22	0.0180665	0.0371851	0.0440235	0.0455612	0.0218527	0.0126061	0.0119398	0.0198429	0.418139	0.0031801	0.0002268	0.0320633	0.0843791	8.08e-05	TRUE	0	0.0160399	0.0108471	rs113923834	0.0049549	0.0035266	0.175356	0.031	0.638393	0.00586974	0.000771952	0.146406	FALSE
ATF6B	T2D_GSMR	0.0380877	0.0106569	0.000351558	4	0.00356871	93.1939	96.3997	8	9	0	0	10	0.0159215	0.0160804	0.0403229	-0.0098602	0.0538358	0.0118035	0.0259897	0.0161448	0.774958	0.173091	0.120782	0.556484	0.154467	0.0002028	TRUE	0	1	7.03364e-15	rs3117577	0.0055881	0.0106523	0.61409	<0.001	0.878562	0.186676	0.137244	0.642663	FALSE
ATF7IP2	T2D_GSMR	0.03458	0.0104835	0.000972016	14	0.0081253	18.9996	22.6572	12	13	0.0885386	0.0459793	14	0.0647728	0.0549449	0.0371807	0.0400784	0.0216004	0.0125873	0.0122811	0.0269386	0.0110939	1.27e-05	0.002466	0.160663	0.0779372	5.87e-05	TRUE	0	0.0440654	0.521191	rs8048898	-0.0055069	0.0036232	0.154437	0.089	0.14316	5.92667e-05	0.00516323	0.275954	FALSE
ATP11B	T2D_GSMR	0.0449313	0.0162122	0.0055806	8	0.0317441	17.9093	18.3612	6	7	0.0064629	0.0104422	8	0.0299139	0.0461255	0.047298	0.0384549	0.0507939	0.0168106	0.0226548	0.0294979	0.577394	0.0060725	0.0368181	0.233587	0.0348544	3.93e-05	TRUE	0	0.0437699	0.00725349	rs12696497	0.0032533	0.0083607	0.710627	0.067	0.741001	0.00992027	0.0480003	0.343442	FALSE
ATP13A1	T2D_GSMR	0.0846633	0.008271	1.36554e-24	20	9.23788e-22	68.9757	72.3189	19	20	1e-07	1e-07	21	0.0665729	0.107654	0.0862923	0.0857309	0.025384	0.0118809	0.0148734	0.0284896	0.016755	0	0	0.0069308	0.122011	0.0002775	TRUE	0	1	2.14294e-09	rs58434384	0.004046	0.0042162	0.34929	<0.001	0.158372	0	0	0.0886664	FALSE
ATP1B2	T2D_GSMR	0.0454442	0.0174119	0.00905562	4	0.046272	9.56767	10.2119	3	4	0.0226223	0.0370057	5	0.0567482	0.0498808	0.0396811	0.0518883	0.0473659	0.0176548	0.0253303	0.038393	0.316906	0.0047231	0.11722	0.24791	0.0276999	2.19e-05	TRUE	0	0.991722	0.000214438	rs1642800	-0.0032764	0.00729	0.683597	0.236	0.565856	0.00803794	0.133811	0.356836	FALSE
ATP5G1	T2D_GSMR	-0.121313	0.0123592	9.65226e-23	15	4.57083e-20	35.4792	51.1702	15	16	0.0021005	1.49e-05	17	-0.0310665	-0.0525458	-0.0907226	-0.0669934	0.0293778	0.0179359	0.021014	0.0596141	0.307026	0.0033934	1.58e-05	0.277683	0.085747	0.0002663	TRUE	0	1	6.261e-10	rs12948439	-0.0089353	0.0034692	0.021097	<0.001	0.556796	0.00617133	8.94931e-05	0.384405	FALSE
ATP5D	T2D_GSMR	-0.08244	0.0150937	4.71109e-08	7	1.50231e-06	38.6776	38.6869	4	5	1e-07	3e-07	6	-0.0602627	-0.0760451	-0.058304	-0.0710267	0.0734689	0.0140991	0.0333261	0.0240582	0.45814	1e-07	0.0802048	0.0318013	0.0568732	8.65e-05	TRUE	0	0.999679	0.000320557	rs12983363	0.0005061	0.016363	0.976806	0.037	0.669832	8.72941e-07	0.0949912	0.146109	FALSE
ATP6AP1L	T2D_GSMR	0.014583	0.00524455	0.00542583	38	0.0311255	48.308	56.4523	40	41	0.172384	0.0546678	42	0.0081057	0.0260547	0.0279163	0.024023	0.0091255	0.0073194	0.0053471	0.011385	0.379716	0.0003713	2e-07	0.0410005	0.304815	0.000127	TRUE	0	0.0496296	0.0200145	rs178931	0.0058661	0.0022589	0.0130996	0.05	0.611834	0.00103379	2.10496e-06	0.159636	FALSE
ATP5SL	T2D_GSMR	-0.0384028	0.0135202	0.00450558	10	0.0269056	10.2464	10.2816	9	10	0.330905	0.416147	11	-0.0359811	-0.0492342	-0.0321864	-0.0245965	0.0252975	0.016395	0.0125093	0.0299986	0.188653	0.0026733	0.010082	0.431371	0.0455266	2.33e-05	TRUE	0	0.995986	0.000398276	rs9304593	0.0006652	0.003787	0.864455	0.301	0.425473	0.00510397	0.0163695	0.532131	FALSE
ATP6V1E2	T2D_GSMR	0.0146538	0.00510967	0.00413263	48	0.0250417	64.6262	71.85	47	48	0.0448253	0.0144776	49	0.0018694	0.0122053	0.0148073	0.0037833	0.0073989	0.0063862	0.0049909	0.0110375	0.801628	0.0559796	0.0030089	0.733266	0.377497	0.0001144	TRUE	0	0.78434	0.00148204	rs62134736	0.0036685	0.0016005	0.0264262	0.015	0.892435	0.0669949	0.00611672	0.793703	FALSE
ATP6V1G2	T2D_GSMR	0.103462	0.0142689	4.14147e-13	6	3.70036e-11	45.1831	70.6151	7	8	1e-07	0	9	-0.0145802	0.0979943	0.0822653	0.0940168	0.0545621	0.0175871	0.0285628	0.0338201	0.797	0	0.0039748	0.023928	0.0829465	0.0001912	TRUE	0	0.999925	7.452e-05	rs2523502	0.0179673	0.0090517	0.0875397	<0.001	0.890648	0	0.00767035	0.1398	FALSE
ATRAID	T2D_GSMR	0.0621109	0.0100951	7.62219e-10	14	3.59153e-08	120.797	152.537	18	19	0	0	20	-0.002045	0.0525275	0.079414	0.0662302	0.0425116	0.0130317	0.0219906	0.0227095	0.962162	5.56e-05	0.0003047	0.0088534	0.118967	0.0003486	TRUE	0	1	1.48534e-42	rs2384575	0.0196005	0.0090127	0.0432248	<0.001	0.980778	0.000214526	0.0009815	0.0987853	FALSE
ATPAF1	T2D_GSMR	-0.059048	0.0190136	0.00189911	9	0.0137616	10.3127	10.715	7	8	0.171533	0.218378	9	-0.0342466	-0.0400778	-0.059844	-0.041214	0.0530323	0.0230581	0.0193666	0.0417632	0.539014	0.082189	0.0020011	0.352619	0.0476477	3.11e-05	TRUE	0	0.114764	0.0193411	rs1595896	-0.0030784	0.0058915	0.617433	0.278	0.715471	0.0948433	0.00437018	0.456221	FALSE
ATRIP	T2D_GSMR	-0.0583779	0.0136826	1.98492e-05	7	0.000315732	31.221	40.1047	6	7	2.3e-05	1.2e-06	8	-0.0156379	-0.0534596	-0.0581225	-0.087878	0.0425625	0.0138489	0.0288196	0.0423282	0.725924	0.0001133	0.0437193	0.0765233	0.0431165	8.37e-05	TRUE	0	0.885138	0.0555655	rs3135941	-0.0083163	0.0063647	0.239188	0.011	0.841618	0.000391017	0.0551994	0.198791	FALSE
B3GALNT2	T2D_GSMR	-0.0198304	0.00685632	0.00382465	35	0.0236908	52.6972	52.7205	36	37	0.0357586	0.0451708	38	-0.0173034	-0.0173678	-0.0161524	0.0075331	0.0112246	0.0088127	0.0064448	0.0217883	0.131926	0.0487497	0.0122012	0.731497	0.251968	8.76e-05	TRUE	0	0.976985	0.00740162	rs381674	0.0003049	0.002418	0.900359	0.031	0.349403	0.0594939	0.0190596	0.792945	FALSE
B3GNT2	T2D_GSMR	0.0385105	0.00824733	3.02001e-06	27	6.04704e-05	32.5215	44.9257	23	24	0.089774	0.005944	25	-0.0045229	0.0351619	0.0422356	0.0206495	0.017688	0.0097735	0.0091786	0.0205752	0.800452	0.0003211	4.2e-06	0.325578	0.149338	0.0001171	TRUE	0	0.621441	0.0189711	rs11888817	0.0097708	0.0032989	0.006988	0.014	0.892315	0.000918136	2.94e-05	0.431391	FALSE
B3GNTL1	T2D_GSMR	0.0274606	0.00663949	3.53496e-05	24	0.000514038	25.3526	25.4994	22	23	0.280511	0.32506	24	0.0263195	0.0284975	0.0294235	0.0300223	0.0104946	0.0076151	0.0057608	0.0112911	0.0200187	0.0001824	3e-07	0.0140236	0.230325	7.45e-05	TRUE	0	0.39183	0.0357384	rs9890743	0.0008363	0.0023431	0.724569	0.356	0.164921	0.000571058	3.00811e-06	0.120696	FALSE
B4GALNT3	T2D_GSMR	-0.0207641	0.00775567	0.00742209	12	0.0398948	9.36261	9.36412	8	9	0.312636	0.404364	10	-0.0194231	-0.0220408	-0.0200294	-0.0298896	0.0197137	0.0111456	0.009631	0.0191545	0.353354	0.0479807	0.0375551	0.153086	0.0725287	1.9e-05	TRUE	0	0.00664351	0.00852792	rs7314691	-0.0001376	0.0038272	0.972199	0.541	0.591203	0.0587002	0.0485046	0.268172	FALSE
BAG3	T2D_GSMR	0.0586645	0.0201772	0.00364363	6	0.0227931	7.85193	10.5834	4	5	0.0971554	0.0602957	6	0.0017574	0.0380161	0.0589125	0.117553	0.0541769	0.0218366	0.025169	0.0535885	0.975677	0.0816952	0.0192486	0.0797325	0.0232868	2.95e-05	TRUE	0	0.999993	5.71753e-09	rs196336	0.0074298	0.0062985	0.303522	0.184	0.988611	0.0943468	0.02795	0.201277	FALSE
BAIAP2L1	T2D_GSMR	0.0908644	0.0236474	0.000121802	5	0.00148658	5.48375	6.0156	3	4	0.139614	0.197986	5	0.109337	0.0966532	0.0832236	0.094667	0.0554314	0.0239741	0.0244923	0.0478551	0.143103	5.54e-05	0.0006789	0.119046	0.0195864	3.84e-05	TRUE	0	0.0272251	0.855204	rs2906184	-0.0035286	0.0065415	0.627066	0.313	0.365287	0.000214526	0.00190956	0.237772	TRUE
BAG5	T2D_GSMR	0.0690742	0.0192003	0.000321209	8	0.00330312	33.8499	37.4997	5	6	2.6e-06	1.4e-06	7	0.166547	0.124744	0.0804758	0.104004	0.124421	0.0222259	0.0400683	0.0350509	0.238346	0	0.0445935	0.0250471	0.0283804	9.2e-05	TRUE	0	0.568885	0.431078	rs12889403	-0.0126819	0.0172721	0.495769	0.004	0.485372	0	0.0560345	0.141202	FALSE
BAIAP2	T2D_GSMR	0.0253458	0.00785082	0.00124472	31	0.00989819	61.0867	61.1662	31	32	0.0010032	0.0014286	33	0.026112	0.0287166	0.0232832	0.0191349	0.0163419	0.0086485	0.0081603	0.0152363	0.12022	0.0008989	0.004328	0.218251	0.201596	0.0001035	TRUE	0	0.0764579	0.0260426	rs56068957	-0.0005833	0.0029044	0.842143	0.001	0.332847	0.00214464	0.00816106	0.328035	FALSE
BAK1	T2D_GSMR	0.0352431	0.00542975	8.54233e-11	29	5.42983e-09	75.5984	75.7294	26	27	1e-06	1.6e-06	28	0.0421163	0.0493454	0.0446791	0.0474179	0.0144526	0.0074693	0.0078049	0.0125298	0.0072426	0	0	0.0007806	0.305832	0.0002237	TRUE	0	0.893748	0.0962328	rs210143	0.0006696	0.003154	0.833531	<0.001	0.124425	0	0	0.0362003	FALSE
BBS4	T2D_GSMR	0.0604797	0.010622	1.24244e-08	11	4.40717e-07	38.3496	38.3506	10	11	3.3e-05	6.83e-05	12	0.0562499	0.0622045	0.0565471	0.0473184	0.025779	0.0112343	0.0172924	0.0188363	0.0540621	0	0.0010753	0.0288795	0.0619613	0.000101	TRUE	0	0.0241743	0.97443	rs11637927	8.02e-05	0.0049412	0.987374	0.01	0.256644	0	0.00270924	0.144951	FALSE
BAZ2B	T2D_GSMR	0.0336203	0.00548006	8.5147e-10	42	3.9147e-08	104.56	108.959	34	35	0	0	36	0.0526503	0.0361783	0.0374305	0.0526071	0.0155089	0.0080956	0.0089193	0.012947	0.001761	7.9e-06	2.71e-05	0.0002599	0.248756	0.0002193	TRUE	0	1	1.43232e-08	rs4665083	-0.0040231	0.0033638	0.239968	<0.001	0.0648579	3.90787e-05	0.000137257	0.0201419	FALSE
BCL6	T2D_GSMR	-0.0913964	0.0254941	0.000337075	4	0.00343273	22.7778	24.8437	3	4	4.49e-05	5.41e-05	5	-0.119083	-0.0342995	-0.0248583	0.13153	0.192705	0.0412421	0.0607107	0.0674478	0.580348	0.4056	0.682206	0.122942	0.0147172	4.02e-05	TRUE	0	0.796572	0.00686971	rs3172469	0.008124	0.0155745	0.637994	0.013	0.7422	0.417993	0.690112	0.239321	FALSE
BECN1	T2D_GSMR	0.0578677	0.00929425	4.77928e-10	14	2.37863e-08	29.6908	42.6873	14	15	0.0084159	0.000176	16	0.0373269	0.065634	0.0596097	0.0645755	0.0139744	0.0104983	0.0123825	0.0186674	0.0182609	0	1.5e-06	0.0035046	0.203133	0.0001444	TRUE	0	1	1.05027e-09	rs1011157	0.0083201	0.0033609	0.0266986	0.002	0.160797	0	1.21639e-05	0.0650103	FALSE
BCL9	T2D_GSMR	-0.0428007	0.0135772	0.00161937	6	0.0121904	12.3195	25.5752	6	7	0.0552092	0.0005997	8	-0.0991452	-0.0350399	-0.0370709	0.0055022	0.0295094	0.0159542	0.022079	0.0312581	0.0152336	0.028072	0.0931498	0.865258	0.0546575	4.75e-05	TRUE	0	0.998448	0.000654838	rs2068024	0.0117705	0.0046325	0.04403	0.016	0.153305	0.0365108	0.10876	0.89919	FALSE
BDH2	T2D_GSMR	-0.041414	0.0060887	1.0333e-11	23	7.64561e-10	95.0112	100.824	23	24	0	0	25	-0.0243215	-0.0145307	-0.0437657	-0.0114929	0.0191821	0.0099478	0.0100479	0.0219433	0.21751	0.144097	1.33e-05	0.605255	0.270521	0.0002399	TRUE	0	0.999984	1.56797e-05	rs2711897	-0.0066032	0.0055664	0.247633	<0.001	0.459808	0.158049	7.77055e-05	0.682735	FALSE
BCKDK	T2D_GSMR	-0.0626479	0.0130973	1.72461e-06	15	3.73771e-05	20.5213	21.0921	13	14	0.0829525	0.099296	15	-0.077792	-0.061067	-0.0581342	-0.0403946	0.0349062	0.0145277	0.0119544	0.0273451	0.0441144	2.63e-05	1.2e-06	0.161758	0.0753294	7.72e-05	TRUE	0	0.0190637	0.880982	rs4889619	0.0033077	0.0055008	0.557967	0.111	0.237772	0.000111832	1.01182e-05	0.276873	TRUE
BCKDHA	T2D_GSMR	0.0386933	0.0138756	0.00529397	8	0.0305169	2.45868	3.0073	3	4	0.482805	0.556605	5	-0.0394488	-0.0275669	-0.0141754	-0.0344858	0.0413405	0.0287149	0.02334	0.0430831	0.41036	0.337043	0.543624	0.468295	0.0110172	4.5e-06	TRUE	0	0.995897	0.000494399	rs4803465	0.0044326	0.0059844	0.512589	0.592	0.634811	0.349282	0.555605	0.564938	FALSE
BCL2L13	T2D_GSMR	0.0289822	0.00698308	3.31972e-05	17	0.000489736	26.3923	26.4834	16	17	0.0487522	0.0660929	18	0.0250078	0.0328107	0.021911	0.020502	0.0156007	0.0087302	0.0081122	0.0139691	0.128493	0.0001711	0.0069134	0.160451	0.16286	5.04e-05	TRUE	0	0.0228371	0.866006	rs2024229	-0.0007171	0.0030521	0.817217	0.088	0.345241	0.000541391	0.0120275	0.275908	FALSE
BEND7	T2D_GSMR	0.0446632	0.0130901	0.000644909	15	0.00589569	20.1112	20.6061	13	14	0.0924716	0.11216	15	0.0602694	0.0348153	0.0453693	0.0233583	0.0291463	0.0164109	0.0121639	0.0299404	0.0591618	0.0338822	0.0001916	0.448288	0.0709253	5.59e-05	TRUE	0	0.999975	2.40149e-05	rs6602661	-0.0021927	0.0038768	0.581294	0.076	0.256644	0.0431311	0.000675379	0.546639	FALSE
BIN3	T2D_GSMR	0.0346703	0.00911424	0.000142395	16	0.00169212	49.4858	54.8392	16	17	2.77e-05	7.3e-06	18	0.0156699	0.0277851	0.0381996	0.061937	0.0220435	0.0175709	0.0141754	0.0306028	0.487403	0.113808	0.0070436	0.0589903	0.112648	0.0001052	TRUE	0	0.252417	0.747393	rs1545837	0.0057236	0.0043505	0.20684	0.003	0.688207	0.127177	0.0122254	0.179515	FALSE
BIK	T2D_GSMR	-0.0908525	0.0222963	4.60578e-05	8	0.000640548	6.06351	13.1118	6	7	0.416114	0.069431	8	0.0122979	-0.0927762	-0.10039	-0.179003	0.0466563	0.0244654	0.0256913	0.0528525	0.800919	0.0001494	9.32e-05	0.0116496	0.0197104	5.8e-05	TRUE	0	0.875903	0.00328722	rs4988374	-0.0127197	0.0048164	0.038493	0.147	0.892315	0.000481576	0.000390703	0.112994	FALSE
BIRC3	T2D_GSMR	0.0475685	0.0160996	0.00313028	8	0.0203899	11.3551	11.5225	5	6	0.0447766	0.0735096	7	0.0524519	0.0290857	0.0468807	0.0290381	0.0299656	0.0168378	0.0200801	0.0346151	0.140449	0.0840948	0.0195598	0.433677	0.0336499	2.94e-05	TRUE	0	0.0050146	0.00226705	rs17882391	-0.0012199	0.0044933	0.796868	0.25	0.360599	0.0968918	0.0282912	0.533155	FALSE
BLOC1S2	T2D_GSMR	-0.112834	0.0240541	2.72109e-06	5	5.51851e-05	2.76008	12.1204	2	3	0.251568	0.0069818	4	0.0201278	-0.0746643	-0.108551	-0.0556118	0.0565493	0.0365765	0.0470632	0.0787462	0.755929	0.0412187	0.0210836	0.530959	0.0144199	4.4e-05	TRUE	0	0.706347	0.29334	rs17882802	-0.0191917	0.0073691	0.121206	0.15	0.861596	0.0511443	0.0301426	0.620917	FALSE
BIN2	T2D_GSMR	-0.0308909	0.0101325	0.00229843	10	0.0159827	5.48289	5.56946	9	10	0.790348	0.850047	11	-0.0229807	-0.0268551	-0.0265606	-0.0243344	0.0147979	0.0103268	0.0084224	0.0180181	0.154849	0.0093079	0.0016129	0.206609	0.105076	2.06e-05	TRUE	0	0.00843772	0.00643178	rs4762045	-0.0008465	0.0028768	0.775256	0.897	0.379202	0.0142401	0.00367672	0.315155	FALSE
BLVRA	T2D_GSMR	0.0177542	0.00609935	0.00360475	30	0.0226396	80.932	81.6049	29	30	8e-07	1.2e-06	31	-0.0007942	0.0038198	0.0061286	0.0140208	0.0166451	0.0085025	0.0087359	0.0157638	0.962273	0.65325	0.482966	0.380847	0.221624	0.0001111	TRUE	0	0.972812	9.77522e-06	rs1181603	0.0017687	0.003602	0.627097	<0.001	0.980778	0.663533	0.497723	0.48265	FALSE
BMF	T2D_GSMR	0.105043	0.0179748	5.09937e-09	7	1.98549e-07	28.9706	30.1001	5	6	2.35e-05	3.76e-05	7	0.0819639	0.0959225	0.108718	0.0142401	0.0713474	0.0186347	0.0350458	0.0657345	0.30261	3e-07	0.001921	0.835674	0.0277787	0.000105	TRUE	0	0.999998	2.10631e-06	rs62018159	0.0037824	0.0085668	0.677278	0.012	0.551686	2.39355e-06	0.00425487	0.875187	FALSE
BMP8A	T2D_GSMR	0.0565365	0.0114649	8.16951e-07	3	1.91994e-05	59.2403	137.776	5	6	0	0	7	-0.0501583	0.0460079	0.0700286	0.0431629	0.0515019	0.012852	0.030286	0.0149073	0.37483	0.0003438	0.0207642	0.0274986	0.163708	0.0003459	TRUE	0	1	6.08368e-28	rs72663520	0.0469762	0.018246	0.0497565	<0.001	0.607921	0.000973663	0.0297721	0.143457	FALSE
BMPR2	T2D_GSMR	0.0608498	0.0117599	2.28718e-07	14	6.20684e-06	25.9979	26.1473	16	17	0.0540579	0.0718184	18	0.060231	0.0481111	0.0543263	0.049158	0.0223481	0.0116113	0.0106697	0.0205073	0.0159301	3.42e-05	4e-07	0.0282919	0.0938679	9.62e-05	TRUE	0	0.999371	0.000268343	rs6435149	-0.0012305	0.0040578	0.765617	0.132	0.157122	0.000140589	3.90526e-06	0.14392	FALSE
BNIPL	T2D_GSMR	0.0625307	0.0100772	5.46393e-10	15	2.68129e-08	133.11	133.526	16	17	0	0	18	0.0627946	0.0798204	0.0534106	0.0241066	0.0479264	0.0137197	0.0224903	0.0324029	0.208617	0	0.017557	0.467057	0.121322	0.0002444	TRUE	0	1	1.88706e-07	rs15740	-0.0019577	0.0087552	0.825894	<0.001	0.451953	0	0.0260546	0.563965	FALSE
BNC2	T2D_GSMR	-0.0400798	0.0147545	0.0065988	10	0.0362934	19.1344	19.8798	9	10	0.0240743	0.0304101	11	-0.0232866	-0.0430127	-0.0412216	-0.09757	0.0345446	0.0136269	0.0160632	0.0386197	0.517184	0.0015969	0.0102817	0.0300541	0.0538656	4.44e-05	TRUE	0	0.0148342	0.00940316	rs12350739	-0.0030945	0.005226	0.568332	0.096	0.703485	0.00337098	0.0165489	0.145174	FALSE
BRI3	T2D_GSMR	-0.0386309	0.0105311	0.000244207	13	0.00262931	2.89111	4.4335	9	10	0.968456	0.92568	11	-0.0204569	-0.041184	-0.0443412	-0.0485287	0.0209233	0.0109737	0.0082417	0.0180912	0.353766	0.0001748	1e-07	0.022996	0.0995675	4.44e-05	TRUE	0	0.193	0.00601944	rs6970990	-0.0052542	0.0042306	0.245651	0.896	0.591203	0.000548421	1.14154e-06	0.138162	FALSE
BRAT1	T2D_GSMR	0.0286191	0.010152	0.00481649	9	0.0284395	10.5818	10.6806	7	8	0.157932	0.220463	9	0.0319775	0.0242348	0.0281218	0.0432443	0.0184332	0.0115235	0.0099616	0.0159287	0.126366	0.0354597	0.0047573	0.0264579	0.0952841	2.86e-05	TRUE	0	0.0305611	0.00105495	rs13243437	-0.001061	0.0041497	0.805551	0.319	0.342832	0.0449762	0.00885801	0.141986	FALSE
BRD3	T2D_GSMR	-0.0532778	0.00930933	1.04628e-08	13	3.73937e-07	26.1827	26.5538	14	15	0.0245365	0.0325892	16	-0.0521679	-0.0574127	-0.0622984	-0.0422285	0.0253491	0.0141956	0.0108963	0.0256488	0.0587122	5.25e-05	0	0.120464	0.112878	0.000119	TRUE	0	0.999965	3.52476e-05	rs457420	-0.0023952	0.0053766	0.662784	0.037	0.256644	0.000203953	0	0.238553	FALSE
BRCA1	T2D_GSMR	0.085379	0.0148243	8.44176e-09	9	3.08695e-07	16.9339	19.2469	6	7	0.0095292	0.0074481	8	0.191783	0.103012	0.132238	0.0743101	0.0763114	0.0329579	0.0381878	0.0481705	0.045707	0.0017746	0.0005345	0.166822	0.0156529	6.98e-05	TRUE	0	0.9784	0.0169134	rs33933393	-0.0086773	0.0095852	0.400208	0.015	0.237772	0.00367808	0.00157381	0.280685	FALSE
BTN3A3	T2D_GSMR	-0.0608485	0.0153385	7.27661e-05	12	0.000938921	18.745	23.3977	10	11	0.0436236	0.0155257	12	-0.0213162	-0.0695614	-0.0586715	-0.0697672	0.0303994	0.0208925	0.0202657	0.0372008	0.499166	0.00087	0.0037902	0.0875104	0.213194	5.81e-05	TRUE	0	0.997808	0.000298338	rs9358928	-0.0079075	0.0050191	0.146226	0.02	0.69318	0.00208575	0.00735249	0.205125	FALSE
BZRAP1	T2D_GSMR	0.078698	0.0234423	0.000787675	5	0.00683483	7.70036	10.3626	4	5	0.103192	0.0655901	6	0.167362	0.0737121	0.0782026	0.0319244	0.0807588	0.0296057	0.0288588	0.0600381	0.106943	0.0127816	0.0067317	0.617677	0.0171881	3.41e-05	TRUE	0	0.999866	0.000113979	rs12948345	-0.0108218	0.0092025	0.304819	0.091	0.316521	0.0184872	0.0118363	0.692844	FALSE
C1GALT1	T2D_GSMR	0.0310526	0.00585738	1.14882e-07	40	3.36857e-06	49.1443	49.1443	35	36	0.0567848	0.0708866	37	0.0262823	0.014015	0.0262763	0.0208736	0.009239	0.0076183	0.0056601	0.0151041	0.0073783	0.0658207	3.4e-06	0.175492	0.260914	0.0001052	TRUE	0	0.715254	0.281982	rs4724958	-1.7e-06	0.0020265	0.999343	0.055	0.124425	0.0778931	2.44932e-05	0.28714	FALSE
C1QTNF4	T2D_GSMR	-0.0447111	0.00708101	2.71503e-10	24	1.495e-08	93.4354	94.0703	34	35	2e-07	3e-07	36	-0.0269414	-0.0363902	-0.0367267	-0.0147734	0.022028	0.0086502	0.0083183	0.0173605	0.229719	2.59e-05	1.01e-05	0.400566	0.273578	0.0001957	TRUE	0	1	5.37197e-11	rs1317149	-0.0030186	0.0062804	0.633847	<0.001	0.476788	0.000110765	6.09285e-05	0.502911	FALSE
C4BPA	T2D_GSMR	0.00851572	0.00329827	0.00982651	30	0.0489826	35.7246	43.7216	29	30	0.181725	0.0505352	31	0.0033286	0.0058319	0.0096434	0.0438441	0.0042085	0.0035816	0.0036996	0.0143626	0.435419	0.10346	0.0091443	0.0047191	0.362328	7.52e-05	TRUE	0	0.00556084	0.00229361	rs12063500	0.0043929	0.0017242	0.0163986	0.126	0.650062	0.116756	0.0151284	0.0774263	FALSE
C4A	T2D_GSMR	-0.0191783	0.00665129	0.00393418	11	0.0241638	151.822	163.177	16	17	0	0	18	-0.0189527	-0.021277	-0.043998	0.0025005	0.027222	0.008435	0.014811	0.0197812	0.496278	0.0116531	0.0029719	0.900893	0.461703	0.0003771	TRUE	0	1	1.29589e-15	rs1269852	-0.00843	0.0077063	0.290187	<0.001	0.692406	0.0170713	0.00606644	0.924568	FALSE
C4B	T2D_GSMR	0.0160241	0.00445006	0.000317141	7	0.00327194	186.798	191.946	13	14	0	0	15	0.0281535	0.0077853	0.0210276	0.0231128	0.0167408	0.0046339	0.0114957	0.0103915	0.116473	0.0929423	0.0673742	0.0430971	1.00846	0.0004761	TRUE	NA	1	2.25161e-15	rs1270942	-0.0037274	0.0062278	0.559784	<0.001	0.326741	0.106179	0.0814196	0.163135	FALSE
CALCOCO2	T2D_GSMR	-0.0787722	0.0131111	1.8775e-09	10	8.04606e-08	14.5867	33.367	7	8	0.0416771	5.29e-05	9	-0.0324028	-0.110763	-0.121472	-0.109333	0.0361722	0.018805	0.0292746	0.0273172	0.400118	0	3.33e-05	0.0039368	0.036687	0.0001407	TRUE	0	1	2.65908e-17	rs6504584	-0.0136856	0.0045587	0.0198838	0.003	0.626705	0	0.000163633	0.0703881	FALSE
CAMK1D	T2D_GSMR	0.107116	0.00599394	1.99568e-71	36	9.45054e-68	66.2288	75.8975	35	36	0.0011084	0.0001143	37	0.127393	0.116024	0.103675	0.122258	0.0134213	0.0101304	0.0088334	0.0203286	0	0	0	7e-07	0.216999	0.0004988	TRUE	0	1.50385e-12	1	rs11257655	-0.0050219	0.0022216	0.0301187	<0.001	0	0	0	0.0010388	FALSE
CAMKK2	T2D_GSMR	-0.0375968	0.00612353	8.26605e-10	37	3.83764e-08	269.201	293.478	38	39	0	0	40	-0.0097832	-0.0449578	-0.0502353	0.0004912	0.0258483	0.0082083	0.0142301	0.0204881	0.707178	0	0.0004152	0.980996	0.244006	0.0005171	TRUE	0	1	3.2386e-40	rs11065504	-0.0093298	0.0050399	0.0719241	<0.001	0.826991	0	0.00127833	0.985646	FALSE
CAMLG	T2D_GSMR	0.033165	0.00787758	2.5532e-05	14	0.000393833	84.5982	87.2712	16	17	0	0	18	0.0529431	0.0483914	0.0416244	0.0554047	0.0231551	0.0106203	0.0165685	0.0141999	0.0361958	5.2e-06	0.011996	0.0011473	0.178021	0.0002003	TRUE	0	1	1.78885e-09	rs60191893	-0.0031799	0.0044723	0.487313	<0.001	0.215721	2.79594e-05	0.0188781	0.0415267	FALSE
CAMKMT	T2D_GSMR	-0.0395703	0.010987	0.000316333	13	0.00326716	31.3974	33.4202	9	10	0.000253	0.0002314	11	-0.0684243	-0.0440524	-0.0409091	0.0180624	0.0406749	0.0175416	0.0182772	0.0368926	0.12682	0.0120281	0.025204	0.634982	0.0796303	6.69e-05	TRUE	0	0.110968	0.888389	rs13425258	0.0061561	0.0080847	0.46587	0.005	0.343382	0.0175513	0.0347932	0.708506	FALSE
CAMTA2	T2D_GSMR	0.0500505	0.0166224	0.00260364	10	0.0176262	40.7353	46.8	8	9	2.3e-06	4e-07	10	-0.0088375	0.0344139	0.0338691	-0.0285633	0.0489547	0.017984	0.0297255	0.0491295	0.861231	0.0556733	0.254539	0.575249	0.0410122	7.22e-05	TRUE	0	0.996159	5.0358e-05	rs8075365	0.0071951	0.0065929	0.306897	<0.001	0.924978	0.066736	0.270584	0.659204	FALSE
CALHM2	T2D_GSMR	0.0273676	0.0088503	0.00198624	18	0.0142513	61.1907	63.0354	16	17	3e-07	3e-07	18	0.0321355	0.0266402	0.0218018	0.0318012	0.0209034	0.0096062	0.014457	0.0192538	0.143752	0.0055503	0.131544	0.116948	0.103587	9.6e-05	TRUE	0	0.934892	0.000682517	rs2986033	-0.0027642	0.00398	0.49732	<0.001	0.365287	0.00920296	0.147775	0.235163	FALSE
CAPNS1	T2D_GSMR	0.0414247	0.0147606	0.00500934	13	0.02925	12.7601	12.8425	11	12	0.309293	0.380591	13	0.0371666	0.055117	0.0437403	0.069146	0.0275878	0.015969	0.0118722	0.0271976	0.205008	0.0005575	0.0002294	0.0258263	0.0498023	3.63e-05	TRUE	0	0.00617933	0.0131228	rs2231568	0.0009812	0.0036815	0.79476	0.426	0.446742	0.00144891	0.000779015	0.141202	FALSE
CARD9	T2D_GSMR	-0.0490434	0.00556144	1.16046e-18	25	2.89229e-16	161.494	191.203	27	28	0	0	29	-0.0925742	-0.0506221	-0.0537807	-0.0426371	0.0200275	0.0073598	0.0105834	0.0150522	8.4e-05	0	4e-07	0.0084616	0.35072	0.0005088	TRUE	0	1	2.31995e-42	rs11794847	0.0145362	0.0065224	0.0343557	<0.001	0.0124656	0	3.90526e-06	0.0973264	FALSE
CARS	T2D_GSMR	0.0999181	0.0176353	1.46345e-08	8	5.11451e-07	11.8979	13.0344	3	4	0.0077413	0.011109	5	-0.0329807	0.0976907	0.107404	0.0459108	0.264144	0.0174327	0.0286339	0.0528911	0.908532	0	0.0001762	0.434356	0.027486	7.86e-05	TRUE	0	0.999981	1.88757e-05	rs434114	0.0273069	0.0510111	0.629573	0.268	0.952162	0	0.000634662	0.533155	FALSE
CASP3	T2D_GSMR	0.0538229	0.0105944	3.76807e-07	12	9.54208e-06	83.6154	92.4756	14	15	0	0	16	0.0483356	0.0594153	0.0842855	0.0564332	0.0372707	0.0147728	0.0231217	0.0621461	0.215639	5.77e-05	0.0002671	0.378198	0.0900129	0.0002316	TRUE	0	1	8.5248e-25	rs72689266	0.0063757	0.0052346	0.243358	<0.001	0.459787	0.000220688	0.000875003	0.480519	FALSE
CASP7	T2D_GSMR	0.0210406	0.00533203	7.94443e-05	39	0.00101816	64.0383	64.8144	38	39	0.005171	0.0058288	40	0.0099992	0.0167351	0.0168557	0.0135705	0.0120606	0.008168	0.0065397	0.0130766	0.412236	0.040476	0.0099535	0.305771	0.337488	0.0001031	TRUE	0	1	1.4028e-29	rs4353229	0.0016569	0.0024418	0.501512	0.002	0.635329	0.0503825	0.0161963	0.412628	FALSE
CASZ1	T2D_GSMR	-0.0814799	0.0255399	0.00142127	5	0.0109974	8.23458	8.5535	4	5	0.0833534	0.128254	6	-0.138232	-0.0796677	-0.0898637	-0.119565	0.126494	0.0271036	0.0273357	0.0523639	0.335885	0.0032888	0.0010111	0.0712389	0.0160613	3.61e-05	TRUE	0	0.00405475	0.00168622	rs284320	0.0058266	0.0148035	0.713959	0.21	0.575582	0.00601798	0.00260499	0.194039	FALSE
CBLN3	T2D_GSMR	0.0120189	0.00436498	0.00589654	44	0.033045	99.567	99.7688	46	47	8.1e-06	1.15e-05	48	0.0124428	0.0144811	0.0149936	0.0065745	0.0103455	0.0062009	0.0060428	0.0103616	0.235235	0.0195262	0.013093	0.528826	0.372421	0.0001731	TRUE	0	0.893717	0.00151007	rs1956905	0.0007409	0.0024267	0.761497	<0.001	0.484173	0.0267561	0.0202818	0.619398	FALSE
CCBL2	T2D_GSMR	-0.0226493	0.00706299	0.00134238	33	0.0105072	50.8454	52.1613	31	32	0.0137671	0.0136499	33	-0.035007	-0.0210436	-0.0226249	-0.0077259	0.016043	0.0103374	0.0081165	0.0179333	0.0368056	0.0417838	0.0053112	0.669493	0.18608	9.17e-05	TRUE	0	0.036509	0.00646249	rs3738055	0.0028134	0.0031409	0.377302	0.023	0.217608	0.0516726	0.00973064	0.740334	FALSE
CCDC117	T2D_GSMR	0.0747276	0.0216379	0.000553262	6	0.00516927	1.43515	1.44624	4	5	0.838063	0.919189	6	0.0759035	0.0829365	0.082732	0.0899754	0.0672844	0.0222182	0.0179402	0.0311285	0.32236	0.0001893	4e-06	0.0341686	0.0214098	3.05e-05	TRUE	0	0.946504	0.00283075	rs35259224	0.0010446	0.0099206	0.921207	0.942	0.568825	0.000587701	2.82667e-05	0.149576	FALSE
CCDC126	T2D_GSMR	0.0446629	0.0108015	3.55146e-05	20	0.000514038	77.1252	79.5027	22	23	0	0	24	0.0314579	0.0472235	0.0487125	0.0520776	0.026059	0.0105261	0.0153858	0.0231181	0.240183	7.2e-06	0.0015451	0.0341222	0.080493	0.0001523	TRUE	0	1	5.5649e-10	rs35121828	0.0031066	0.0037724	0.419049	<0.001	0.485372	3.63429e-05	0.00357154	0.149576	FALSE
CCDC136	T2D_GSMR	-0.0633623	0.0179921	0.000428844	7	0.00421763	8.60985	10.8819	5	6	0.125675	0.0920974	7	-0.0807868	-0.065782	-0.0470989	-0.0631684	0.0354525	0.0185666	0.0204419	0.0366855	0.0716514	0.0003956	0.0212204	0.135869	0.0298467	2.72e-05	TRUE	0	0.153219	0.481375	rs9690481	0.0057261	0.004985	0.302662	0.196	0.277626	0.00108589	0.0302799	0.251584	FALSE
CCDC134	T2D_GSMR	0.0407337	0.0113427	0.000329176	20	0.00337041	33.8764	40.6849	18	19	0.0130453	0.0026577	20	0.118968	0.0677734	0.0560648	0.0235377	0.0350863	0.0128291	0.0124981	0.0292613	0.0032577	1e-07	7.3e-06	0.431118	0.094252	0.0001118	TRUE	0	0.998942	1.48677e-05	rs4239895	-0.0115587	0.0060771	0.0732972	0.003	0.0825859	8.72941e-07	4.71009e-05	0.532131	FALSE
CCDC144B	T2D_GSMR	-0.0497286	0.0170941	0.00362455	5	0.0227251	4.4458	7.13448	3	4	0.217176	0.12895	5	-0.0851441	-0.0582039	-0.0445309	-0.051237	0.0365846	0.0217614	0.0227313	0.0376037	0.102398	0.0074809	0.050111	0.244695	0.0242578	1.86e-05	TRUE	0	0.998664	1.41713e-06	rs12452987	0.0075687	0.0056191	0.270705	0.194	0.309986	0.0118734	0.0621259	0.354118	FALSE
CCDC163P	T2D_GSMR	-0.0150867	0.00559536	0.00701156	33	0.0381122	104.87	109.992	30	31	0	0	32	0.0051993	-0.0078774	-0.0172047	-0.0520371	0.0211164	0.0101065	0.0102413	0.0251281	0.807189	0.435723	0.0929703	0.0467845	0.223994	0.0001626	TRUE	0	0.999917	5.60008e-08	rs7546268	-0.0054347	0.0044898	0.235551	<0.001	0.895267	0.447174	0.108642	0.165305	FALSE
CCDC167	T2D_GSMR	-0.0145986	0.00465551	0.0017141	52	0.0126929	82.4954	83.4459	51	52	0.0034357	0.0036776	53	-0.008666	-0.0094363	-0.014231	-0.0228668	0.0088735	0.006807	0.0050822	0.0116759	0.333365	0.165664	0.0051081	0.0555487	0.407585	0.0001288	TRUE	0	0.813227	0.00051175	rs1757183	-0.0013794	0.0017995	0.446879	0.005	0.57458	0.17958	0.00940499	0.17577	FALSE
CCDC18	T2D_GSMR	-0.0662555	0.0229984	0.00396582	5	0.0243109	17.2603	21.6995	4	5	0.0017203	0.0005971	6	0.0960185	-0.0264909	-0.0532841	-0.0591072	0.152817	0.0273264	0.0411616	0.0448651	0.563883	0.332334	0.195489	0.244828	0.017737	3.85e-05	TRUE	0	0.0562163	0.000890148	rs2281525	-0.0188913	0.0186254	0.367817	0.013	0.732751	0.344642	0.212532	0.354118	FALSE
CCDC17	T2D_GSMR	0.134865	0.025777	1.67703e-07	5	4.69916e-06	2.79436	7.15145	3	4	0.424428	0.128098	5	0.0250828	0.132194	0.139405	0.116814	0.0586927	0.0264035	0.0282136	0.0416961	0.697937	6e-07	8e-07	0.0487338	0.0155271	6.81e-05	TRUE	0	0.83396	0.165981	rs4431884	0.0167101	0.0080054	0.128099	0.315	0.820712	4.36471e-06	7.23902e-06	0.166083	FALSE
CCDC25	T2D_GSMR	0.0340413	0.00993463	0.000611342	21	0.00562684	23.0775	23.0781	18	19	0.187628	0.233919	20	0.0299536	0.0396893	0.0302515	0.0429979	0.0171538	0.012931	0.0094737	0.0256647	0.0978232	0.0021455	0.001407	0.110241	0.0884638	4.75e-05	TRUE	0	0.00666268	0.0502885	rs4538825	5.78e-05	0.0027392	0.983404	0.222	0.304523	0.00426799	0.00331427	0.22945	FALSE
CCDC41	T2D_GSMR	-0.0765909	0.0186029	3.83584e-05	8	0.000547127	7.94216	9.1075	6	7	0.242372	0.24503	8	-0.105595	-0.0721605	-0.0747606	-0.060324	0.0371863	0.0201971	0.0172535	0.0309785	0.0295814	0.0003532	1.47e-05	0.0925363	0.0300182	4.53e-05	TRUE	0	0.0254531	0.00626767	rs2365453	0.003835	0.0040873	0.384317	0.367	0.192539	0.00099459	8.48825e-05	0.20955	FALSE
CCDC88A	T2D_GSMR	0.0814742	0.0200614	4.88111e-05	7	0.000674876	10.8267	14.2865	3	4	0.0127007	0.0064347	5	0.123408	0.0698751	0.0753061	0.0269785	0.0588741	0.0200103	0.032277	0.0572344	0.127033	0.0004795	0.0196418	0.661937	0.0250505	8.64e-05	TRUE	0	0.493496	0.210494	rs6724840	-0.0089443	0.009135	0.399727	0.092	0.343382	0.00127523	0.0283821	0.733619	FALSE
CCL23	T2D_GSMR	-0.0475483	0.0140905	0.000739497	9	0.00655171	0.672697	0.691194	6	7	0.995061	0.998402	8	-0.0435873	-0.0393568	-0.0400522	-0.0368708	0.0291399	0.0163493	0.0131722	0.0208011	0.18534	0.0160734	0.0023606	0.119591	0.0438227	1.34e-05	TRUE	0	0.000714674	0.011965	rs854674	0.000582	0.0042794	0.896268	0.999	0.420557	0.022588	0.00499021	0.2379	FALSE
CCDC92	T2D_GSMR	-0.0652982	0.0148726	1.13097e-05	14	0.000195821	54.8769	61.0619	11	12	1e-07	0	13	-0.0824872	-0.0487778	-0.0344935	-0.0297925	0.0506571	0.0208436	0.026877	0.0485895	0.131729	0.0192741	0.199358	0.551225	0.0601774	9.79e-05	TRUE	0	1	6.23048e-15	rs3768	0.0088875	0.0079819	0.289254	<0.001	0.349403	0.0264751	0.216176	0.638079	FALSE
CCM2	T2D_GSMR	0.0328798	0.0064319	3.18774e-07	33	8.32383e-06	75.1131	75.1155	30	31	9.7e-06	1.58e-05	32	0.0223764	0.0319338	0.0227504	0.0520595	0.0152479	0.0088881	0.0092944	0.018522	0.152644	0.000327	0.0143743	0.0084915	0.172199	0.0001203	TRUE	0	0.0698485	0.599572	rs10951794	8.99e-05	0.0028779	0.975277	<0.001	0.377541	0.000930485	0.021856	0.0973264	FALSE
CCR1	T2D_GSMR	-0.0176217	0.00571174	0.00203429	35	0.0144972	77.3758	77.9688	36	37	7.48e-05	9.53e-05	38	-0.0120583	-0.026364	-0.0189877	-0.0217402	0.0154675	0.009438	0.0079944	0.0227704	0.440728	0.0052159	0.0175425	0.345898	0.266548	0.0001296	TRUE	0	0.988702	6.52732e-05	rs3181077	-0.0015793	0.0030069	0.602643	<0.001	0.657327	0.00872649	0.0260546	0.450669	FALSE
CCND2	T2D_GSMR	-0.605159	0.0432577	1.80411e-44	4	4.27168e-41	50.4907	57.3665	3	4	0	0	5	-0.248215	-0.525903	-0.566689	-0.570392	0.507252	0.0466635	0.0877705	0.0683959	0.658152	0	0	0.0011299	0.0132164	0.0008753	TRUE	0	0.999997	4.83743e-07	rs76895963	-0.0337519	0.0528058	0.56817	<0.001	0.788295	0	0	0.0415267	FALSE
CCNG2	T2D_GSMR	-0.0876536	0.0217309	5.49328e-05	7	0.000741123	32.5366	33.1545	7	8	3.23e-05	5.78e-05	9	0.0026009	-0.0705416	-0.0284967	-0.0803356	0.0933293	0.0256953	0.0357724	0.0323869	0.978545	0.0060454	0.425677	0.0380822	0.0230754	4.76e-05	TRUE	0	0.00404826	0.00222429	rs4640692	-0.0044645	0.0122453	0.726182	<0.001	0.988611	0.00989126	0.441443	0.155084	FALSE
CCP110	T2D_GSMR	-0.057192	0.0213717	0.00744932	5	0.0399731	1.64624	1.64848	3	4	0.64895	0.800053	5	-0.0596313	-0.0530384	-0.0578903	-0.0571513	0.040811	0.0204182	0.0176261	0.0320776	0.240117	0.0093877	0.0010222	0.149395	0.0216979	1.66e-05	TRUE	0	0.00134849	0.00439573	rs7191012	0.0002488	0.0052596	0.965248	0.81	0.485372	0.0143032	0.00261994	0.26555	FALSE
CCR3	T2D_GSMR	0.0133242	0.00481061	0.00560979	43	0.0318527	85.2065	112.759	44	45	0.0001932	1e-07	46	-0.014013	0.0109623	0.0163915	0.0154288	0.0100108	0.0066284	0.0067531	0.0101663	0.168591	0.0981579	0.0152132	0.136099	0.360295	0.000169	TRUE	0	0.995721	1.0629e-05	rs1388604	0.0085483	0.0022662	0.00048	<0.001	0.396495	0.111879	0.0228737	0.251584	FALSE
CCR6	T2D_GSMR	0.0481709	0.0147817	0.00111873	11	0.00913404	28.5214	29.0016	11	12	0.0026919	0.0039379	13	0.0638131	0.0716282	0.0496878	0.0776382	0.0375892	0.0162788	0.0176874	0.0317803	0.11765	1.08e-05	0.0049662	0.0309892	0.0538008	6.39e-05	TRUE	0	0.997643	0.00213906	rs3093025	-0.0023452	0.0054493	0.675247	0.013	0.327791	5.17006e-05	0.00917788	0.145174	FALSE
CCT6A	T2D_GSMR	0.0585222	0.0133252	1.12397e-05	18	0.000194966	15.0287	15.033	12	13	0.239872	0.305295	14	0.0600952	0.0687337	0.0614528	0.0757762	0.0261152	0.0148029	0.0119375	0.0304886	0.0401133	3.4e-06	3e-07	0.0273308	0.0598399	6.06e-05	TRUE	0	0.412556	0.519888	rs10255049	0.0002163	0.0036605	0.953846	0.389	0.22999	1.94062e-05	3.00811e-06	0.143457	FALSE
CD101	T2D_GSMR	0.0429965	0.00602563	9.6361e-13	39	8.22194e-11	93.0378	93.0872	42	43	9.9e-06	1.49e-05	44	0.0282978	0.0339946	0.0297832	0.0294408	0.0128939	0.0086943	0.0081194	0.0153033	0.0337686	9.23e-05	0.0002443	0.0610127	0.264879	0.0002912	TRUE	0	1	8.60746e-23	rs12130298	0.0003258	0.0021801	0.881923	<0.001	0.209081	0.000331654	0.000816534	0.181449	FALSE
CD44	T2D_GSMR	-0.0471856	0.0159869	0.00316227	12	0.0205163	9.87645	9.89411	11	12	0.541534	0.62525	13	-0.0524752	-0.0440691	-0.0469769	-0.0493599	0.043784	0.0194684	0.01434	0.0320831	0.255906	0.0235973	0.0010532	0.149867	0.0331206	2.75e-05	TRUE	0	0.00184914	0.00440006	rs927335	0.000652	0.0049057	0.896667	0.66	0.500348	0.031605	0.00268087	0.265615	FALSE
CD52	T2D_GSMR	-0.0416569	0.0116141	0.000334844	11	0.00342104	60.7242	62.7035	12	13	0	0	14	-0.0563644	-0.0432078	-0.0373479	-0.0474087	0.0373906	0.013793	0.0212442	0.0233839	0.157562	0.0017327	0.0787421	0.0636338	0.0920335	0.0001025	TRUE	0	0.999969	2.01268e-07	rs11577318	0.0038921	0.0062233	0.543416	<0.001	0.380354	0.00361141	0.0936324	0.185891	FALSE
CD6	T2D_GSMR	-0.0369589	0.0125222	0.00316269	10	0.0205163	16.6278	16.8828	10	11	0.0830168	0.11139	12	-0.0317259	-0.0407987	-0.0431498	-0.0240273	0.0319824	0.0139734	0.0125989	0.0263187	0.344604	0.0035033	0.0006151	0.380851	0.0668357	4.62e-05	TRUE	0	0.0223894	0.0125237	rs34383631	-0.0018073	0.0046149	0.703547	0.171	0.584448	0.00631871	0.0017554	0.48265	FALSE
CD81	T2D_GSMR	-0.0602465	0.0138813	1.42401e-05	6	0.000239128	13.9872	19.473	5	6	0.015691	0.0034351	7	-0.0195992	-0.0573668	-0.0663513	-0.0257368	0.0383679	0.0163422	0.0203654	0.030598	0.631223	0.0004475	0.0011219	0.432515	0.0648493	7.22e-05	TRUE	0	1	2.23182e-25	rs11022157	-0.0105973	0.0075675	0.220302	0.05	0.766854	0.00120306	0.00279815	0.532657	FALSE
CDC123	T2D_GSMR	0.0896204	0.0103555	4.95722e-18	8	1.14512e-15	62.1439	102.983	9	10	0	0	11	0.171138	0.0939954	0.0798173	0.0758537	0.042659	0.0101813	0.0247212	0.0185112	0.0030557	0	0.0012435	0.0021524	0.113659	0.0002787	TRUE	0	1	1.51578e-47	rs36062557	-0.0245214	0.010083	0.0378601	<0.001	0.0802297	0	0.00298601	0.0536812	FALSE
CDC42SE1	T2D_GSMR	0.02419	0.00724136	0.000836177	22	0.0071734	82.7207	84.9284	26	27	1e-07	1e-07	28	0.0420669	0.0298718	0.0297366	0.0206751	0.0179396	0.0092535	0.0100781	0.0246905	0.0269409	0.0012459	0.0031714	0.409735	0.206687	0.0001587	TRUE	0	1	5.25037e-10	rs12134957	-0.0032047	0.0038471	0.41242	<0.001	0.184241	0.00275958	0.00635994	0.511824	FALSE
CDCA7	T2D_GSMR	0.0847457	0.0185723	5.04236e-06	6	9.66725e-05	5.28238	5.28363	4	5	0.25953	0.382254	6	0.0817243	0.0844017	0.0826512	0.0794903	0.0354592	0.0192322	0.0167179	0.0283787	0.0825075	1.14e-05	8e-07	0.0379464	0.0276222	4.35e-05	TRUE	0	0.0137618	0.00240571	rs56904081	0.0001361	0.0044257	0.976936	0.556	0.294298	5.38777e-05	7.23902e-06	0.155084	FALSE
CDK5R1	T2D_GSMR	0.0192921	0.00471996	4.36353e-05	55	0.000611346	59.6461	60.2469	59	60	0.451991	0.466771	61	0.0264133	0.0242442	0.0228493	0.0188429	0.0060786	0.0063571	0.0039329	0.0120491	5.56e-05	0.0001369	0	0.123113	0.373789	0.000128	TRUE	0	0.0221945	0.100849	rs62065493	-0.0009711	0.0012598	0.443877	0.462	0.0124656	0.000452125	0	0.239321	FALSE
CDK12	T2D_GSMR	-0.0731053	0.013156	2.74777e-08	10	9.22841e-07	26.2073	27.8923	11	12	0.0060443	0.0057362	13	-0.0182453	-0.0096905	-0.0431114	0.0062087	0.0352611	0.0185237	0.0189764	0.0273315	0.615099	0.600877	0.0230961	0.824122	0.0552141	5.29e-05	TRUE	0	0.999137	0.000828149	rs1046632	-0.003889	0.0046243	0.41826	0.004	0.758775	0.612012	0.0323957	0.865533	FALSE
CDK13	T2D_GSMR	0.0682148	0.0164753	3.46666e-05	9	0.000506678	16.4205	17.7562	9	10	0.0586035	0.0592189	11	0.0713722	0.0655396	0.0469485	0.0819147	0.0328986	0.0174129	0.0161347	0.0295739	0.0581647	0.0001673	0.0036168	0.019793	0.0497624	4.54e-05	TRUE	0	0.149085	0.240162	rs13239106	-0.004057	0.0047416	0.414407	0.085	0.256644	0.000530498	0.00706228	0.128958	FALSE
CDK19	T2D_GSMR	-0.0555983	0.0197478	0.00487153	10	0.0286573	4.57818	6.2203	6	7	0.598933	0.514274	8	-0.0127863	-0.0500877	-0.0542583	-0.0610563	0.0362763	0.021674	0.0163886	0.0346114	0.736538	0.0208355	0.0009305	0.121084	0.0260733	2.26e-05	TRUE	0	0.00303887	0.00149552	rs1794591	-0.0056258	0.0043901	0.247328	0.566	0.849035	0.028289	0.00245269	0.238795	FALSE
CDKN1A	T2D_GSMR	0.0784993	0.0149798	1.60265e-07	9	4.50406e-06	37.101	37.1315	8	9	1.1e-05	2.49e-05	10	0.0838131	0.11287	0.0878125	0.104723	0.0567312	0.0189212	0.0264023	0.031398	0.177826	0	0.0008812	0.0087247	0.0420369	0.0001116	TRUE	0	0.0148441	0.985124	rs762624	0.0005856	0.0072246	0.937393	0.001	0.40831	0	0.0023621	0.0980868	FALSE
CDKN2AIP	T2D_GSMR	-0.0616051	0.0225999	0.00641256	6	0.0355166	2.97203	4.3418	3	4	0.395957	0.36172	5	-0.121251	-0.054379	-0.0685673	-0.0331495	0.0497111	0.0283355	0.0219742	0.0482828	0.0925727	0.0549698	0.0018064	0.530085	0.0153817	1.98e-05	TRUE	0	0.00865469	0.234552	rs6842529	0.0059223	0.0050602	0.326366	0.375	0.303122	0.0659993	0.0040372	0.620384	FALSE
CDKN2B	T2D_GSMR	-0.0584129	0.0092335	2.5129e-10	6	1.39179e-08	130.073	161.424	10	11	0	0	12	-0.0045856	-0.0429506	-0.0598103	-0.0618019	0.0474984	0.0131678	0.0334338	0.0219407	0.924997	0.0011071	0.0736287	0.0167641	0.0998745	0.0003193	TRUE	0	1	2.27467e-93	rs2069422	-0.0164078	0.0105686	0.151589	<0.001	0.960512	0.0025083	0.0879043	0.127786	FALSE
CEBPA	T2D_GSMR	-0.101183	0.0201459	5.10042e-07	9	1.25797e-05	35.0649	35.0666	7	8	1.09e-05	2.6e-05	9	-0.114164	-0.130872	-0.115875	-0.203351	0.101339	0.031861	0.0374988	0.0533289	0.297062	4e-05	0.0020008	0.0051395	0.0219745	0.0001017	TRUE	0	0.137529	0.862471	rs10406327	-0.0001894	0.0103027	0.985847	<0.001	0.545595	0.000160867	0.00437018	0.0774263	FALSE
CELSR2	T2D_GSMR	-0.0489511	0.0153234	0.00140059	11	0.0108551	31.4462	31.6609	8	9	0.000117	0.0002279	10	-0.0463107	-0.0478513	-0.056272	-0.0469577	0.0499816	0.0157581	0.0246907	0.0285064	0.38126	0.0023925	0.0226624	0.133908	0.0391897	6.96e-05	TRUE	0	0.988041	0.000227235	rs586254	-0.001479	0.006329	0.821094	0.005	0.612749	0.00466963	0.0318777	0.249365	FALSE
CENPC1	T2D_GSMR	-0.0225466	0.00590761	0.00013534	15	0.0016308	38.2003	41.6219	11	12	7.24e-05	3.86e-05	13	-0.0126109	-0.0173424	-0.024421	-0.0285673	0.0152274	0.0066626	0.0094975	0.0173325	0.425176	0.0092426	0.0101319	0.125229	0.214487	8.71e-05	TRUE	0	0.228897	0.00629946	rs72640777	-0.0048339	0.0048698	0.342231	0.006	0.64522	0.0141841	0.0164146	0.240725	FALSE
CEP19	T2D_GSMR	0.0157758	0.00601177	0.00868649	33	0.0449561	48.4806	52.427	35	36	0.0644185	0.0377534	37	0.007946	0.0155677	0.0197419	0.0246927	0.0091988	0.0076321	0.0061332	0.0121799	0.393576	0.0413719	0.0012871	0.050082	0.248003	9.04e-05	TRUE	0	0.547043	0.00063462	rs9875088	0.0029257	0.0017333	0.10032	0.043	0.623337	0.0512915	0.00308571	0.167047	FALSE
GPR146	T2D_GSMR	-0.0236561	0.0067059	0.000419271	21	0.00414544	26.6023	30.6765	18	19	0.086763	0.0437955	20	-0.0192389	-0.0269735	-0.0345761	-0.047726	0.0116898	0.0080221	0.0074879	0.0231998	0.117156	0.0007727	3.9e-06	0.0536614	0.181202	9.09e-05	TRUE	0	0.652937	0.023295	rs79422648	-0.0045521	0.0027417	0.114165	0.084	0.32742	0.00188911	2.76919e-05	0.173494	FALSE
CEP250	T2D_GSMR	-0.100641	0.0243409	3.55501e-05	3	0.000514038	4.24497	11.7573	2	3	0.119734	0.0082627	4	-0.0117845	-0.105976	-0.114374	-0.119446	0.0627183	0.0248964	0.0421027	0.0496115	0.868295	2.08e-05	0.0065967	0.0952197	0.016393	5.38e-05	TRUE	0	0.991129	0.00683778	rs2236159	-0.0151197	0.0080367	0.200657	0.202	0.929689	9.13231e-05	0.0116408	0.2141	FALSE
CEP57	T2D_GSMR	-0.029735	0.0115507	0.0100441	14	0.0497237	21.3855	23.5159	11	12	0.0295904	0.0236522	13	0.0022559	-0.0276796	-0.0258685	-0.016343	0.0304294	0.0132229	0.0143443	0.0235054	0.942234	0.0363217	0.0713268	0.50012	0.063723	3.99e-05	TRUE	0	0.0351508	0.0464743	rs543530	-0.0062295	0.0059509	0.317644	0.051	0.971135	0.0459126	0.0855	0.59275	FALSE
CEP68	T2D_GSMR	0.14977	0.0130176	1.2416e-30	12	1.4699e-27	17.3385	17.3401	7	8	0.0153392	0.0267566	9	0.14581	0.159208	0.146538	0.0940842	0.033735	0.0143524	0.0160803	0.0415587	0.0034708	0	0	0.0533975	0.0680662	0.000262	TRUE	0	0.00626355	0.993736	rs1009358	0.0001645	0.0065577	0.980684	0.15	0.0837024	0	0	0.173494	FALSE
CEP85	T2D_GSMR	0.0310949	0.0114275	0.00650751	13	0.0359374	64.2597	64.4975	11	12	0	0	13	0.0052395	0.0156691	0.0133992	0.0704119	0.0460524	0.012291	0.0211268	0.0278316	0.911468	0.202364	0.525933	0.026423	0.0838912	9.15e-05	TRUE	0	0.999969	1.68294e-08	rs57564009	0.0017563	0.0087054	0.843792	<0.001	0.954565	0.21636	0.539381	0.141986	FALSE
CERS6	T2D_GSMR	0.0425789	0.0157988	0.00703731	11	0.0381732	7.53589	7.60025	9	10	0.581506	0.667819	11	0.0471861	0.0405942	0.0402592	0.0468577	0.0302364	0.0180788	0.0129912	0.0266265	0.153057	0.0247424	0.001942	0.108936	0.0413661	2.27e-05	TRUE	0	0.000882711	0.00128685	rs2601079	-0.0009555	0.0037661	0.805428	0.712	0.377615	0.0329012	0.00428858	0.228415	FALSE
CFD	T2D_GSMR	0.0170469	0.00396928	1.74932e-05	38	0.000285652	101.993	103.445	37	38	1e-07	1e-07	39	0.0119849	0.0101073	0.0168438	0.0069814	0.0089609	0.0065165	0.0059196	0.0143755	0.189234	0.120895	0.0044353	0.630005	0.420294	0.0001723	TRUE	0	0.999342	0.000283357	rs71335276	0.0019484	0.0026843	0.472509	<0.001	0.426135	0.133886	0.00833163	0.704012	FALSE
CFDP1	T2D_GSMR	0.0613182	0.0128815	1.93439e-06	14	4.11699e-05	125.729	127.482	15	16	0	0	17	-0.0524192	-0.0770565	-0.0376414	0.0772399	0.0402789	0.0177041	0.0234379	0.0240835	0.212755	1.35e-05	0.108273	0.0054943	0.0908655	0.0002012	TRUE	0	1	3.36689e-55	rs7201989	0.0033053	0.0072287	0.654043	<0.001	0.458907	6.26062e-05	0.12434	0.0776528	FALSE
CGGBP1	T2D_GSMR	0.0190262	0.00713288	0.00764407	25	0.040787	64.8499	65.6923	27	28	5.9e-05	7.27e-05	29	0.0304047	0.0302964	0.0230901	0.0309065	0.0153839	0.0107539	0.0090648	0.0245103	0.0584077	0.0048436	0.0108584	0.217729	0.214531	0.000108	TRUE	0	0.91304	4.39112e-05	rs12629581	-0.0021106	0.0035638	0.558619	<0.001	0.256644	0.00819601	0.0173454	0.328035	FALSE
CFL1	T2D_GSMR	-0.069538	0.0130261	9.37929e-08	6	2.80225e-06	23.9937	26.5679	6	7	0.0005237	0.0003985	8	-0.0459037	-0.0640691	-0.0724694	-0.107206	0.0393952	0.0119694	0.020795	0.0410005	0.288158	1e-07	0.0004922	0.0346729	0.0606127	9.7e-05	TRUE	0	1	4.03788e-09	rs630303	-0.0052982	0.0066036	0.452969	0.114	0.540615	8.72941e-07	0.00147238	0.150112	FALSE
CHIT1	T2D_GSMR	0.053971	0.0207247	0.00920915	6	0.0468128	0.525747	2.29552	4	5	0.970947	0.806925	6	-0.0724588	0.039249	0.0533152	0.0412312	0.0964821	0.0240839	0.0192429	0.0385551	0.494416	0.10317	0.0055945	0.333772	0.0204746	1.42e-05	TRUE	0	0.000514611	0.000630791	rs2486076	0.0178196	0.0133949	0.254189	0.724	0.69153	0.116606	0.0101	0.440477	FALSE
CHFR	T2D_GSMR	-0.118113	0.0221897	1.0215e-07	8	3.0328e-06	21.394	22.832	2	3	2.26e-05	4.38e-05	4	0.0318835	-0.0575249	-0.062989	-0.078158	0.277201	0.0546041	0.0838699	0.102621	0.918937	0.292116	0.452633	0.501688	0.0077421	3.61e-05	TRUE	0	0.993458	0.00654064	rs11147160	-0.0145549	0.0396969	0.749036	0.015	0.958329	0.306361	0.467112	0.593231	FALSE
CHMP3	T2D_GSMR	-0.0556251	0.0151643	0.000244303	11	0.00262931	19.0373	19.0684	9	10	0.0248779	0.0394027	11	-0.0584459	-0.0818503	-0.0553317	-0.0521729	0.0312628	0.0177318	0.0169324	0.0350988	0.0943731	3.9e-06	0.0010839	0.167991	0.0525073	7.94e-05	TRUE	0	0.0809896	0.890599	rs7596717	0.0005505	0.0045386	0.906132	0.083	0.303795	2.15152e-05	0.00272167	0.281097	FALSE
CHMP4B	T2D_GSMR	-0.0573038	0.00872761	5.17515e-11	19	3.42754e-09	160.002	165.327	30	31	0	0	32	-0.0264754	-0.0436094	-0.0483655	-0.035687	0.0263747	0.0137583	0.014685	0.0290417	0.323493	0.0015261	0.0009894	0.228386	0.194785	0.0003112	TRUE	0	1	1.87938e-10	rs2626562	-0.0045629	0.0045666	0.325699	<0.001	0.569242	0.00325435	0.00256243	0.339265	FALSE
CHPT1	T2D_GSMR	-0.011056	0.00419726	0.00843596	41	0.0441664	47.2135	49.8456	39	40	0.172062	0.13681	41	-0.0041485	-0.004628	-0.0114808	-0.0023049	0.0063441	0.0055526	0.0039971	0.0088113	0.517006	0.404573	0.0040755	0.794987	0.362813	8.89e-05	TRUE	0	0.0310781	0.000309828	rs2695284	-0.002842	0.0019274	0.148364	0.124	0.703485	0.417225	0.00779387	0.844496	FALSE
CHRFAM7A	T2D_GSMR	0.0242632	0.00780908	0.00188968	6	0.0137143	8.28336	8.65162	4	5	0.0817329	0.123793	6	0.0165197	0.0182012	0.0242796	0.0247413	0.0208626	0.0081893	0.0089861	0.0149188	0.472768	0.026246	0.0068944	0.158134	0.146964	2.91e-05	TRUE	0	0.00986391	0.00106413	rs34851373	0.0033629	0.0079746	0.694919	0.245	0.682628	0.0344987	0.0120086	0.274149	FALSE
CIB1	T2D_GSMR	-0.0108516	0.0040793	0.0078102	49	0.0414865	92.3672	99.2109	50	51	0.0002502	6.15e-05	52	0.0049097	-0.0041755	-0.0093528	-0.0002087	0.0090093	0.005895	0.0052584	0.0115033	0.588206	0.478751	0.0752989	0.985592	0.455668	0.0001407	TRUE	0	0.981488	2.10094e-05	rs9744242	-0.0049429	0.0025681	0.059961	<0.001	0.744158	0.489977	0.0897539	0.988627	FALSE
CISD2	T2D_GSMR	0.14405	0.0186605	1.16764e-14	6	1.38234e-12	1.87506	2.62998	3	4	0.598738	0.621522	5	0.0082023	0.0555272	0.0579301	0.0968317	0.0633333	0.034014	0.0271189	0.0474154	0.90515	0.102578	0.0326666	0.110666	0.0098202	9.6e-06	TRUE	0	0.419253	0.580747	rs223334	0.0076344	0.0087867	0.448853	0.677	0.949288	0.116026	0.0434384	0.229691	FALSE
CISD1	T2D_GSMR	-0.0115261	0.00427528	0.00701803	45	0.0381122	53.6709	54.3283	41	42	0.0887402	0.0962066	43	-0.0138758	-0.0098589	-0.009625	-0.012301	0.007486	0.0059705	0.004452	0.0109421	0.0710053	0.0986831	0.0306223	0.267315	0.363364	8.16e-05	TRUE	0	0.00773105	0.00173858	rs1339586	0.0014131	0.0019941	0.482556	0.093	0.277294	0.112391	0.041051	0.376372	FALSE
CITED2	T2D_GSMR	-0.0691829	0.0165347	2.86304e-05	9	0.000433161	43.6103	53.3317	8	9	7e-07	0	10	-0.152944	-0.0619815	-0.0401555	-0.0591233	0.090599	0.0190297	0.034179	0.0242789	0.129861	0.0011256	0.240052	0.0376619	0.0339054	8.27e-05	TRUE	0	0.999999	3.32607e-09	rs1936211	0.0116929	0.0087561	0.218489	<0.001	0.346608	0.00254633	0.256655	0.155084	FALSE
CKB	T2D_GSMR	0.0536592	0.0121946	1.08129e-05	17	0.000188598	38.7927	39.1102	14	15	0.0003926	0.000617	16	0.0537648	0.0448074	0.0636107	0.122902	0.0337336	0.0158091	0.0165719	0.0306687	0.1333	0.0045929	0.0001238	0.001142	0.0622811	0.0001034	TRUE	0	0.999935	4.98582e-07	rs10149470	0.0015698	0.0046377	0.740018	0.004	0.349499	0.00783433	0.000482203	0.0415267	FALSE
CLCN6	T2D_GSMR	-0.0292845	0.00937941	0.001795	11	0.0131443	12.5426	13.8903	11	12	0.324271	0.307768	13	-0.0242736	-0.0410904	-0.0347319	-0.015343	0.013413	0.0128865	0.009418	0.0270357	0.0977184	0.0014294	0.0002262	0.580832	0.0879081	3.94e-05	TRUE	0	0.0394576	0.0189657	rs41275478	-0.0024696	0.0022715	0.300202	0.24	0.304523	0.00310121	0.000771952	0.662023	FALSE
CLEC18A	T2D_GSMR	-0.0179723	0.00311538	7.97985e-09	28	2.95223e-07	125.102	126.966	30	31	0	0	32	-0.0122909	-0.0151189	-0.0179167	-0.0330028	0.009732	0.0043171	0.0048483	0.0105325	0.21634	0.0004616	0.0002195	0.0037601	1.02038	0.000243	TRUE	NA	1	2.28641e-26	rs3192882	-0.0036201	0.0054137	0.508802	<0.001	0.459787	0.00123426	0.00075753	0.0687961	FALSE
CLEC18C	T2D_GSMR	-0.0171977	0.00540256	0.00145636	12	0.0112231	47.0425	61.2808	12	13	4.6e-06	0	14	-0.0406617	-0.0236302	-0.0169591	-0.0143051	0.0152516	0.0060706	0.0096802	0.0137822	0.02056	9.92e-05	0.0797855	0.31822	0.36725	0.0001006	TRUE	0	1	8.70823e-26	rs7206524	0.0108415	0.0056887	0.0809093	<0.001	0.164925	0.000350507	0.0946205	0.423533	FALSE
CLEC3B	T2D_GSMR	0.0394091	0.00942545	2.90056e-05	19	0.00043744	44.9151	46.1613	20	21	0.0011331	0.0012162	22	0.0252578	0.0474633	0.0457651	0.0134485	0.0303931	0.012548	0.012742	0.0251438	0.415764	0.0001552	0.0003286	0.598361	0.0909271	9.99e-05	TRUE	0	0.801648	0.0812103	rs939310	0.0036391	0.0048852	0.464983	0.005	0.637768	0.000496372	0.00104644	0.677321	FALSE
CLHC1	T2D_GSMR	0.0189879	0.00459151	3.54272e-05	43	0.000514038	65.0863	72.5874	45	46	0.026603	0.0074644	47	0.0056838	0.016179	0.019485	0.0362998	0.0079284	0.0066416	0.0053396	0.0126671	0.477145	0.0148507	0.0002631	0.0062544	0.392407	0.0001264	TRUE	0	0.856886	0.0287282	rs17046778	0.0038936	0.0017097	0.0275702	0.009	0.685097	0.0210491	0.000865722	0.0843775	FALSE
CLN5	T2D_GSMR	-0.0389458	0.0106475	0.000254461	14	0.00271702	24.2982	24.942	12	13	0.0185221	0.0234917	14	-0.0410773	-0.0451495	-0.0477141	-0.0452016	0.0171662	0.0110312	0.0121642	0.0197666	0.0339546	4.26e-05	8.76e-05	0.0396196	0.0916164	7.4e-05	TRUE	0	0.819417	0.0015046	rs593502	-0.0018124	0.003214	0.583201	0.056	0.209081	0.000169942	0.000368267	0.157207	FALSE
CLNS1A	T2D_GSMR	0.030144	0.0106969	0.00483214	15	0.0284964	10.9403	10.9403	15	16	0.756813	0.813153	17	0.0303732	0.0298521	0.0304042	0.0340291	0.0125106	0.0106693	0.0083123	0.0212408	0.0282452	0.0051427	0.0002544	0.128697	0.120037	3.37e-05	TRUE	0	0.0073285	0.0121504	rs3781616	6.6e-06	0.0020024	0.997403	0.861	0.187964	0.00863322	0.0008427	0.244541	FALSE
CLUAP1	T2D_GSMR	0.0685563	0.0168339	4.65093e-05	11	0.000645879	37.5714	47.9282	8	9	9e-06	3e-07	10	-0.0784301	0.0573026	0.0579287	-0.0491793	0.0971633	0.0314777	0.0338269	0.0744976	0.442887	0.0686951	0.086804	0.525693	0.0339753	8.45e-05	TRUE	0	0.999955	4.52517e-05	rs2285814	0.0257595	0.0173464	0.175842	0.002	0.658752	0.0805878	0.102317	0.616215	FALSE
CLYBL	T2D_GSMR	-0.020423	0.00578564	0.000415634	32	0.00412628	27.9945	28.004	32	33	0.669634	0.71424	34	-0.0169613	-0.0153766	-0.0176224	-0.0050386	0.0086784	0.0077573	0.0054215	0.0131268	0.0594367	0.0474548	0.0011522	0.703561	0.21189	5.17e-05	TRUE	0	0.00153507	0.0016988	rs8000435	-0.0001839	0.0018854	0.92289	0.752	0.256644	0.0582008	0.00285931	0.769406	FALSE
CMC2	T2D_GSMR	0.0298833	0.00791429	0.000159454	16	0.00186176	19.027	20.8242	15	16	0.212512	0.185367	17	0.025999	0.0501564	0.0458617	0.0538886	0.0192988	0.0121211	0.0098203	0.0228125	0.197922	3.5e-05	3e-06	0.0311711	0.13619	6.71e-05	TRUE	0	0.222844	0.0818516	rs1127390	0.004223	0.0035478	0.252424	0.208	0.437078	0.000143481	2.23719e-05	0.145174	FALSE
CNGA1	T2D_GSMR	-0.0462575	0.0151199	0.00221794	5	0.0155203	7.76385	11.1078	4	5	0.100622	0.0492842	6	-0.0250642	-0.0537339	-0.0589392	-0.108866	0.0322081	0.0153047	0.0206149	0.0501945	0.479916	0.0004465	0.004249	0.0822587	0.0370517	3.85e-05	TRUE	0	0.146748	0.00292799	rs12651301	-0.0059392	0.0045249	0.259575	0.23	0.685836	0.00120255	0.00805302	0.203115	FALSE
CNKSR1	T2D_GSMR	0.0919288	0.0235556	9.51559e-05	7	0.00119367	19.8728	26.6631	5	6	0.0013203	0.0001674	7	-0.0511396	0.116293	0.09199	0.110776	0.114769	0.0245583	0.0363362	0.0455918	0.674527	2.2e-06	0.0113531	0.0511803	0.0224635	7.24e-05	TRUE	0	0.998495	0.00147418	rs2232648	0.0159064	0.0121695	0.248068	0.001	0.803369	1.33803e-05	0.0180385	0.168407	FALSE
CNDP2	T2D_GSMR	0.0193874	0.00576291	0.000767758	30	0.00668863	27.4935	28.2704	26	27	0.383822	0.397133	28	0.0115339	0.0171609	0.0186727	0.0165518	0.0101472	0.0075732	0.0057682	0.0127915	0.266051	0.0234508	0.0012072	0.206635	0.220464	5.29e-05	TRUE	0	0.00120975	0.0272639	rs2303463	0.0019081	0.0022261	0.39919	0.466	0.514088	0.0314372	0.00294168	0.315155	FALSE
CNN2	T2D_GSMR	0.0311429	0.00727416	1.858e-05	24	0.000300292	62.7843	66.1023	23	24	1.5e-05	8.4e-06	25	0.0094425	0.0244793	0.0247196	0.0326115	0.0164893	0.0090674	0.0089779	0.0151829	0.572439	0.0069399	0.0058985	0.0420265	0.321741	0.0001207	TRUE	0	0.999979	1.1628e-08	rs10417845	0.0037068	0.0033622	0.281648	<0.001	0.738422	0.0111459	0.0105845	0.161307	FALSE
CNPY4	T2D_GSMR	0.0252118	0.00968187	0.0092137	19	0.0468128	77.1725	85.5176	25	26	3e-07	0	27	0.0412017	0.020944	0.0054534	0.0029587	0.0249924	0.0110525	0.0127222	0.0184599	0.111748	0.0580975	0.668175	0.873903	0.146576	0.0001208	TRUE	0	0.999969	6.89578e-08	rs77686669	-0.0080819	0.0049154	0.112654	<0.001	0.319909	0.069306	0.677303	0.906903	FALSE
COG5	T2D_GSMR	-0.016106	0.0041773	0.000115444	46	0.00141628	49.7345	53.2695	41	42	0.164539	0.114007	43	-0.0102345	-0.0162782	-0.0175819	-0.0275978	0.0058888	0.0055563	0.0041097	0.0119523	0.0897259	0.0033929	1.88e-05	0.0259337	0.339177	0.0001037	TRUE	0	0.132008	0.0133823	rs2237678	-0.0027982	0.0016392	0.0953672	0.11	0.302621	0.00617133	0.000101822	0.141202	FALSE
CNTROB	T2D_GSMR	-0.0331657	0.0104949	0.00157666	12	0.0119748	13.9078	15.7747	8	9	0.0842002	0.0717374	10	0.0272799	-0.0134216	-0.0263097	-0.0378884	0.0547108	0.0197592	0.0179343	0.0356562	0.631466	0.496975	0.142376	0.315642	0.0895878	3.65e-05	TRUE	0	0.0901681	0.0119311	rs7224910	-0.0078274	0.0075533	0.330375	0.087	0.766854	0.508278	0.158504	0.421896	FALSE
COBL	T2D_GSMR	-0.0751262	0.0228103	0.000989431	3	0.00824903	4.58747	7.47414	2	3	0.100889	0.0582267	4	0.0572947	-0.0718939	-0.0741246	-0.045527	0.120995	0.0230059	0.0315478	0.0483842	0.68249	0.0017779	0.0187938	0.416148	0.0171857	2.8e-05	TRUE	0	0.207032	0.047967	rs12719037	-0.018801	0.0167592	0.378533	0.274	0.810253	0.00367879	0.0274238	0.517656	FALSE
COL6A2	T2D_GSMR	-0.0268069	0.0094245	0.00444969	19	0.0266728	80.7571	81.5567	20	21	0	0	22	-0.0245675	-0.0219381	-0.0362323	-0.0015521	0.030391	0.0120728	0.0150824	0.021375	0.428383	0.0691926	0.0162926	0.942801	0.118595	0.0001385	TRUE	0	0.999988	1.51689e-08	rs1475915	-0.001901	0.0042718	0.661095	<0.001	0.646103	0.0810433	0.0243242	0.955681	FALSE
COG6	T2D_GSMR	-0.0257391	0.00779732	0.000963364	28	0.00806009	53.1714	54.9639	27	28	0.0019189	0.0017171	29	-0.0304135	-0.0183079	-0.0188645	-0.0303447	0.0147833	0.0088428	0.0084723	0.0162251	0.0494354	0.0384176	0.0259731	0.0719395	0.146062	8.78e-05	TRUE	0	0.0559582	0.0298319	rs7995647	0.0029773	0.0031207	0.348521	0.001	0.24454	0.0481112	0.0357009	0.19517	FALSE
COLQ	T2D_GSMR	0.0520637	0.0104746	6.67906e-07	23	1.60145e-05	32.0718	32.2033	19	20	0.0306781	0.04118	21	0.0511071	0.0467199	0.0466886	-0.0065569	0.0193256	0.0128467	0.0108273	0.0301468	0.0159875	0.0002761	1.62e-05	0.830022	0.0916323	8.24e-05	TRUE	0	0.999965	3.44051e-05	rs9823378	-0.0008808	0.0031557	0.783166	0.07	0.157122	0.000804975	9.072e-05	0.870249	FALSE
COQ5	T2D_GSMR	0.0129611	0.00453199	0.00423746	29	0.0255461	367.675	379.049	42	43	0	0	44	-0.0137581	-0.0027953	0.0045531	-0.0034968	0.0195682	0.0079152	0.0112121	0.0155169	0.485883	0.723975	0.684677	0.822772	0.432081	0.0005211	TRUE	0	1	3.70922e-43	rs509445	0.0058849	0.0051629	0.260809	<0.001	0.687524	0.732864	0.692139	0.864726	FALSE
COPG1	T2D_GSMR	0.104906	0.0275246	0.00013822	6	0.00165707	16.0885	16.1014	4	5	0.0029027	0.0065606	6	0.0930322	0.156079	0.100341	0.136496	0.136564	0.0321023	0.0390541	0.0587684	0.53312	1.2e-06	0.010191	0.0678334	0.0166755	5.12e-05	TRUE	0	0.0107908	0.978394	rs6762578	0.0007857	0.0139115	0.957668	0.05	0.71468	8.02162e-06	0.0164743	0.191798	FALSE
COPA	T2D_GSMR	-0.0578089	0.0176638	0.00106512	8	0.00877959	3.73623	4.25881	2	3	0.154414	0.234839	4	-0.0953516	-0.0391241	-0.04094	-0.0243498	0.111276	0.0396917	0.0369704	0.0633817	0.481789	0.324281	0.268134	0.72646	0.026037	2.45e-05	TRUE	0	0.0225967	0.161848	rs7523769	0.0041396	0.0078267	0.649706	0.297	0.686815	0.337471	0.283577	0.789793	FALSE
COMTD1	T2D_GSMR	0.0302795	0.0109392	0.0056404	12	0.0319882	16.3479	20.9727	8	9	0.0376625	0.0127721	10	0.0037037	0.0196098	0.0298334	0.0072956	0.022219	0.0137294	0.0147969	0.0212868	0.87175	0.153203	0.0437801	0.73967	0.0959419	4.07e-05	TRUE	0	0.82556	0.000202125	rs79232706	0.006668	0.0044324	0.170894	0.042	0.931373	0.166804	0.0551994	0.799468	FALSE
CPA5	T2D_GSMR	0.0271801	0.00564363	1.46418e-06	28	3.21746e-05	113.02	116.944	32	33	0	0	34	-0.005555	0.0054726	0.0041535	0.0256583	0.0119506	0.0070176	0.0076278	0.015604	0.645199	0.435491	0.586087	0.109601	0.443934	0.0001726	TRUE	0	0.981421	1.33669e-05	rs11772922	0.0034229	0.0032472	0.299733	<0.001	0.777171	0.447174	0.597768	0.229081	FALSE
CPEB4	T2D_GSMR	0.0230451	0.00470423	9.6417e-07	42	2.22181e-05	53.4581	53.6928	38	39	0.0493003	0.0588262	40	0.0228487	0.0209668	0.0266047	0.0263533	0.0104833	0.0068227	0.0049812	0.011389	0.0355587	0.0021187	1e-07	0.0260308	0.38778	0.0001255	TRUE	0	0.0303892	0.327252	rs72810995	0.0011714	0.0028676	0.685211	0.05	0.21447	0.0042317	1.14154e-06	0.141202	FALSE
CPNE1	T2D_GSMR	-0.022608	0.00408756	3.18553e-08	34	1.05199e-06	79.456	80.2505	36	37	4.07e-05	4.94e-05	38	-0.0221327	-0.0245914	-0.025899	-0.0223558	0.0083011	0.0057053	0.0053845	0.0096328	0.0114155	1.63e-05	1.5e-06	0.0259155	0.605225	0.0001778	TRUE	0	0.928752	0.0694211	rs17093027	-0.0017504	0.0029173	0.552271	<0.001	0.144523	7.44283e-05	1.21639e-05	0.141202	FALSE
CPEB2	T2D_GSMR	-0.0486674	0.0126121	0.000113959	16	0.00140535	18.1393	18.717	14	15	0.200512	0.226847	16	-0.0527747	-0.0289485	-0.0363426	-0.033827	0.0272609	0.0148989	0.0115112	0.0285326	0.0733351	0.052017	0.0015931	0.25424	0.0659126	4.22e-05	TRUE	0	0.302812	0.238678	rs968365	0.0028176	0.0042196	0.515152	0.278	0.279767	0.0628609	0.0036484	0.364181	FALSE
CPSF1	T2D_GSMR	0.0132378	0.00422922	0.0017476	28	0.0128605	157.692	166.59	32	33	0	0	34	0.0084627	0.0112487	0.0269557	0.0148485	0.0159362	0.0062361	0.0081327	0.0121687	0.599064	0.0712629	0.0009182	0.231028	0.490719	0.0003118	TRUE	0	1	2.13459e-20	rs6599528	0.0074544	0.0055475	0.18848	<0.001	0.751738	0.0833366	0.00242457	0.341631	FALSE
CPT1A	T2D_GSMR	-0.0292722	0.0102724	0.00437737	13	0.0263059	12.1874	12.9008	10	11	0.27271	0.299857	12	-0.0477553	-0.046202	-0.0378208	-0.0547862	0.0161342	0.0112754	0.0093943	0.0166055	0.014291	4.17e-05	5.68e-05	0.0070871	0.0840155	4.26e-05	TRUE	0	0.958362	0.00023871	rs3018712	0.0025199	0.0032936	0.461888	0.375	0.151485	0.0001668	0.000254656	0.0891293	FALSE
CREB5	T2D_GSMR	0.018843	0.00712002	0.00813352	24	0.0429151	51.6606	51.8266	23	24	0.0005552	0.0008242	25	0.019913	0.0270904	0.0236734	0.0249936	0.0167653	0.0100156	0.0092911	0.0203301	0.247054	0.0068343	0.0108353	0.230843	0.159774	8.89e-05	TRUE	0	1	5.57255e-11	rs56388170	0.0008353	0.0030721	0.788132	0.002	0.490039	0.0110001	0.0173271	0.341631	FALSE
CRELD2	T2D_GSMR	-0.0176383	0.00575483	0.00217707	24	0.0153187	28.0711	29.1642	18	19	0.0609819	0.0634465	20	0.0124273	0.0017402	0.0013314	-0.0115002	0.0159725	0.0097226	0.0088442	0.0161854	0.446653	0.857949	0.880335	0.486008	0.141342	3.89e-05	TRUE	0	0.999745	3.87937e-06	rs9616376	-0.0031096	0.0037143	0.413453	0.087	0.660192	0.862015	0.882715	0.582111	FALSE
CRIPT	T2D_GSMR	-0.0168235	0.00593239	0.00457011	44	0.027154	51.5984	53.0967	41	42	0.124105	0.117145	43	-0.0149581	-0.0283866	-0.0251334	-0.0249072	0.0110881	0.0076991	0.0060124	0.014022	0.184734	0.0002269	2.91e-05	0.0829292	0.254912	0.0001007	TRUE	0	0.782163	0.00230407	rs1989720	-0.0023643	0.0021668	0.281581	0.147	0.419825	0.00067887	0.000145893	0.20351	FALSE
CRIP3	T2D_GSMR	0.0798874	0.0176075	5.70273e-06	7	0.000107806	11.5432	13.5203	7	8	0.116619	0.0951588	9	0.0471346	0.0896052	0.0892836	0.0640951	0.0431911	0.0199031	0.0198308	0.0405488	0.311271	6.7e-06	6.7e-06	0.152604	0.0302399	6.44e-05	TRUE	0	0.0397563	0.713819	rs2242416	0.0061915	0.0056545	0.30977	0.195	0.561955	3.44042e-05	4.38009e-05	0.268172	FALSE
CRISP3	T2D_GSMR	0.0588047	0.0204887	0.00410333	7	0.0248811	6.14215	7.45474	5	6	0.292632	0.28083	7	0.0939141	0.0465222	0.0593548	0.0512592	0.0382125	0.021473	0.0186102	0.0317057	0.0573919	0.0302699	0.0014259	0.157067	0.024734	2.68e-05	TRUE	0	0.00202825	0.001526	rs78730163	-0.0045351	0.0043872	0.348664	0.37	0.256644	0.0390274	0.00334816	0.272935	FALSE
CRY2	T2D_GSMR	0.0717784	0.0095757	6.58525e-14	16	6.56515e-12	42.5463	44.5064	14	15	0.0001012	9.16e-05	16	0.046202	0.059814	0.0635421	0.102644	0.0256147	0.0117585	0.0136176	0.0392422	0.0928282	4e-07	3.1e-06	0.0194814	0.107287	0.0001453	TRUE	0	0.999715	0.000284826	rs2002244	0.0038438	0.0047861	0.435333	0.002	0.303122	3.0441e-06	2.3002e-05	0.128898	FALSE
CSTF3	T2D_GSMR	-0.0647126	0.0192343	0.000766971	5	0.00668863	1.25126	3.08674	4	5	0.869589	0.686614	6	-0.114075	-0.0612539	-0.0599422	-0.0594008	0.0428702	0.0178224	0.015536	0.0255869	0.0563357	0.0005884	0.0001142	0.0679238	0.0292595	2.39e-05	TRUE	0	0.00322508	0.00226731	rs10836034	0.0081321	0.0060024	0.246947	0.783	0.256644	0.00150809	0.000454351	0.191798	FALSE
CSGALNACT1	T2D_GSMR	-0.0144119	0.00423784	0.000671985	55	0.00609614	115.833	116.262	56	57	4.7e-06	6.1e-06	58	-0.0250805	-0.0152142	-0.0217456	-0.0131707	0.0090734	0.0056653	0.0053136	0.0115793	0.0077108	0.0072424	4.27e-05	0.260117	0.444533	0.0002073	TRUE	0	1	4.08484e-13	rs7835354	0.0009068	0.0019923	0.650783	<0.001	0.126321	0.0115443	0.000203752	0.368334	FALSE
CTC1	T2D_GSMR	0.0133715	0.00457202	0.00344864	36	0.0219061	29.6528	36.6555	34	35	0.680694	0.391921	36	-0.0016194	0.0079521	0.0110877	0.0151013	0.0062982	0.0059479	0.0041707	0.0092512	0.798636	0.181237	0.0078498	0.111572	0.352119	5.97e-05	TRUE	0	0.0282909	0.00594072	rs9896745	0.0042261	0.001597	0.0122384	0.391	0.89178	0.194473	0.0133898	0.230606	FALSE
CTH	T2D_GSMR	-0.0251069	0.00956967	0.00870094	20	0.0450063	43.1287	44.064	17	18	0.0004598	0.0005649	19	-0.0220648	-0.0442579	-0.0383515	-0.0376956	0.0303861	0.0134641	0.014022	0.0224271	0.477627	0.0010123	0.0062362	0.110071	0.0919629	8.44e-05	TRUE	0	0.00883218	0.0146055	rs663465	-0.0032247	0.0053111	0.55177	<0.001	0.685097	0.00233996	0.0111099	0.22945	FALSE
CTNNA2	T2D_GSMR	0.0572463	0.0186763	0.00217532	5	0.0153178	2.47005	3.73513	3	4	0.480728	0.443037	5	-0.0256909	0.0436824	0.0562933	0.0393037	0.0748417	0.0186849	0.0169781	0.0294465	0.754043	0.0193955	0.0009143	0.252865	0.0230972	1.96e-05	TRUE	0	0.000950306	0.0021206	rs9309560	0.0133587	0.0118769	0.342561	0.493	0.860108	0.0266016	0.00241858	0.362726	FALSE
CTSB	T2D_GSMR	-0.0353945	0.00751615	2.4879e-06	31	5.12069e-05	106.995	130.394	38	39	0	0	40	0.0108394	-0.0394574	-0.0361554	-0.0131447	0.0191771	0.0107201	0.0110062	0.0235271	0.57524	0.0002326	0.0010199	0.579557	0.233015	0.0002233	TRUE	0	1	6.5918e-13	rs1296022	-0.0097424	0.0033795	0.006453	<0.001	0.740378	0.000693129	0.00261994	0.661891	FALSE
CTSF	T2D_GSMR	0.0238597	0.00568201	2.67903e-05	31	0.000409905	80.5111	83.7595	30	31	1.7e-06	1e-06	32	0.0140734	0.0287617	0.0280449	0.0246807	0.0150325	0.0077616	0.0080714	0.0129904	0.356648	0.0002109	0.0005116	0.0667803	0.294827	0.0001605	TRUE	0	1	7.37988e-13	rs2242663	0.0041751	0.0037949	0.279996	<0.001	0.591981	0.00064266	0.00151843	0.190777	FALSE
CTSW	T2D_GSMR	-0.0375027	0.00417178	2.4812e-19	37	6.9116e-17	147.711	158.734	49	50	0	0	51	-0.0267898	-0.0324401	-0.043111	-0.0227114	0.0108461	0.0071716	0.0068684	0.0139168	0.0170412	6.1e-06	0	0.108974	0.47729	0.000384	TRUE	0	1	1.54264e-07	rs568617	-0.0057166	0.0029894	0.0616922	<0.001	0.158944	3.17628e-05	0	0.228415	FALSE
CUL2	T2D_GSMR	-0.0560988	0.019572	0.00415329	5	0.0251187	3.89532	4.16516	3	4	0.272991	0.384116	5	-0.0717417	-0.0416319	-0.0530693	-0.0411773	0.0456386	0.0205465	0.0180248	0.034297	0.214006	0.0427407	0.0032375	0.296139	0.0224906	1.76e-05	TRUE	0	0.00205451	0.00237527	rs11594196	0.0027735	0.0060841	0.679463	0.461	0.458937	0.0527681	0.00644028	0.403184	FALSE
CUTA	T2D_GSMR	-0.0481319	0.0118841	5.11919e-05	8	0.000702664	43.0645	48.9888	7	8	3e-07	1e-07	9	0.0008248	-0.0363578	-0.0277757	-0.0798623	0.0370987	0.0155803	0.0229005	0.0292734	0.982882	0.0196178	0.225175	0.0259198	0.0762375	8.19e-05	TRUE	0	0.983721	0.00340461	rs75579703	-0.0070176	0.0071513	0.35913	<0.001	0.990222	0.0268568	0.241794	0.141202	FALSE
CWF19L1	T2D_GSMR	-0.0345243	0.00502978	6.69629e-12	37	5.24137e-10	90.2708	100.876	38	39	3.8e-06	2e-07	40	-0.0150358	-0.0306233	-0.039746	-0.0343097	0.0136819	0.0071625	0.0074099	0.0120493	0.278701	1.91e-05	1e-07	0.0069963	0.27813	0.0002342	TRUE	0	0.765932	0.23375	rs3904036	-0.0068846	0.0032583	0.0412335	<0.001	0.527889	8.53747e-05	1.14154e-06	0.0887394	FALSE
CWF19L2	T2D_GSMR	0.0199111	0.00595689	0.000830159	33	0.0071347	73.0765	78.2452	35	36	0.0001699	5.81e-05	37	0.0076957	0.0238676	0.0270004	0.0064441	0.0144661	0.0084592	0.0078188	0.0156139	0.598099	0.0047799	0.0005539	0.682261	0.254437	0.0001398	TRUE	0	0.0313891	0.652709	rs12224337	0.0045372	0.0028837	0.124628	<0.001	0.751738	0.00810671	0.00162128	0.752192	FALSE
CYB5D2	T2D_GSMR	0.0342521	0.0123108	0.00539782	5	0.0310121	76.7771	144.433	8	9	0	0	10	0.151626	0.0475092	-0.0132962	0.0321268	0.0696584	0.0145975	0.0407697	0.0221739	0.0611751	0.0011355	0.744327	0.181307	0.0692522	0.0001943	TRUE	0	1	2.3347e-35	rs62072182	-0.0426004	0.0160447	0.0290247	<0.001	0.256644	0.00256481	0.750395	0.292423	FALSE
CXCR1	T2D_GSMR	-0.0467165	0.0106789	1.21616e-05	22	0.000208287	30.9905	42.5748	22	23	0.0963091	0.0077751	24	-0.0126268	-0.048371	-0.0581372	-0.0351478	0.0185686	0.0112877	0.0110507	0.025498	0.503592	1.83e-05	1e-07	0.181325	0.0910323	0.0001317	TRUE	0	0.919309	0.0228987	rs7426289	-0.0101925	0.0035543	0.0089439	0.022	0.694545	8.25447e-05	1.14154e-06	0.292423	FALSE
CXCR2P1	T2D_GSMR	0.0435546	0.00948688	4.41041e-06	17	8.66618e-05	29.352	42.768	16	17	0.021668	0.000519	18	-0.0008241	0.0326532	0.0325646	0.0464499	0.0155083	0.0130757	0.0109898	0.024704	0.958278	0.0125163	0.0030449	0.0773203	0.1558	9.56e-05	TRUE	0	0.433045	0.393658	rs12475909	0.0108258	0.0040032	0.0156341	0.006	0.980748	0.0181212	0.00617227	0.198791	FALSE
CXCL5	T2D_GSMR	0.0199396	0.00646657	0.00204589	27	0.014547	24.2103	29.1486	28	29	0.670386	0.457347	30	0.0056388	0.0064349	0.018755	0.0330432	0.0082478	0.0082268	0.0057758	0.0159007	0.4998	0.434106	0.0011655	0.0466582	0.178236	5.39e-05	TRUE	0	0.00171679	0.00715742	rs420389	0.0033585	0.0015113	0.0345217	0.42	0.69318	0.44644	0.00288748	0.165305	FALSE
CXCR2	T2D_GSMR	-0.0477081	0.0136086	0.000455371	12	0.00439635	21.7314	21.9902	12	13	0.0406428	0.0555135	14	-0.0395654	-0.0480335	-0.0505441	-0.0226096	0.0323128	0.0137682	0.0136939	0.0289661	0.244278	0.0004853	0.0002234	0.449045	0.0677343	6.85e-05	TRUE	0	0.930432	0.0111455	rs4674259	-0.0022825	0.0060376	0.711998	0.102	0.48711	0.00128835	0.000766676	0.547112	FALSE
CYB5B	T2D_GSMR	0.067355	0.0161841	3.15751e-05	12	0.000467993	15.1484	16.8411	12	13	0.23342	0.206671	14	0.103498	0.0733653	0.0689268	0.100465	0.0335469	0.0191461	0.0154982	0.036598	0.0094468	0.0001272	8.7e-06	0.0166937	0.0374749	5.63e-05	TRUE	0	1	2.78169e-19	rs72797202	-0.004816	0.004159	0.269411	0.229	0.140351	0.000427405	5.40201e-05	0.127786	FALSE
CYCSP34	T2D_GSMR	-0.0322323	0.00711748	5.93748e-06	11	0.000111354	12.0176	12.0806	9	10	0.212317	0.279698	11	-0.034801	-0.0334732	-0.0318964	-0.0276291	0.0148751	0.0069385	0.0061905	0.0120867	0.0440527	1.4e-06	3e-07	0.0453275	0.230932	5.97e-05	TRUE	0	0.791261	0.186563	rs9525420	0.0010785	0.0049666	0.832931	0.428	0.237772	8.99394e-06	3.00811e-06	0.165305	FALSE
CYP21A1P	T2D_GSMR	0.0489301	0.00669228	2.64339e-13	17	2.40726e-11	240.51	290.996	21	22	0	0	23	-0.0112618	0.0016177	0.0292255	0.0110192	0.02288	0.0087681	0.0132334	0.0230584	0.627677	0.853619	0.0272123	0.637448	0.60387	0.0005215	TRUE	0	1	4.27628e-17	rs497309	0.0144727	0.0068932	0.0480314	<0.001	0.765384	0.858246	0.0372194	0.710189	FALSE
CYSTM1	T2D_GSMR	0.0921361	0.0222358	3.41922e-05	5	0.000501292	4.45751	13.7506	3	4	0.216112	0.0081352	5	0.402458	0.116415	0.0908111	0.110543	0.126713	0.0250288	0.0349285	0.0307584	0.0502425	3.3e-06	0.0093248	0.022882	0.019603	4.99e-05	TRUE	0	0.0923361	0.863702	rs56997077	-0.0463299	0.0185254	0.087638	0.061	0.245263	1.90553e-05	0.0153434	0.138036	FALSE
DANCR	T2D_GSMR	0.0255114	0.0079576	0.00134635	10	0.0105295	35.0385	35.4446	11	12	0.0002442	0.0003977	13	0.0232659	0.0266836	0.0183778	0.0138171	0.0187047	0.0085963	0.0122736	0.021734	0.239408	0.0019087	0.134303	0.536883	0.134215	5.62e-05	TRUE	0	0.997755	0.000473632	rs73248685	-0.0014941	0.0041845	0.727803	0.027	0.485372	0.0039046	0.150534	0.625872	FALSE
DCAKD	T2D_GSMR	-0.0182634	0.00651579	0.00506376	28	0.029495	93.7952	93.8388	29	30	0	0	31	-0.014589	-0.0011651	-0.0121926	-0.0055828	0.0233135	0.0106592	0.0106343	0.0192771	0.536357	0.912964	0.251575	0.77411	0.196045	0.0001301	TRUE	0	0.919215	9.99067e-05	rs55897749	0.0005334	0.0045973	0.908431	<0.001	0.715471	0.916051	0.26801	0.827838	FALSE
DBNL	T2D_GSMR	-0.0494876	0.0123051	5.77789e-05	13	0.000768573	24.3747	50.7136	13	14	0.027853	4.6e-06	15	-0.017357	-0.0503403	-0.0731348	-0.0801866	0.0201026	0.0147136	0.0187844	0.0428331	0.403553	0.0006231	9.89e-05	0.0822354	0.0802246	0.0001414	TRUE	0	1	3.64249e-30	rs2528372	-0.0121171	0.003233	0.0024367	0.001	0.628926	0.00158336	0.00040965	0.203115	FALSE
DCAF12	T2D_GSMR	0.126239	0.0198391	1.97646e-10	9	1.10778e-08	28.1404	29.686	5	6	3.42e-05	4.51e-05	7	0.173854	0.0813181	0.120691	0.0417354	0.108355	0.0304317	0.0356926	0.0595193	0.169512	0.0075366	0.0007212	0.509442	0.0266978	0.0001154	TRUE	0	1	1.14031e-12	rs10971930	-0.0080046	0.0152747	0.622639	0.003	0.397403	0.0119491	0.00199304	0.6001	FALSE
DAZAP2	T2D_GSMR	0.0569059	0.0180629	0.00163028	9	0.0122392	10.1844	11.3546	6	7	0.1171	0.123881	8	0.0190569	0.042398	0.0527913	0.0448236	0.0451462	0.0191206	0.0192455	0.0273418	0.687647	0.0265957	0.0060873	0.145142	0.0310922	3.15e-05	TRUE	0	0.00978813	0.0020242	rs1130641	0.0049529	0.0059649	0.438133	0.203	0.814421	0.0348966	0.0108969	0.262993	FALSE
DCAF4	T2D_GSMR	0.0132936	0.00452668	0.00331705	45	0.0212556	90.2889	90.417	46	47	0.0001046	0.0001453	48	0.0128468	0.0070723	0.0109867	0.0175052	0.00886	0.005941	0.0049971	0.0125419	0.153847	0.233882	0.0279058	0.16935	0.45743	0.0001353	TRUE	0	0.307986	0.000505714	rs12587742	-0.0005957	0.0023321	0.799512	<0.001	0.377615	0.24827	0.0379233	0.281872	FALSE
DCP2	T2D_GSMR	-0.0667491	0.0140001	1.86302e-06	13	4.00106e-05	19.7051	23.0257	12	13	0.0728742	0.0413692	14	-0.0334402	-0.0692189	-0.0687495	-0.0472506	0.0285947	0.0143953	0.0147285	0.0337333	0.264926	1.5e-06	3e-06	0.184716	0.0572814	8.42e-05	TRUE	0	0.306047	0.686133	rs7670	-0.0058485	0.0041128	0.180487	0.08	0.51325	9.51282e-06	2.23719e-05	0.294119	FALSE
DCTD	T2D_GSMR	-0.0270852	0.00817315	0.000919969	19	0.00774491	7.32175	13.4864	17	18	0.978987	0.761904	19	-0.0111624	-0.0327318	-0.0351488	-0.0546532	0.0123266	0.0099403	0.007656	0.0167481	0.377827	0.0009918	4.4e-06	0.0043175	0.108857	5.19e-05	TRUE	0	0.00147344	0.00164217	rs11132156	-0.0053992	0.0021746	0.0237654	0.808	0.611032	0.00231057	3.05121e-05	0.074502	FALSE
DDAH2	T2D_GSMR	-0.0846971	0.011306	6.81692e-14	9	6.72532e-12	107.858	115.613	11	12	0	0	13	-0.0404409	-0.0694065	-0.0710124	-0.0498352	0.0420277	0.0187635	0.0239678	0.0308827	0.356603	0.0002164	0.0030482	0.132565	0.125974	0.0002682	TRUE	0	0.321407	0.678593	rs9267576	-0.0064902	0.0072978	0.392856	<0.001	0.591981	0.000654048	0.00617227	0.248393	FALSE
DCXR	T2D_GSMR	0.0210079	0.00492651	2.00568e-05	32	0.000317655	58.3002	59.6193	28	29	0.0006684	0.0006887	30	0.0074397	0.0106939	0.013261	0.0022812	0.0096649	0.0073269	0.0062785	0.0120411	0.447885	0.144416	0.0346745	0.85106	0.380794	9.38e-05	TRUE	0	0.919558	0.00777279	rs9891983	0.0017948	0.0022548	0.432748	<0.001	0.66044	0.158282	0.045528	0.887217	FALSE
DDX11L10	T2D_GSMR	0.0147472	0.00408316	0.000304181	15	0.0031728	117.412	140.194	17	18	0	0	19	-0.0151578	0.0112204	0.0140391	0.0329525	0.018234	0.0046035	0.0091382	0.0115377	0.417333	0.0147949	0.124463	0.0104937	0.647649	0.0002161	TRUE	0	1	1.56152e-22	rs2288490	0.0152919	0.0084196	0.0870141	<0.001	0.638393	0.0210102	0.14078	0.108188	FALSE
DDX59	T2D_GSMR	-0.0201546	0.00577159	0.000479361	41	0.00458126	68.4294	68.4825	43	44	0.0081129	0.0104919	45	-0.0197561	-0.0212242	-0.0213291	-0.0227117	0.0102767	0.0066288	0.0055523	0.0141086	0.0611931	0.0013656	0.0001223	0.114598	0.266154	0.0001301	TRUE	0	0.726818	0.00434736	rs4437908	-0.0004803	0.0026282	0.855858	0.018	0.256644	0.00297933	0.000477614	0.233674	FALSE
DDX58	T2D_GSMR	-0.0471222	0.015935	0.0031049	12	0.0202664	30.8499	31.9227	10	11	0.0006212	0.0007848	12	-0.0123156	-0.0411788	-0.0350892	0.0045997	0.0452129	0.0173799	0.0228061	0.0464799	0.790863	0.0178199	0.123905	0.92295	0.0418822	5.3e-05	TRUE	0	0.033	0.00361814	rs7022554	-0.0037466	0.0063532	0.568461	0.007	0.888894	0.024761	0.140255	0.940054	FALSE
DENND1A	T2D_GSMR	-0.0535726	0.0117368	5.00717e-06	16	9.61925e-05	59.2038	69.7599	17	18	1.4e-06	0	19	-0.0051606	-0.0256717	-0.0487039	-0.0288431	0.0300721	0.0129891	0.0176144	0.0223129	0.865772	0.0481092	0.0056923	0.212475	0.098792	0.0001328	TRUE	0	0.999997	4.50893e-09	rs606659	-0.0091576	0.0052599	0.099748	<0.001	0.927657	0.0588089	0.0102517	0.322406	FALSE
DENND6B	T2D_GSMR	-0.0602997	0.0107039	1.76661e-08	12	6.15131e-07	37.7613	56.5206	12	13	0.000168	2e-07	14	-0.0129023	-0.059785	-0.0657292	-0.0707569	0.0260958	0.0109943	0.0171497	0.0237479	0.629938	1e-07	0.0001268	0.0106506	0.0995349	0.0001595	TRUE	0	0.994427	0.0049932	rs62241228	-0.011412	0.004674	0.0310663	<0.001	0.766734	8.72941e-07	0.000490029	0.108188	FALSE
DEXI	T2D_GSMR	0.0301437	0.0102107	0.00315543	18	0.0204973	14.232	15.9188	17	18	0.650615	0.598216	19	0.0460125	0.030847	0.0305859	0.0071935	0.0142026	0.0105942	0.0077862	0.0235888	0.0048174	0.0035948	8.56e-05	0.763899	0.0919766	4.25e-05	TRUE	0	0.211987	0.0108066	rs6498135	-0.0034181	0.0026319	0.211371	0.652	0.10069	0.00642388	0.000361303	0.820274	FALSE
DHDH	T2D_GSMR	0.0687856	0.0204188	0.000755143	6	0.00664063	5.18523	5.20321	3	4	0.158725	0.267075	5	0.0602322	0.0759706	0.0653399	0.0685706	0.0554983	0.0231505	0.02074	0.0376148	0.357214	0.0010322	0.0016303	0.142385	0.021679	2.4e-05	TRUE	0	0.00260701	0.125938	rs2270939	0.0007983	0.0078281	0.925207	0.357	0.591981	0.00237855	0.003705	0.260863	FALSE
DESI1	T2D_GSMR	0.0691843	0.0184373	0.000175146	12	0.0020002	12.1975	13.0439	8	9	0.142608	0.16063	10	0.0915002	0.0597874	0.068261	0.0244881	0.0361109	0.0188387	0.0177433	0.0358874	0.035044	0.0015054	0.0001195	0.51219	0.0317503	4.97e-05	TRUE	0	0.998925	3.26084e-05	rs9607821	-0.0034951	0.0046909	0.477534	0.232	0.213136	0.00323302	0.000470393	0.60229	FALSE
DGKD	T2D_GSMR	-0.0866643	0.0290929	0.00289302	4	0.0191875	24.1496	46.2236	3	4	2.32e-05	0	5	0.137789	-0.0559672	-0.0367792	-0.0313163	0.120421	0.0284677	0.0697398	0.0520478	0.335552	0.0492999	0.597931	0.579824	0.0176058	6.93e-05	TRUE	0	0.750739	0.0132576	rs2924808	-0.0250672	0.0151377	0.196309	<0.001	0.575582	0.0600665	0.609012	0.661891	FALSE
DGAT1	T2D_GSMR	-0.0537695	0.00696155	1.12933e-14	13	1.36207e-12	51.6839	101.95	14	15	3.2e-06	0	16	0.0186003	-0.0435488	-0.0473371	-0.0410982	0.0202453	0.0089898	0.0129122	0.0153846	0.373788	1.3e-06	0.0002463	0.0174298	0.30695	0.0002728	TRUE	0	1	1.34955e-11	rs3757976	-0.0247385	0.0067043	0.002425	<0.001	0.607559	8.53628e-06	0.000821369	0.127786	FALSE
DHFRL1	T2D_GSMR	-0.0895859	0.0192127	3.11851e-06	7	6.2311e-05	43.4417	45.2989	5	6	0	0	7	-0.107836	-0.076881	-0.0747614	-0.0897097	0.0858733	0.0241308	0.0442806	0.0294237	0.264688	0.0014425	0.0913427	0.022544	0.0347603	8.98e-05	TRUE	0	0.598167	0.39589	rs7432837	0.0072511	0.0156836	0.663262	<0.001	0.51325	0.00311597	0.107072	0.136929	FALSE
DHODH	T2D_GSMR	0.105008	0.0295485	0.000379754	5	0.00381462	2.97361	11.6658	2	3	0.226093	0.0086203	4	1.137	0.15358	0.119529	0.161472	0.42192	0.0316296	0.0494966	0.0661314	0.114526	1.2e-06	0.0157396	0.092361	0.0108349	4.58e-05	TRUE	0	0.0113681	0.920424	rs3213422	-0.0997234	0.041244	0.136809	0.064	0.324203	8.02162e-06	0.0235935	0.20955	FALSE
GPR19	T2D_GSMR	0.0382136	0.00828382	3.96825e-06	13	7.8462e-05	47.1305	60.9468	13	14	9.2e-06	1e-07	15	0.0138421	0.0358497	0.0426514	0.0212304	0.0205416	0.0095018	0.0156576	0.015519	0.512206	0.0001613	0.0064497	0.192863	0.106693	0.0001234	TRUE	0	0.999995	4.2425e-06	rs12321383	0.0094662	0.0048491	0.0727966	<0.001	0.700245	0.000512568	0.011449	0.300955	FALSE
DHRS11	T2D_GSMR	0.0650656	0.0120362	6.45039e-08	12	1.98996e-06	4.27333	5.13853	10	11	0.934175	0.924272	12	0.0380246	0.0623259	0.0700708	0.096393	0.0377241	0.0201908	0.0153676	0.0324118	0.337238	0.0020229	5.1e-06	0.0126543	0.0624281	6.86e-05	TRUE	0	0.498009	0.499576	rs11657469	0.0050303	0.005408	0.374195	0.928	0.577069	0.00407325	3.52019e-05	0.11664	FALSE
DHX34	T2D_GSMR	0.0219982	0.00825685	0.00771639	22	0.0411266	20.5895	27.5361	14	15	0.112624	0.0246598	16	0.0573969	0.0193109	0.0148398	0.0410606	0.021828	0.0105343	0.010776	0.0188017	0.0198054	0.0667803	0.168476	0.0452662	0.127574	4.12e-05	TRUE	0	0.0180065	0.00531315	rs2272294	-0.0108932	0.0050122	0.0474072	0.043	0.164921	0.0787148	0.184515	0.165305	FALSE
DHX38	T2D_GSMR	0.0637889	0.0175967	0.000288903	11	0.00303348	18.65	21.5279	9	10	0.0283391	0.017699	11	0.0056044	0.0635909	0.0588464	0.0920694	0.0494385	0.0171692	0.0204623	0.0309357	0.912232	0.0002124	0.0040294	0.0138988	0.0464042	7.46e-05	TRUE	0	0.158131	0.103614	rs8047377	0.0085262	0.007235	0.268827	0.074	0.954692	0.000644584	0.00773561	0.120696	FALSE
DHX58	T2D_GSMR	-0.0355874	0.00811233	1.15016e-05	11	0.000198418	52.7108	54.1781	11	12	2e-07	3e-07	13	-0.0527779	-0.0406494	-0.0378626	-0.0317975	0.030802	0.0089001	0.0144699	0.0252888	0.114633	4.9e-06	0.0088796	0.232538	0.136409	0.0001139	TRUE	0	1	9.38722e-14	rs2277621	0.0045552	0.0082321	0.591091	<0.001	0.324203	2.66359e-05	0.0147989	0.342529	FALSE
DICER1	T2D_GSMR	0.0527394	0.0162535	0.00117533	12	0.00948633	11.9916	13.0978	10	11	0.285619	0.286979	12	0.0261028	0.0482924	0.0486578	0.0534369	0.0273472	0.0155706	0.0139652	0.0273391	0.362337	0.0019254	0.0004936	0.0765162	0.0451236	3.74e-05	TRUE	0	0.0189517	0.0118613	rs1054195	0.0037991	0.0039554	0.359464	0.41	0.596129	0.00393025	0.00147238	0.198791	FALSE
DIRAS1	T2D_GSMR	-0.0524692	0.0139288	0.000165251	7	0.00192036	10.7193	11.0795	6	7	0.0974508	0.135187	8	-0.0264996	-0.0427119	-0.035687	-0.0575175	0.0251914	0.0134753	0.0138352	0.0282929	0.333341	0.0015263	0.0098964	0.0815589	0.0706553	2.95e-05	TRUE	0	0.00412909	0.0128527	rs12461076	-0.0022873	0.0050934	0.669141	0.216	0.57458	0.00325435	0.0161565	0.202794	FALSE
DLEU1	T2D_GSMR	0.130789	0.0172258	3.13544e-14	17	3.37452e-12	119.993	134.283	20	21	0	0	22	0.0093992	0.0303289	0.0638519	0.141864	0.0421445	0.0140892	0.023795	0.0599935	0.825781	0.0313479	0.0072873	0.0277546	0.0841535	0.0002663	TRUE	0	1	1.31503e-19	rs809845	0.0090117	0.0058393	0.138434	<0.001	0.906265	0.040173	0.0126041	0.143457	FALSE
DLK1	T2D_GSMR	-0.115387	0.0261764	1.04302e-05	4	0.000182987	17.7969	20.4211	3	4	0.0004844	0.0004123	5	-0.268523	-0.112191	-0.124827	-0.0917298	0.222166	0.026738	0.0480129	0.0663235	0.31337	2.72e-05	0.009326	0.238834	0.0155574	7.37e-05	TRUE	0	0.910838	0.0644103	rs10146962	0.0184552	0.0277483	0.553552	0.022	0.562711	0.000114999	0.0153434	0.348848	FALSE
DLG5	T2D_GSMR	-0.0192245	0.0070276	0.00622731	26	0.0346527	63.405	63.5492	23	24	1.21e-05	1.98e-05	25	-0.0227494	-0.0348789	-0.0191482	0.0267406	0.0191247	0.0096506	0.0106377	0.020468	0.246366	0.0003013	0.0718546	0.203778	0.146858	9.66e-05	TRUE	0	0.0202573	0.00639572	rs1248645	0.0008708	0.0038075	0.821121	<0.001	0.489435	0.000869901	0.0860631	0.311438	FALSE
DNAH6	T2D_GSMR	-0.0350513	0.0128584	0.00641172	20	0.0355166	16.3004	16.3021	19	20	0.637153	0.697718	21	-0.0360542	-0.0516982	-0.0369944	-0.053938	0.025173	0.0151537	0.0105037	0.0286754	0.168317	0.0006458	0.0004283	0.0746146	0.0660027	3.92e-05	TRUE	0	0.00157604	0.0259252	rs7561462	-0.0001561	0.0037995	0.967648	0.684	0.396481	0.00163265	0.00131594	0.19843	FALSE
DMWD	T2D_GSMR	-0.139822	0.015263	5.1463e-20	9	1.47699e-17	64.6555	70.2399	12	13	0	0	14	-0.126661	-0.138861	-0.168707	-0.156373	0.0490626	0.0150986	0.0265225	0.0266111	0.0240256	0	0	5.44e-05	0.0530543	0.000387	TRUE	0	1	6.75161e-31	rs62111759	-0.0064903	0.0063752	0.328734	<0.001	0.17827	0	0	0.011163	FALSE
DLL1	T2D_GSMR	0.0220939	0.00840858	0.00860054	19	0.0446922	28.4194	28.5084	19	20	0.075684	0.0979004	21	0.0184185	0.0268047	0.021547	0.0315334	0.0152846	0.0099457	0.0081202	0.0207218	0.242985	0.0070367	0.0079662	0.143725	0.139966	5.17e-05	TRUE	0	0.0461735	0.0143392	rs62428586	0.0006745	0.0027645	0.809862	0.128	0.48706	0.0112891	0.0135484	0.261116	FALSE
DMPK	T2D_GSMR	-0.111392	0.01299	9.89435e-18	15	2.12976e-15	77.6698	84.8339	17	18	0	0	19	-0.107523	-0.118283	-0.15023	-0.140184	0.0398205	0.0130069	0.0208765	0.0266003	0.0151691	0	0	5.19e-05	0.0665668	0.0004478	TRUE	0	1	6.00586e-31	rs7246377	-0.007387	0.0058991	0.227448	<0.001	0.153305	0	0	0.011163	FALSE
DNAJB6	T2D_GSMR	0.0421957	0.00651496	9.37282e-11	30	5.918e-09	110.396	110.671	30	31	0	0	32	0.0290781	0.0505331	0.0326005	0.0546515	0.0167605	0.0091307	0.0105523	0.0168455	0.0930193	0	0.0020055	0.00282	0.208098	0.0001918	TRUE	0	1	4.32527e-34	rs12668458	0.0009485	0.0034706	0.786509	<0.001	0.303122	0	0.00437018	0.0615424	FALSE
DNAJC19P5	T2D_GSMR	-0.0243401	0.00793451	0.0021577	7	0.015205	5.63121	6.6744	5	6	0.343772	0.352011	7	-0.0119328	-0.0165423	-0.0252037	-0.0190413	0.0155653	0.0081454	0.0071763	0.0184781	0.477916	0.0422672	0.0004446	0.342524	0.162495	2.78e-05	TRUE	0	0.000832226	0.00130974	rs2247446	-0.0056177	0.0058371	0.38004	0.366	0.685097	0.0522269	0.00135202	0.447452	FALSE
DNASE1	T2D_GSMR	-0.0776966	0.0131091	3.08643e-09	5	1.26544e-07	4.65643	4.66193	3	4	0.198755	0.323776	5	-0.0813487	-0.0825949	-0.0784878	-0.0747043	0.0501302	0.0141594	0.0123843	0.0266893	0.203099	0	0	0.0488595	0.0542578	7.12e-05	TRUE	0	0.999994	6.04108e-06	rs9989424	0.0007181	0.0120613	0.956266	0.382	0.445198	0	0	0.166083	FALSE
DNASE2	T2D_GSMR	-0.0539545	0.00656877	2.14305e-16	32	3.49122e-14	162.224	167.667	31	32	0	0	33	-0.0441229	-0.0519151	-0.0632324	-0.061922	0.0224104	0.0099301	0.0122993	0.0194998	0.0579649	2e-07	3e-07	0.0033012	0.244338	0.0004072	TRUE	0	1	2.59789e-11	rs2293682	-0.0052549	0.005153	0.315725	<0.001	0.256644	1.64889e-06	3.00811e-06	0.0636231	FALSE
DND1P1	T2D_GSMR	0.0154811	0.00395107	8.92105e-05	20	0.00112805	47.3277	51.8435	19	20	0.0003206	0.00012	21	0.026106	0.0184453	0.0172579	0.0041176	0.0082758	0.004308	0.0051316	0.0112987	0.0052199	1.86e-05	0.0007707	0.719359	0.597951	0.0001091	TRUE	0	0.538028	0.454602	rs113991678	-0.0046792	0.0034752	0.194008	0.002	0.104181	8.33909e-05	0.00209089	0.78322	FALSE
DNLZ	T2D_GSMR	0.0473366	0.00739566	1.54777e-10	9	9.10493e-09	65.8973	76.033	7	8	0	0	9	0.0313149	0.0461957	0.0558152	0.0508437	0.0318355	0.0093885	0.0214558	0.0252868	0.358058	9e-07	0.0092843	0.0791947	0.129375	0.0001922	TRUE	0	1	3.62159e-47	rs12235378	0.0107537	0.0103637	0.333951	<0.001	0.592372	6.24112e-06	0.0153088	0.200554	FALSE
DNM1P46	T2D_GSMR	0.0222984	0.00602304	0.00021375	13	0.00237148	26.9581	26.9644	10	11	0.0026444	0.0046525	12	0.0195411	0.0200655	0.0189263	0.0224647	0.0148717	0.0064788	0.007334	0.0119002	0.218198	0.0019541	0.0098622	0.0857062	0.320078	5.82e-05	TRUE	0	0.0136408	0.268016	rs1060456	-0.0002352	0.0048699	0.96243	0.029	0.460606	0.00396701	0.0161362	0.204482	FALSE
DOCK9	T2D_GSMR	0.0528438	0.0189937	0.00539953	8	0.0310121	3.02614	3.11515	5	6	0.695955	0.794262	7	0.0771568	0.0687952	0.0663597	0.0650122	0.0394763	0.0192633	0.0157678	0.0288369	0.108045	0.0003552	2.57e-05	0.0650393	0.0284427	2.79e-05	TRUE	0	0.00829194	0.0404008	rs2296999	-0.0016133	0.0054077	0.777445	0.835	0.316521	0.000998327	0.000131061	0.187302	FALSE
DPEP2	T2D_GSMR	-0.0289854	0.0112684	0.0101032	12	0.0498632	44.1323	44.2081	15	16	0.0001048	0.0001834	17	-0.0282877	-0.0181639	-0.0245129	-0.0058895	0.0281136	0.0126065	0.0149214	0.0217725	0.330279	0.149633	0.100423	0.790231	0.190394	6.95e-05	TRUE	0	0.0127039	0.0254511	rs12934863	0.0008743	0.005448	0.874645	<0.001	0.572535	0.163396	0.116066	0.840647	FALSE
DPP7	T2D_GSMR	0.0591686	0.0146473	5.35522e-05	7	0.00072768	22.0592	27.3928	8	9	0.0048073	0.001204	10	-0.0056579	0.0503976	0.0280089	0.0548693	0.0290248	0.015728	0.016825	0.0322284	0.850305	0.0013538	0.0959684	0.122864	0.0778002	5.06e-05	TRUE	0	0.216543	0.14006	rs72763269	0.0080647	0.0057987	0.201754	0.01	0.919048	0.00295882	0.11135	0.239321	FALSE
DPPA4	T2D_GSMR	0.0528996	0.0165412	0.00138358	7	0.0107748	4.24839	9.28565	4	5	0.373432	0.0981989	6	0.0009618	0.0726326	0.0622154	0.0808189	0.0319849	0.0187577	0.020138	0.0351652	0.977453	0.0001079	0.0020052	0.0699241	0.0420547	3.84e-05	TRUE	0	0.0320516	0.4972	rs7642495	0.0121518	0.0055799	0.0949795	0.287	0.988611	0.000374997	0.00437018	0.192518	FALSE
DPY19L1	T2D_GSMR	-0.021143	0.00541246	9.36966e-05	34	0.00117692	29.6996	29.7031	29	30	0.42911	0.480934	31	-0.0180845	-0.0159171	-0.018453	-0.0111925	0.0079544	0.0071702	0.004724	0.0112261	0.0305805	0.0264247	9.38e-05	0.326738	0.293818	6.17e-05	TRUE	0	0.0111761	0.0061491	rs329272	-0.0001155	0.0019929	0.954169	0.521	0.196692	0.0347029	0.00039211	0.432454	FALSE
DPY19L4	T2D_GSMR	0.128561	0.0260297	7.8521e-07	8	1.85918e-05	91.8063	102.438	7	8	0	0	9	-0.0921183	-0.0583376	0.0255448	-0.0239436	0.145088	0.0361811	0.062276	0.0765675	0.545669	0.106879	0.681668	0.762496	0.0226351	0.000138	TRUE	0	1	8.97257e-16	rs6471480	0.0132606	0.0147279	0.39784	<0.001	0.717782	0.120106	0.690038	0.819366	FALSE
DRD4	T2D_GSMR	0.0537169	0.0170645	0.00164462	5	0.0123247	2.0877	3.33174	3	4	0.554405	0.50392	5	0.0710143	0.0400762	0.0448091	0.0347592	0.0285213	0.0187608	0.0161698	0.0227704	0.0884945	0.0326655	0.0055857	0.201589	0.025994	2.05e-05	TRUE	0	0.00226735	0.00214049	rs1124816	-0.0047425	0.0042519	0.345994	0.595	0.302621	0.0417533	0.0101	0.309687	FALSE
DSCR3	T2D_GSMR	-0.059564	0.0162816	0.000253821	11	0.00271325	3.46914	3.58146	9	10	0.942766	0.96426	11	-0.0722418	-0.0649958	-0.0627664	-0.0344145	0.0315687	0.0183975	0.0140454	0.0288474	0.0479002	0.0004111	7.9e-06	0.260411	0.0346802	3.13e-05	TRUE	0	0.884634	0.00928093	rs2073356	0.0015306	0.0045669	0.745193	0.962	0.242607	0.00112146	5.05328e-05	0.368398	FALSE
DSTYK	T2D_GSMR	0.0212995	0.00515348	3.58005e-05	51	0.00051687	116.189	116.2	45	46	0	1e-07	47	0.0180683	0.0294532	0.0173946	0.0214759	0.0125052	0.0070891	0.0068455	0.0145466	0.155425	3.26e-05	0.0110525	0.146662	0.368605	0.0001856	TRUE	0	1	1.37966e-10	rs2836	-0.0002086	0.0032254	0.948714	<0.001	0.379986	0.000135514	0.0175986	0.264777	FALSE
DSTNP1	T2D_GSMR	-0.019605	0.00714155	0.00604739	5	0.0337705	29.8526	37.1897	6	7	4.19e-05	4.3e-06	8	0.0204736	-0.0204964	-0.0185958	-0.0194198	0.0347903	0.0074028	0.01368	0.0096896	0.577671	0.0056278	0.174039	0.0850912	0.201598	6.35e-05	TRUE	0	0.999948	1.63061e-07	rs9306156	-0.0125472	0.0103324	0.270235	0.001	0.741001	0.00930028	0.190047	0.204096	FALSE
DZIP3	T2D_GSMR	0.0337062	0.00821863	4.11027e-05	27	0.000577572	48.5629	48.5877	26	27	0.004647	0.0065961	28	0.0199854	0.0299472	0.0216672	0.0601014	0.0174086	0.0115223	0.0093404	0.0265069	0.261414	0.009348	0.0203551	0.0315835	0.133519	8.09e-05	TRUE	0	0.114458	0.221758	rs4494934	0.0003597	0.0031175	0.909035	0.008	0.508955	0.0142574	0.0293557	0.146012	FALSE
ECHDC1	T2D_GSMR	-0.0424009	0.0116355	0.00026833	17	0.00285545	24.2439	27.7488	14	15	0.0428081	0.0231956	16	-0.0053098	-0.0398914	-0.0434476	-0.0599157	0.0297923	0.0127403	0.0134339	0.0238491	0.861098	0.0017414	0.0012199	0.0239184	0.0734707	6.29e-05	TRUE	0	0.979492	7.82455e-05	rs9388571	-0.0069732	0.0049016	0.176735	0.06	0.924978	0.00362446	0.00294677	0.1398	FALSE
ECM1	T2D_GSMR	0.0979311	0.0197656	7.24668e-07	7	1.7288e-05	10.5678	11.8817	4	5	0.0318764	0.0364458	6	0.108758	0.0996378	0.0844189	0.116178	0.0434615	0.0200169	0.0250511	0.0352563	0.0665948	6e-07	0.0007521	0.0215884	0.0265116	5.2e-05	TRUE	0	0.998997	0.000972684	rs12735903	-0.0041888	0.0059397	0.519576	0.138	0.268174	4.36471e-06	0.00204792	0.136311	FALSE
EDEM3	T2D_GSMR	-0.0557789	0.0147634	0.000157977	10	0.00184944	24.7099	27.1582	9	10	0.0033094	0.0024584	11	-0.0390028	-0.0510297	-0.0672877	-0.0240245	0.0358123	0.0144028	0.0195235	0.0436421	0.304415	0.0003956	0.0005679	0.594067	0.0483918	7.84e-05	TRUE	0	0.038018	0.0847138	rs11808675	-0.005102	0.0054029	0.369671	0.034	0.553618	0.00108589	0.00165248	0.672973	FALSE
EDEM2	T2D_GSMR	-0.0408691	0.0111319	0.00024128	15	0.00260863	28.0632	32.5752	12	13	0.0054155	0.0019727	14	-0.0028383	-0.0371851	-0.0393842	-0.101903	0.0297469	0.012804	0.014367	0.035476	0.925561	0.0036823	0.0061198	0.0130816	0.0869013	7.16e-05	TRUE	0	0.999983	1.75661e-06	rs6060266	-0.0082526	0.0059413	0.190064	0.003	0.960512	0.00653652	0.0109156	0.119099	FALSE
EEF1DP3	T2D_GSMR	-0.0315393	0.0113859	0.00560507	12	0.031845	9.30914	14.3618	10	11	0.503038	0.213617	12	-0.0664028	-0.0391156	-0.0309397	0.0022033	0.0187032	0.0119712	0.0114778	0.031035	0.0052652	0.0010851	0.0070259	0.944677	0.0593921	3.15e-05	TRUE	0	0.00775309	0.0239311	rs12871982	0.0069327	0.0030842	0.0483593	0.295	0.104181	0.00246977	0.0122089	0.956928	FALSE
EFCAB2	T2D_GSMR	0.0283815	0.00850515	0.000846963	22	0.00725279	28.7723	29.2541	19	20	0.0696519	0.0828751	21	0.0346901	0.0298787	0.0276494	0.0335793	0.0151559	0.009508	0.0084482	0.0190126	0.0337106	0.0016752	0.0010649	0.0926311	0.115179	6.42e-05	TRUE	0	0.0692486	0.00483298	rs7533985	-0.0020061	0.0035565	0.579313	0.132	0.209081	0.00351129	0.00270545	0.20955	FALSE
EFEMP2	T2D_GSMR	0.030595	0.011186	0.00623559	17	0.0346784	90.786	91.7027	16	17	0	0	18	-0.005509	0.0255715	0.0064068	0.0304692	0.034701	0.0118361	0.0175843	0.0165642	0.875847	0.0307366	0.715596	0.0833789	0.114206	0.0001235	TRUE	0	1	1.98181e-11	rs35461885	0.0028126	0.0069977	0.693052	<0.001	0.934405	0.0395261	0.722903	0.20351	FALSE
EHHADH	T2D_GSMR	-0.117456	0.0171425	7.29459e-12	9	5.66287e-10	78.9337	89.2269	7	8	0	0	9	-0.0770627	-0.111047	-0.140039	-0.145338	0.079592	0.0170497	0.0443673	0.0334892	0.365189	0	0.0015975	0.0024789	0.040219	0.0002666	TRUE	0	1	1.34107e-121	rs7615045	-0.0116762	0.012221	0.371188	<0.001	0.598269	0	0.00365284	0.0574795	FALSE
EIF3CL	T2D_GSMR	0.0288318	0.00490621	4.18804e-09	21	1.66659e-07	58.1467	58.3331	19	20	7.6e-06	1.29e-05	21	0.0329215	0.0401374	0.0292778	0.0371984	0.0164459	0.0072463	0.0070765	0.0235623	0.0597914	0	3.51e-05	0.130086	0.397464	0.0001454	TRUE	0	0.0126905	0.987309	rs7206214	-0.0016919	0.0068546	0.807688	<0.001	0.256644	0	0.000170782	0.245607	FALSE
EIF2S2P3	T2D_GSMR	-0.103989	0.0139141	7.80342e-14	5	7.61919e-12	82.0534	83.3081	4	5	0	0	6	-0.18759	-0.144368	-0.169338	-0.0856911	0.080449	0.0256541	0.0288582	0.0387041	0.080095	0	0	0.0777118	0.143453	0.0008901	TRUE	0	0.583467	0.416533	rs1977832	0.0062865	0.0254192	0.816841	0.029	0.291634	0	0	0.198835	FALSE
EIF3C	T2D_GSMR	0.0542315	0.00800203	1.22512e-11	7	8.85734e-10	24.2644	24.2644	6	7	0.0004669	0.0010236	8	0.0496297	0.0644225	0.0497314	0.05975	0.0452121	0.0097081	0.0127752	0.0218221	0.31442	0	9.91e-05	0.0289995	0.148434	0.0001033	TRUE	0	0.0133927	0.986607	rs7206214	4.35e-05	0.0184023	0.998191	0.016	0.563525	0	0.00040965	0.144951	FALSE
EIF2S2	T2D_GSMR	0.0914117	0.0114141	1.15976e-15	16	1.68986e-13	86.6903	91.179	17	18	0	0	19	0.0697413	0.114606	0.110211	0.101347	0.0476241	0.0131849	0.0201179	0.0230152	0.161329	0	0	0.0003428	0.0852258	0.0003244	TRUE	0	0.991754	0.00824618	rs6142101	0.0082671	0.0088116	0.361276	<0.001	0.386149	0	0	0.0203486	FALSE
EIF5A	T2D_GSMR	-0.0406134	0.0130555	0.00186569	5	0.0135714	3.74245	5.53732	5	6	0.587059	0.476957	7	-0.020126	-0.0371194	-0.0460229	-0.0359653	0.0221392	0.0127153	0.0107934	0.0248601	0.405002	0.0035085	2.01e-05	0.198125	0.0604673	3.17e-05	TRUE	0	0.130086	0.010676	rs1054378	-0.0050569	0.0037746	0.237997	0.469	0.628926	0.00631871	0.000107684	0.30595	FALSE
EIF4G3	T2D_GSMR	-0.0875059	0.0247961	0.000417108	5	0.00413225	12.1403	12.1602	6	7	0.0589109	0.095411	8	-0.0648565	-0.0899099	-0.0602879	-0.0879412	0.0536993	0.0252383	0.0256163	0.0409542	0.272577	0.0003674	0.0185978	0.0688869	0.0200897	3.02e-05	TRUE	0	0.00363204	0.0887491	rs61779064	0.0005792	0.0058359	0.924181	0.155	0.521501	0.00102872	0.0272181	0.191798	FALSE
FAM211B	T2D_GSMR	-0.0380791	0.0146961	0.00956694	5	0.0479932	6.52233	9.8878	3	4	0.0887862	0.0423607	5	-0.0149047	-0.0380189	-0.0418867	-0.0650696	0.0283103	0.0214783	0.0194045	0.0404268	0.635001	0.0767092	0.0308808	0.182778	0.0403078	2.89e-05	TRUE	0	0.0145944	0.742705	rs743371	-0.0062251	0.0050034	0.301786	0.259	0.769284	0.0892135	0.0412485	0.292918	FALSE
ELOVL7	T2D_GSMR	-0.0501528	0.0160776	0.00181206	7	0.0132423	15.4574	15.7374	6	7	0.0169824	0.0276272	8	-0.0559533	-0.0656552	-0.0458	-0.0647646	0.0370967	0.0169084	0.0193147	0.0446135	0.182205	0.0001032	0.0177282	0.189888	0.0422875	3.78e-05	TRUE	0	0.101947	0.483411	rs10062839	0.0016624	0.005043	0.752871	0.131	0.415989	0.000362054	0.0261778	0.298828	FALSE
ELOVL4	T2D_GSMR	0.050893	0.014084	0.00030206	12	0.00315415	21.7762	22.6431	11	12	0.0261653	0.0309132	13	0.0348846	0.0676802	0.0563167	0.0573394	0.0363177	0.0150482	0.0160427	0.0401758	0.357422	6.9e-06	0.0004474	0.179019	0.0501081	6.08e-05	TRUE	0	0.126423	0.63299	rs239511	0.0032465	0.004906	0.52176	0.089	0.591981	3.5309e-05	0.00135775	0.289797	FALSE
ELP3	T2D_GSMR	0.0208423	0.00646043	0.00125471	27	0.0099609	75.766	77.5661	30	31	7.9e-06	7.3e-06	32	0.0196394	0.013821	0.0081026	0.0168611	0.0159459	0.007163	0.0081804	0.0113927	0.227658	0.0536711	0.32193	0.148965	0.212173	0.0001079	TRUE	0	0.952226	0.00148748	rs2305452	-0.0028619	0.0033899	0.405206	<0.001	0.4745	0.0647018	0.337628	0.265424	FALSE
EMC1	T2D_GSMR	0.0354506	0.0107736	0.00100012	20	0.00831926	17.7285	17.9232	14	15	0.219428	0.266724	16	0.0175178	0.0170505	0.0308711	0.014296	0.0363335	0.0173516	0.0123085	0.0338325	0.637158	0.325783	0.0121377	0.678616	0.0923266	5.06e-05	TRUE	0	0.00466771	0.155884	rs2275403	0.0023062	0.005881	0.70086	0.205	0.770613	0.338796	0.0190146	0.749305	FALSE
ELP5	T2D_GSMR	0.0724376	0.0137175	1.28705e-07	12	3.71636e-06	5.71611	9.97497	6	7	0.45573	0.189996	8	0.0385645	0.0721756	0.0861969	0.0914953	0.025844	0.0136902	0.013879	0.0355855	0.186249	1e-07	0	0.0369466	0.0505977	8.93e-05	TRUE	0	0.0337425	0.930736	rs2074219	0.0091377	0.0044278	0.084622	0.315	0.421331	8.72941e-07	0	0.153547	TRUE
ELP2	T2D_GSMR	0.0174804	0.00481391	0.000282075	35	0.00297167	30.2401	33.6069	30	31	0.45341	0.342206	32	0.001042	0.0109325	0.014248	0.0280375	0.0085272	0.0066293	0.0046955	0.0123106	0.903556	0.0991214	0.0024102	0.0298069	0.293836	5.81e-05	TRUE	0	0.0127964	0.0386107	rs1785930	0.0042628	0.0023325	0.0775708	0.373	0.949288	0.112804	0.00508059	0.145174	FALSE
EME2	T2D_GSMR	-0.0566017	0.0175023	0.00122091	6	0.00976625	0.435086	1.09033	3	4	0.932903	0.895803	5	-0.0726322	-0.0471743	-0.0477487	-0.0507797	0.0345597	0.0180135	0.0157924	0.0265498	0.126367	0.0088231	0.0024985	0.128358	0.032984	2.07e-05	TRUE	0	0.00601926	0.00371746	rs1033476	0.005428	0.0067057	0.477489	0.924	0.342832	0.0136533	0.00522222	0.244209	FALSE
ENG	T2D_GSMR	-0.044697	0.0110097	4.91147e-05	12	0.000677312	24.0652	24.681	13	14	0.0305352	0.0378499	15	-0.0366291	-0.0564723	-0.0476166	-0.0519456	0.0227951	0.0124644	0.0122157	0.0292289	0.132086	5.9e-06	9.7e-05	0.0972582	0.0809245	6.83e-05	TRUE	0	0.067866	0.50376	rs41475247	-0.0023192	0.0040211	0.573954	0.067	0.349403	3.09385e-05	0.000404348	0.216555	FALSE
EP400	T2D_GSMR	-0.0766822	0.0180254	2.09875e-05	8	0.000330187	13.9042	19.7049	5	6	0.0162293	0.0031249	7	-0.182375	-0.0824447	-0.0581994	-0.088121	0.093287	0.0322575	0.0393382	0.0432504	0.107979	0.0105935	0.139016	0.0877522	0.0143928	3.63e-05	TRUE	0	0.99932	2.43981e-05	rs7314685	0.0113029	0.007826	0.208269	0.009	0.316521	0.0157998	0.155113	0.205125	FALSE
EPB41L3	T2D_GSMR	0.0353246	0.00923775	0.000131336	15	0.00158861	24.2893	25.0893	15	16	0.0603403	0.0682663	17	0.0452649	0.0348928	0.0326236	-0.0057058	0.0207323	0.0106511	0.010149	0.0215633	0.0453152	0.001053	0.0013069	0.794691	0.110235	5.52e-05	TRUE	0	0.000798525	0.75956	rs7243789	-0.0027334	0.0038889	0.492897	0.098	0.237772	0.00240961	0.00312813	0.844496	FALSE
EPHB1	T2D_GSMR	-0.0252128	0.00884687	0.00437308	24	0.0262968	25.0313	25.0887	25	26	0.46062	0.513961	27	-0.0269684	-0.0309381	-0.0298713	-0.0314449	0.014586	0.0118527	0.0080938	0.0222974	0.0763297	0.0090483	0.0002237	0.170318	0.127856	5.48e-05	TRUE	0	0.00642737	0.00343613	rs4955525	-0.0005071	0.0021191	0.812827	0.563	0.284606	0.0139147	0.000766676	0.283037	FALSE
EPRS	T2D_GSMR	0.0417272	0.0162067	0.0100331	9	0.0497183	10.4459	11.2613	8	9	0.235113	0.258225	10	0.0675384	0.0399229	0.0395361	0.0503411	0.0385318	0.0163089	0.0148136	0.0328265	0.117731	0.0143686	0.0076099	0.159507	0.043665	2.89e-05	TRUE	0	0.0223695	0.0124022	rs35451151	-0.0048724	0.0061659	0.452182	0.383	0.327791	0.0204439	0.0130859	0.274923	FALSE
ERI1	T2D_GSMR	0.120373	0.0328154	0.000244267	4	0.00262931	0.200534	0.359313	2	3	0.904596	0.948513	4	0.160122	0.119298	0.116577	0.121699	0.112685	0.0319791	0.0274887	0.0442554	0.291211	0.0001911	2.23e-05	0.0707465	0.0126669	0.0001101	TRUE	0	1	1.72422e-09	rs7846007	-0.0043695	0.0109656	0.728797	0.936	0.541531	0.000592051	0.000116525	0.194039	FALSE
ERO1LB	T2D_GSMR	0.0947108	0.0185495	3.29336e-07	6	8.47593e-06	12.2353	13.2639	4	5	0.0156847	0.0210276	6	0.113559	0.0937337	0.0854415	0.133608	0.0560605	0.0181208	0.0262031	0.0436664	0.11277	2e-07	0.0011112	0.0281099	0.029492	6.22e-05	TRUE	0	0.186677	0.807711	rs1726627	-0.0042937	0.0074044	0.59309	0.213	0.320596	1.64889e-06	0.00277613	0.14392	FALSE
ERN1	T2D_GSMR	-0.0692747	0.0111075	4.46732e-10	13	2.23862e-08	68.1127	69.0081	13	14	0	0	15	-0.0594282	-0.0800388	-0.0715889	-0.0868824	0.0370748	0.0132569	0.0218885	0.0419424	0.13296	0	0.0010731	0.0572721	0.0691338	0.0001623	TRUE	0	1	1.66981e-10	rs196948	-0.0028533	0.0069018	0.686044	<0.001	0.349484	0	0.00270924	0.178554	FALSE
ETFA	T2D_GSMR	-0.0206389	0.00675984	0.00226445	21	0.0157646	333.242	333.975	32	33	0	0	34	-0.0226146	-0.0206356	-0.0169151	-0.0312684	0.0264858	0.0082424	0.0152615	0.0122221	0.399542	0.0122935	0.267709	0.0152926	0.327993	0.0004679	TRUE	0	1	7.19626e-31	rs56372945	0.0017736	0.0066877	0.792549	<0.001	0.626705	0.0178845	0.283367	0.12283	FALSE
EVA1B	T2D_GSMR	-0.0480473	0.00955082	4.88703e-07	7	1.20849e-05	8.69943	14.6416	5	6	0.12167	0.0232352	7	-0.029968	-0.0432531	-0.050086	-0.039798	0.0153984	0.0097503	0.0128976	0.0225063	0.109204	9.2e-06	0.000103	0.127423	0.0904081	6.86e-05	TRUE	0	0.962561	0.00670137	rs79115124	-0.0079037	0.0042768	0.12386	0.115	0.316521	4.47633e-05	0.00042108	0.243054	FALSE
EVI5	T2D_GSMR	0.0852733	0.0203279	2.72993e-05	6	0.000417019	6.89592	19.4076	4	5	0.141492	0.0016134	6	0.0304327	0.0787409	0.106853	0.0806453	0.0360053	0.0197697	0.0332715	0.0450482	0.445577	6.81e-05	0.0013202	0.133431	0.0236678	7.98e-05	TRUE	0	0.999734	0.000112653	rs7549844	0.0135837	0.0050423	0.0544341	0.083	0.659301	0.000253921	0.0031498	0.249071	FALSE
EVI5L	T2D_GSMR	-0.0520287	0.014938	0.00049587	10	0.00471525	34.3646	35.7488	11	12	0.0003152	0.0003555	13	-0.0075926	-0.0587039	-0.0380409	-0.0751022	0.0504837	0.0178498	0.0208568	0.0296001	0.883174	0.0010063	0.0681663	0.026071	0.0501625	6.06e-05	TRUE	0	1	1.5416e-18	rs56307084	-0.0046923	0.0070493	0.519356	0.002	0.936638	0.00233336	0.0821761	0.141202	FALSE
EVI2A	T2D_GSMR	-0.067661	0.00980516	5.1802e-12	25	4.12283e-10	51.1895	51.2177	22	23	0.0004041	0.0006361	24	-0.0629681	-0.0506081	-0.0604574	-0.0444034	0.0256988	0.0121866	0.0116023	0.0236702	0.022696	3.28e-05	2e-07	0.0734153	0.112858	0.0001681	TRUE	0	0.169954	0.830046	rs964288	0.0004767	0.0043283	0.913307	0.002	0.173613	0.000135964	2.10496e-06	0.196303	FALSE
EXD3	T2D_GSMR	-0.0605039	0.0184574	0.00104537	5	0.0086469	1.50378	9.93556	3	4	0.681398	0.0415273	5	0.0080744	-0.0514919	-0.0574225	-0.116857	0.027165	0.0218067	0.0238584	0.0413221	0.78568	0.0182117	0.0160929	0.0474434	0.0350183	3.43e-05	TRUE	0	0.856219	0.000392604	rs11524283	-0.011964	0.0041202	0.0623119	0.126	0.886266	0.025164	0.0240988	0.165823	FALSE
EXOSC1	T2D_GSMR	-0.0527213	0.0185795	0.00454528	5	0.0270744	4.66509	23.9972	4	5	0.323418	0.0002174	6	0.0374555	-0.0550085	-0.0733885	-0.0545814	0.0322366	0.0184886	0.0350177	0.0231734	0.309882	0.0029274	0.0361039	0.0651266	0.0264963	6.03e-05	TRUE	0	1	1.40664e-10	rs10786347	-0.0159634	0.0039209	0.015206	0.008	0.560811	0.00549907	0.0472055	0.187302	FALSE
EXOSC6	T2D_GSMR	-0.0137282	0.00530976	0.0097245	32	0.0486143	140.92	141.67	37	38	0	0	39	-0.0351107	-0.0295483	-0.0286113	-0.034208	0.01758	0.0089733	0.0096176	0.0164159	0.0531983	0.0009915	0.0029309	0.0439516	0.274128	0.0002319	TRUE	0	1	9.48132e-27	rs7192268	0.0017737	0.0039974	0.65984	<0.001	0.253985	0.00231057	0.00599099	0.164708	FALSE
EXOSC7	T2D_GSMR	-0.034342	0.0119519	0.0040614	7	0.0247208	4.45697	8.26851	3	4	0.216161	0.082223	5	0.0297866	-0.0006545	-0.0123978	-0.0002812	0.0304633	0.0147365	0.0180591	0.0156317	0.400289	0.964573	0.49239	0.986508	0.044313	1.21e-05	TRUE	0	0.340209	0.00203743	rs17377233	-0.0095546	0.0059651	0.207533	0.213	0.626705	0.965875	0.506381	0.988627	FALSE
EXOSC3	T2D_GSMR	-0.055427	0.0162317	0.000638435	9	0.00584779	3.6756	3.67774	6	7	0.720479	0.816057	8	-0.0573399	-0.0518896	-0.0562918	-0.0591858	0.0266873	0.0167617	0.0141041	0.0253962	0.0752534	0.0019633	6.58e-05	0.0525749	0.0404556	3.06e-05	TRUE	0	0.00272349	0.0124946	rs7158	0.0001793	0.0038749	0.964604	0.868	0.283962	0.00397481	0.000287634	0.171853	FALSE
FAAH	T2D_GSMR	0.0302494	0.00978724	0.00199689	20	0.0142952	42.9248	56.4536	23	24	0.0070692	0.0001987	25	-0.011154	0.0125707	0.0273721	0.0233195	0.0171413	0.0103045	0.0105954	0.0325627	0.521683	0.222493	0.0097835	0.480815	0.189047	9.63e-05	TRUE	0	0.999881	1.08011e-07	rs17361833	0.0087351	0.0032444	0.0130012	<0.001	0.706367	0.237102	0.0160428	0.57685	FALSE
FAIM	T2D_GSMR	-0.100128	0.0156615	1.62345e-10	13	9.49117e-09	14.4404	15.409	10	11	0.153834	0.164529	12	-0.126358	-0.0976092	-0.0959606	-0.0990617	0.0399813	0.0156806	0.0146397	0.0283892	0.0101516	0	0	0.0050638	0.0459624	9.98e-05	TRUE	0	0.999991	8.50402e-06	rs1672928	0.0055417	0.0067666	0.43188	0.328	0.141248	0	0	0.0774263	FALSE
FAH	T2D_GSMR	-0.049414	0.011078	8.17463e-06	20	0.000146761	50.5362	52.8366	19	20	0.0001092	8.59e-05	21	-0.0324577	-0.0271277	-0.0522972	-0.0532015	0.0265591	0.0147532	0.0157669	0.038491	0.236617	0.0659501	0.0009103	0.182159	0.105488	0.0001082	TRUE	0	0.863953	0.000776188	rs34053230	-0.0028769	0.0030935	0.364043	0.001	0.485	0.077984	0.00241335	0.292769	FALSE
FAM108C1	T2D_GSMR	0.016982	0.00650132	0.00899903	33	0.0461221	48.4047	49.1093	28	29	0.0096893	0.0112446	30	0.0039056	0.0162902	0.0109712	0.0337174	0.0130961	0.0081326	0.0069293	0.0165573	0.767731	0.0451695	0.113354	0.0509317	0.20229	7.16e-05	TRUE	0	0.20204	0.00333778	rs7171941	0.0020407	0.0031966	0.528402	0.023	0.873037	0.0554897	0.129697	0.168336	FALSE
FAM120B	T2D_GSMR	0.0171076	0.00572469	0.00280459	29	0.0187171	38.5556	38.5857	26	27	0.0537278	0.0690602	28	0.0154051	0.0057049	0.0165776	0.0014931	0.010601	0.0090759	0.0065567	0.018864	0.158139	0.529628	0.01146	0.937495	0.188917	6.31e-05	TRUE	0	0.0342663	0.0183984	rs12196499	0.0003262	0.0022903	0.887839	0.082	0.380354	0.5413	0.0181501	0.950951	FALSE
FAM136A	T2D_GSMR	-0.0509633	0.0168625	0.00250869	5	0.0171057	9.5239	10.3125	6	7	0.146187	0.171546	8	-0.0351828	-0.0583358	-0.0528514	-0.0074059	0.0307745	0.0174245	0.0171984	0.028984	0.296492	0.0008142	0.0021189	0.805669	0.0328755	3.18e-05	TRUE	0	0.580069	0.0195098	rs6708754	-0.0027426	0.003891	0.50733	0.272	0.545595	0.00197108	0.00456212	0.85453	FALSE
FAM13A	T2D_GSMR	-0.0339062	0.00997648	0.000677276	17	0.00613672	22.6443	32.8891	13	14	0.0461487	0.002989	15	-0.0684267	-0.0389114	-0.0290672	-0.0292139	0.0194147	0.0108052	0.0123742	0.0178993	0.0037346	0.0003168	0.0188228	0.124933	0.101668	6.17e-05	TRUE	0	0.999846	6.05336e-05	rs2609259	0.0090927	0.0037493	0.0306059	0.004	0.0858292	0.000911107	0.0274384	0.240725	FALSE
FAM134A	T2D_GSMR	-0.0877079	0.0258084	0.000677754	4	0.00613672	15.2187	20.74	3	4	0.001639	0.0003565	5	0.0816005	-0.0189752	-0.0276375	-0.0890414	0.113933	0.0321595	0.0454048	0.0642085	0.525577	0.555167	0.54273	0.237795	0.022238	3.17e-05	TRUE	0	0.00336545	0.00819478	rs6436122	-0.0198441	0.0190211	0.373496	0.017	0.71099	0.567012	0.555073	0.348359	FALSE
FAM150B	T2D_GSMR	0.0523138	0.0169213	0.00199078	10	0.014273	29.1899	34.5926	6	7	5.6e-05	1.33e-05	8	-0.0506258	0.0230467	0.0312541	0.0246905	0.0867256	0.0266062	0.0388286	0.0431527	0.580657	0.386372	0.420864	0.585109	0.0378045	7.02e-05	TRUE	0	1	1.50048e-13	rs366330	0.0108094	0.0102574	0.332545	<0.001	0.7422	0.398732	0.436756	0.665365	FALSE
FAM135A	T2D_GSMR	-0.0510998	0.0176164	0.00372333	6	0.0232303	8.15709	10.3384	5	6	0.147788	0.111106	7	-0.0239926	-0.0475959	-0.0605822	-0.0496219	0.0367249	0.0180503	0.0191556	0.0330422	0.542404	0.0083678	0.0015635	0.183836	0.0336612	3.64e-05	TRUE	0	0.00412561	0.00634285	rs9446267	-0.0058465	0.0050562	0.299796	0.23	0.717284	0.0130881	0.00360845	0.293662	FALSE
FAM153A	T2D_GSMR	0.0119395	0.00445336	0.00734003	18	0.0394761	28.5471	28.5598	18	19	0.0542035	0.0732326	20	0.0058007	0.0100981	0.0063926	0.0182802	0.0082829	0.0060006	0.0048546	0.0123959	0.492675	0.0924058	0.187903	0.156671	0.439176	4.54e-05	TRUE	0	0.032603	0.00170907	rs6861006	0.0002681	0.0029964	0.92968	0.077	0.691048	0.105647	0.204583	0.272568	FALSE
FAM153C	T2D_GSMR	0.0475049	0.0106845	8.74281e-06	8	0.000155353	7.59581	8.8285	7	8	0.36958	0.35697	9	0.0651417	0.0492778	0.0485736	0.0559084	0.0183858	0.0108839	0.0099014	0.0204785	0.0094313	6e-06	9e-07	0.0258416	0.0854448	5.14e-05	TRUE	0	0.00135881	0.759968	rs11249686	-0.0042764	0.0040123	0.321875	0.537	0.140351	3.13521e-05	7.95e-06	0.141202	FALSE
FAM157C	T2D_GSMR	0.0133922	0.0051087	0.00875587	14	0.0452411	25.8808	30.4338	13	14	0.017638	0.0066479	15	0.0017828	0.0154378	0.0177834	0.0164737	0.0119425	0.0053397	0.0057875	0.0114988	0.883621	0.0038385	0.0021212	0.173908	0.43056	6.79e-05	TRUE	0	0.994347	4.96984e-05	rs4785625	0.006673	0.0044126	0.154389	0.026	0.936638	0.00674921	0.00456212	0.286755	FALSE
FAM167A	T2D_GSMR	-0.0191092	0.00224206	1.55416e-17	88	3.02146e-15	239.56	251.594	92	93	0	0	94	0.0302807	0.0469756	0.0537845	0.0390756	0.0124593	0.0068325	0.00609	0.0175525	0.0170237	0	0	0.0284154	0.574889	0.0006398	TRUE	0	1	2.0826e-12	rs4840568	0.0051942	0.0024162	0.0341991	<0.001	0.158944	0	0	0.14392	FALSE
FAM177A1	T2D_GSMR	-0.0616837	0.0134787	4.73054e-06	18	9.14346e-05	23.0655	29.0724	17	18	0.147131	0.047502	19	-0.116154	-0.0724334	-0.0708287	-0.0388993	0.0244925	0.0152995	0.0127169	0.0344076	0.0001885	2.2e-06	0	0.273087	0.0703004	0.0001071	TRUE	0	0.970459	0.0214295	rs7147346	0.0066833	0.0031763	0.0505568	0.064	0.0233112	1.33803e-05	0	0.380885	FALSE
FAM20B	T2D_GSMR	-0.0663326	0.0189714	0.000471486	6	0.00451511	14.8749	16.4554	5	6	0.0109105	0.0115074	7	-0.0207324	-0.0534901	-0.0609861	-0.101642	0.0614515	0.0187543	0.0258769	0.0442199	0.749534	0.0043425	0.0184341	0.0612215	0.0283965	4.24e-05	TRUE	0	0.999817	1.7766e-06	rs1220	-0.0058086	0.0079691	0.498764	0.071	0.857149	0.00747595	0.0270051	0.181588	FALSE
FAM212A	T2D_GSMR	-0.130478	0.025293	2.48711e-07	6	6.6214e-06	8.85713	10.0433	4	5	0.0647714	0.0740164	6	-0.178247	-0.158499	-0.126006	-0.161447	0.0773686	0.0283671	0.0284393	0.0594828	0.0825875	0	9.4e-06	0.0420658	0.0172862	8.15e-05	TRUE	0	0.971664	0.0283354	rs9871654	0.0063721	0.008706	0.50479	0.171	0.294298	0	5.71705e-05	0.161307	FALSE
FAM215B	T2D_GSMR	-0.024464	0.00651721	0.000174206	8	0.00199746	37.8096	43.9536	7	8	3.3e-06	6e-07	9	-0.0001893	-0.0200521	-0.0259877	-0.0623775	0.0268914	0.006653	0.0118494	0.0221451	0.994581	0.0025783	0.028296	0.0226062	0.265031	9.7e-05	TRUE	0	0.988748	0.000125914	rs17698176	-0.0106944	0.0100273	0.321581	0.001	0.998557	0.00495621	0.0383832	0.136929	FALSE
FAM21C	T2D_GSMR	0.0157932	0.00522284	0.00249569	12	0.0170539	29.9218	34.3624	11	12	0.00163	0.0005912	13	-0.0020351	0.0186663	0.0189549	0.0156179	0.0182096	0.0065716	0.0080594	0.0100425	0.913026	0.0045054	0.0186777	0.145871	0.306611	6.77e-05	TRUE	0	0.0130727	0.00183148	rs35267807	0.0089287	0.0069882	0.227667	0.005	0.954849	0.00771184	0.0273081	0.263669	FALSE
FAM221B	T2D_GSMR	-0.0547555	0.0170275	0.00130125	5	0.0102701	3.122	3.43756	2	3	0.209926	0.328952	4	-0.0718867	-0.0612378	-0.0562329	-0.0638567	0.0400762	0.0165236	0.017005	0.029134	0.214712	0.0002105	0.0009436	0.116055	0.0270759	2.13e-05	TRUE	0	0.998754	0.000224736	rs13294245	0.0030256	0.0067292	0.69702	0.48	0.459787	0.00064266	0.00247456	0.234845	FALSE
FAM53A	T2D_GSMR	0.0298117	0.00930956	0.00136351	11	0.0106374	94.9497	98.7065	11	12	0	0	13	0.0338856	0.0245714	0.0165803	0.0455522	0.0345553	0.0098994	0.0219584	0.0280793	0.347856	0.0130605	0.450204	0.130707	0.101338	0.0001385	TRUE	0	1	6.95529e-12	rs811316	-0.0048477	0.0073481	0.523006	<0.001	0.586836	0.0188539	0.464928	0.246209	FALSE
FAM76B	T2D_GSMR	0.0187059	0.00674719	0.00556444	29	0.0316902	26.7819	33.5315	29	30	0.583468	0.299947	31	0.0042309	0.019073	0.0261598	0.011426	0.0101207	0.008568	0.0059036	0.0167919	0.67899	0.0260096	9.4e-06	0.501439	0.20705	7.41e-05	TRUE	0	0.0808353	0.0331136	rs3748256	0.0055398	0.0021323	0.0145833	0.297	0.807388	0.0342791	5.71705e-05	0.593231	FALSE
FAM86B3P	T2D_GSMR	-0.107538	0.0209726	2.9355e-07	5	7.70142e-06	7.10692	9.43542	3	4	0.0685668	0.0510913	5	-0.0535868	-0.145198	-0.10598	-0.12708	0.05926	0.0260787	0.0267574	0.0397079	0.432511	0	7.47e-05	0.0328891	0.0244899	6.19e-05	TRUE	0	0.999747	0.000253398	rs1878561	-0.0082848	0.0083565	0.394565	0.214	0.647516	0	0.000322252	0.147173	FALSE
FAM86B1	T2D_GSMR	-0.0398238	0.0114553	0.000508082	5	0.00481686	4.99209	22.8466	4	5	0.288111	0.0003611	6	-0.0089469	-0.0492863	-0.0538487	-0.103307	0.0157366	0.01223	0.0197661	0.0326755	0.600068	5.58e-05	0.0064438	0.0250498	0.125086	8.74e-05	TRUE	0	1	3.78035e-11	rs74706719	-0.0134474	0.0035553	0.0193963	0.121	0.752112	0.000214526	0.011449	0.141202	FALSE
FANCL	T2D_GSMR	0.0478322	0.0182645	0.00882246	6	0.0454859	9.77515	12.6792	3	4	0.0205774	0.0129545	5	0.110681	0.0230727	0.0484992	0.0163242	0.0721862	0.0235895	0.029133	0.0419252	0.222747	0.328029	0.0959628	0.716847	0.0289888	2.85e-05	TRUE	0	0.999992	2.10435e-06	rs62140575	-0.0131884	0.0139699	0.414785	0.046	0.466525	0.340654	0.11135	0.781632	FALSE
FANCG	T2D_GSMR	-0.0565552	0.0180604	0.00173947	6	0.0128206	9.49842	14.0377	5	6	0.0907606	0.0292174	7	-0.024323	-0.0674447	-0.0626921	-0.117363	0.0324198	0.0230303	0.0231444	0.0412626	0.486886	0.0034058	0.0067538	0.0294004	0.031062	4.21e-05	TRUE	0	0.0502349	0.000645177	rs4879852	-0.0062508	0.0040437	0.182816	0.097	0.688132	0.0061863	0.0118529	0.144951	FALSE
FARP1	T2D_GSMR	-0.0710506	0.0158472	7.34393e-06	9	0.000134535	12.2758	13.165	8	9	0.139315	0.15528	10	-0.0892992	-0.0736559	-0.0687891	-0.0935658	0.0312259	0.0148319	0.0154105	0.0279315	0.0211586	7e-07	8.1e-06	0.0085259	0.0415877	5.68e-05	TRUE	0	0.971057	0.0264266	rs12463	0.0036963	0.0048557	0.46836	0.295	0.16581	4.99423e-06	5.15897e-05	0.0973264	FALSE
FBRSL1	T2D_GSMR	0.0571367	0.0134866	2.26987e-05	12	0.000354751	95.3743	113.123	12	13	0	0	14	-0.0752038	0.0498395	0.0266362	0.0749798	0.0733329	0.0148921	0.0283388	0.0236322	0.32535	0.0008178	0.347259	0.0073425	0.0872621	0.0001619	TRUE	0	1	5.69406e-21	rs80182741	0.0189239	0.0126634	0.160899	<0.001	0.569242	0.00197336	0.362655	0.0900518	FALSE
FASN	T2D_GSMR	0.0213775	0.00807719	0.00812931	17	0.0429151	34.3297	37.1412	16	17	0.0049035	0.00322	18	0.0397696	0.023052	0.0185374	0.0259124	0.0205439	0.0083486	0.0089127	0.0143834	0.0707599	0.0057595	0.0375365	0.0893783	0.189951	6.28e-05	TRUE	0	0.0126804	0.00710301	rs35038106	-0.00698	0.0060976	0.269169	0.01	0.277065	0.00949859	0.0485046	0.206923	FALSE
FARSA	T2D_GSMR	-0.225629	0.0236994	1.72461e-21	6	6.53351e-19	12.2811	15.2883	3	4	0.0064797	0.0041391	5	-0.14162	-0.217198	-0.23027	-0.179797	0.110463	0.0247862	0.0374705	0.0668871	0.289918	0	0	0.0547677	0.0182269	0.000214	TRUE	0	0.10181	0.89819	rs2900660	-0.0119175	0.0139048	0.45441	0.176	0.54118	0	0	0.17441	FALSE
FBLN7	T2D_GSMR	-0.0876963	0.0260951	0.000777611	4	0.00675665	22.1769	27.427	4	5	0.0001848	4.71e-05	6	-0.0036988	-0.0890884	-0.088541	-0.139297	0.101735	0.0290722	0.0521476	0.0628716	0.972739	0.0021812	0.0895279	0.0775582	0.0139371	5.75e-05	TRUE	0	0.0120853	0.965693	rs12711736	-0.0110086	0.0113128	0.385599	<0.001	0.988611	0.00432163	0.10511	0.198791	FALSE
FBXL13	T2D_GSMR	-0.0407012	0.00954592	2.01044e-05	12	0.000317878	107.635	119.43	12	13	0	0	14	-0.0413629	-0.0488809	-0.0820519	-0.0872684	0.0471028	0.0157272	0.0313518	0.0351442	0.397109	0.0018832	0.0088671	0.0274466	0.109958	0.0002478	TRUE	0	1	7.28083e-19	rs117274931	-0.007793	0.0067958	0.27384	<0.001	0.626053	0.00386538	0.0147989	0.143457	FALSE
FBXO31	T2D_GSMR	0.0506703	0.0132358	0.000129048	18	0.00156493	21.4784	21.8117	17	18	0.205621	0.240451	19	0.0367687	0.0303043	0.0497131	0.0264088	0.0296902	0.0206216	0.0153753	0.0328555	0.232393	0.141686	0.0012237	0.432008	0.0692465	5.75e-05	TRUE	0	0.00366956	0.0237776	rs62053110	0.0016816	0.0032736	0.614093	0.273	0.480992	0.155749	0.002948	0.532475	FALSE
FBXO41	T2D_GSMR	-0.0683324	0.0183888	0.000202418	7	0.0022634	6.34653	6.63993	5	6	0.273945	0.355432	7	-0.0916517	-0.0904169	-0.0723449	-0.0649039	0.0442299	0.0209863	0.0173111	0.0343228	0.0929829	1.64e-05	2.93e-05	0.107505	0.024751	3.45e-05	TRUE	0	0.0748277	0.547476	rs546576	0.0026658	0.0055446	0.650968	0.379	0.303122	7.46552e-05	0.00014591	0.227261	FALSE
FCGR2B	T2D_GSMR	0.0151861	0.00431848	0.000437228	49	0.0042823	65.6824	70.3154	41	42	0.0085185	0.0039959	43	0.0033015	0.014668	0.0151562	0.01798	0.0087115	0.0067904	0.0053411	0.0109884	0.706656	0.0307636	0.0045447	0.109255	0.418389	0.0001114	TRUE	0	0.00588695	0.0143872	rs61803028	0.0038792	0.0022811	0.0965919	0.003	0.826991	0.0395266	0.00850484	0.22868	FALSE
FCHO2	T2D_GSMR	0.0283674	0.00581958	1.091e-06	31	2.47198e-05	64.6681	67.5702	31	32	0.000367	0.0002405	33	0.005662	0.0129886	0.0202013	0.0270932	0.014244	0.0089098	0.0071806	0.0193796	0.693723	0.1449	0.0049035	0.171721	0.27489	0.0001128	TRUE	0	0.382309	0.518736	rs7713398	0.0039369	0.0033378	0.247178	<0.001	0.818382	0.158695	0.00908464	0.284414	FALSE
FCGRT	T2D_GSMR	-0.0521613	0.0138726	0.000169899	7	0.00196529	30.0011	30.6266	7	8	9.49e-05	0.0001637	9	-0.0760983	-0.065936	-0.064766	-0.0145338	0.0381616	0.0145252	0.0226885	0.0311832	0.0863669	5.6e-06	0.0043094	0.653587	0.0540241	8.21e-05	TRUE	0	0.967151	0.028278	rs59774409	0.0022239	0.0058217	0.713788	0.002	0.299459	2.968e-05	0.00813859	0.724905	FALSE
FECH	T2D_GSMR	0.0232631	0.00732204	0.00148741	21	0.0114159	45.2267	50.5237	18	19	0.0003843	0.0001097	20	0.0037813	0.019533	0.0171563	0.0117061	0.0131555	0.0082576	0.0096621	0.0209479	0.777066	0.0180074	0.0757925	0.582812	0.165791	8.07e-05	TRUE	0	0.0137562	0.0434081	rs1062010	0.004189	0.0028851	0.163724	0.001	0.879608	0.0249282	0.0902697	0.663262	FALSE
FEZ2	T2D_GSMR	0.0167751	0.00486254	0.000560888	48	0.00522851	64.2549	64.7158	45	46	0.0311422	0.0356709	47	0.0162865	0.0159776	0.0121475	0.0167133	0.009181	0.0076373	0.0055459	0.0145477	0.0828407	0.0364354	0.0284977	0.256552	0.408321	9.74e-05	TRUE	0	0.0547673	0.229423	rs10180760	-0.001084	0.001908	0.572769	0.034	0.294298	0.0460171	0.0385658	0.366558	FALSE
FGFR1	T2D_GSMR	0.0589275	0.0112072	1.45647e-07	9	4.13001e-06	16.5616	16.6055	6	7	0.0110369	0.020125	8	0.0273028	0.0467453	0.0299154	0.0668557	0.0288389	0.0185839	0.0185947	0.0424392	0.380324	0.0118911	0.107656	0.159183	0.0748544	5.84e-05	TRUE	0	0.0463247	0.805929	rs10958704	0.0006031	0.004783	0.903783	0.128	0.612148	0.0174028	0.12375	0.274797	FALSE
FGFRL1	T2D_GSMR	-0.0633389	0.0141094	7.151e-06	7	0.000132022	27.2702	42.4775	7	8	0.0002979	1.1e-06	9	-0.112804	-0.0740172	-0.0441103	-0.0519411	0.0418057	0.0175987	0.0271004	0.0340424	0.0307144	2.6e-05	0.103596	0.165578	0.0482632	7.53e-05	TRUE	0	0.500227	0.497208	rs66515989	0.0117428	0.0059435	0.0887366	<0.001	0.196692	0.000110874	0.119546	0.280499	FALSE
ZNF35	T2D_GSMR	-0.0735666	0.0119776	8.14773e-10	16	3.80134e-08	14.3042	20.1403	12	13	0.281707	0.0917662	14	-0.041585	-0.0781492	-0.0788338	-0.0367129	0.0200708	0.0133695	0.0124598	0.0238495	0.0604822	0	0	0.147697	0.0822341	0.0001107	TRUE	0	0.0017206	0.997882	rs56084453	-0.0074835	0.0033821	0.0470519	0.166	0.256644	0	0	0.26518	FALSE
FHAD1	T2D_GSMR	0.0528348	0.0160047	0.000962731	6	0.00806009	6.43581	9.22973	4	5	0.16888	0.100244	6	-0.0128002	0.0476696	0.046244	-0.0001034	0.048366	0.0175126	0.0195063	0.0420864	0.804355	0.0064884	0.0177533	0.998135	0.0342535	2.69e-05	TRUE	0	0.00201764	0.00881102	rs763821	0.009137	0.0069338	0.257989	0.204	0.89413	0.0105233	0.0261888	0.998135	FALSE
FIBP	T2D_GSMR	0.104407	0.0129368	6.99994e-16	14	1.05232e-13	48.2322	48.9649	13	14	6e-06	9.1e-06	15	0.112964	0.10566	0.100355	0.107356	0.0341952	0.013637	0.0185294	0.0452019	0.005709	0	1e-07	0.0323786	0.0757728	0.0002057	TRUE	0	1	1.56867e-07	rs693824	-0.0025476	0.0057326	0.664057	0.001	0.111476	0	1.14154e-06	0.147173	FALSE
FKSG48	T2D_GSMR	0.0240982	0.00707778	0.000662213	9	0.0060306	21.3861	21.5266	7	8	0.0032389	0.0058727	9	0.0127605	0.021193	0.0174416	0.018071	0.0239221	0.0073145	0.009182	0.0204119	0.610254	0.0037627	0.0574937	0.40181	0.229018	4.14e-05	TRUE	0	0.999999	3.12115e-08	rs10914641	0.0018244	0.008508	0.83632	0.036	0.755665	0.0066633	0.0702806	0.503332	FALSE
FMO5	T2D_GSMR	0.0438042	0.0120682	0.000283734	5	0.00298251	16.8248	16.8747	3	4	0.0007679	0.0020443	5	0.0334147	0.039984	0.0300244	0.058188	0.0441434	0.0129635	0.0222492	0.0251214	0.504098	0.00204	0.17719	0.0814694	0.0565569	3.72e-05	TRUE	0	0.484389	0.00939059	rs2354432	-0.0013951	0.0147831	0.930762	0.029	0.694597	0.00410211	0.193345	0.202794	FALSE
FMNL3	T2D_GSMR	0.0563791	0.0173183	0.00113207	5	0.00921912	9.02161	9.22234	2	3	0.0109896	0.0264763	4	0.0568689	0.0497865	0.0485811	0.0448449	0.0519661	0.0175279	0.0280788	0.0395339	0.388012	0.0045055	0.0835999	0.339094	0.026344	2.45e-05	TRUE	0	0.0224066	0.0491697	rs12299505	-0.0019341	0.0091688	0.852469	0.286	0.620484	0.00771184	0.0988544	0.444929	FALSE
FN3KRP	T2D_GSMR	-0.0124594	0.00357367	0.00048949	47	0.00466394	83.9214	83.9234	42	43	0.0001298	0.0001883	44	-0.0181688	-0.0248768	-0.0183594	-0.0004498	0.0073789	0.0052196	0.004261	0.012089	0.017992	1.9e-06	1.64e-05	0.97049	0.605794	0.0001609	TRUE	0	0.403107	0.0839821	rs2246577	-7.5e-05	0.0023556	0.974762	<0.001	0.159964	1.18471e-05	9.11521e-05	0.977074	FALSE
FN3K	T2D_GSMR	-0.0404839	0.0109614	0.000221354	13	0.00243489	14.8804	15.4321	13	14	0.314878	0.349271	15	-0.053734	-0.0569881	-0.0426842	-0.0327836	0.0183893	0.0123267	0.0090383	0.0254596	0.0118942	3.8e-06	2.3e-06	0.21874	0.0843783	5.37e-05	TRUE	0	0.0336349	0.906829	rs1046896	0.0026961	0.0038836	0.499757	0.308	0.145876	2.10418e-05	1.79642e-05	0.328221	TRUE
FNDC3B	T2D_GSMR	-0.0450474	0.0138695	0.00116238	8	0.00941737	9.11188	14.7592	7	8	0.244723	0.0640005	9	-0.0273864	-0.0433728	-0.0520638	-0.0949325	0.0181668	0.0150877	0.0163954	0.0372718	0.175414	0.004044	0.0014958	0.0343329	0.042876	4.42e-05	TRUE	0	0.0414005	0.00862042	rs79966944	-0.0055013	0.0026412	0.0757615	0.145	0.405054	0.00702479	0.00347926	0.149853	FALSE
FOLR3	T2D_GSMR	-0.0109638	0.0037677	0.00361504	48	0.0226892	186.317	215.588	47	48	0	0	49	0.0087952	0.0025663	-0.0075616	-0.0064877	0.0087916	0.005081	0.0068205	0.0083424	0.322237	0.613503	0.267579	0.440576	0.537779	0.0002938	TRUE	0	1	2.45412e-57	rs146694036	-0.0071646	0.0026366	0.0091851	<0.001	0.568825	0.624016	0.283367	0.539006	FALSE
FPR2	T2D_GSMR	-0.0122911	0.00440666	0.0052838	51	0.0304932	50.7717	51.1402	48	49	0.364896	0.389626	50	-0.0125193	-0.0114602	-0.0162595	-0.0103016	0.0076639	0.0062163	0.0042826	0.0100725	0.108897	0.0652448	0.0001466	0.311453	0.364038	9.84e-05	TRUE	0	0.053203	0.00168203	rs17694990	-0.0010641	0.0018026	0.557765	0.375	0.316521	0.0773349	0.000554986	0.417145	FALSE
FOXN2	T2D_GSMR	0.0202644	0.00699145	0.00375003	14	0.0233272	36.9827	38.3043	17	18	0.0033834	0.0035297	19	0.0345967	0.0201159	0.0242733	-0.0010144	0.0160537	0.0090803	0.0089723	0.0213808	0.0457852	0.0267368	0.0068232	0.962681	0.174805	7.15e-05	TRUE	0	0.999471	9.69621e-06	rs79247094	-0.0026825	0.0034416	0.44644	0.006	0.237772	0.0350507	0.0119406	0.972511	FALSE
FRG1B	T2D_GSMR	-0.0409428	0.00996225	3.96006e-05	5	0.000561463	4.09372	4.86111	4	5	0.393471	0.433065	6	-0.0577489	-0.0395905	-0.0424917	-0.0408764	0.0193959	0.0093508	0.0080153	0.0177541	0.0408447	2.3e-05	1e-07	0.0695672	0.109024	4.42e-05	TRUE	0	0.031039	0.18776	rs6061205	0.0045216	0.0052218	0.435381	0.558	0.232236	9.95102e-05	1.14154e-06	0.192518	FALSE
FRAT2	T2D_GSMR	-0.0226722	0.00601159	0.000162325	35	0.001891	63.7379	65.3091	31	32	0.0004784	0.0004578	33	-0.0204183	-0.0159788	-0.0330226	-0.0249452	0.0164284	0.0091301	0.007845	0.0191927	0.223237	0.080096	2.56e-05	0.20298	0.208982	0.0001347	TRUE	0	1	1.59358e-11	rs11189165	-0.0031412	0.0035934	0.388743	<0.001	0.466596	0.0927888	0.000131001	0.310539	FALSE
FTSJ2	T2D_GSMR	0.0639043	0.018947	0.00074412	7	0.00657422	63.6962	83.392	7	8	0	0	9	-0.0163595	0.0532416	0.0923863	0.0808188	0.0847696	0.0177199	0.0444198	0.0269518	0.852449	0.0026592	0.0375397	0.017107	0.0363082	0.0001711	TRUE	0	1	3.73554e-18	rs4719462	0.0163278	0.0110982	0.184703	<0.001	0.919356	0.00508958	0.0485046	0.127786	FALSE
FTSJ3	T2D_GSMR	-0.0239501	0.00831444	0.00396988	21	0.02432	98.4866	115.803	25	26	0	0	27	-0.0719915	-0.0396977	-0.0204436	-0.0033723	0.02883	0.0135812	0.0160088	0.0251675	0.0194691	0.0034667	0.201594	0.894438	0.115954	0.0001638	TRUE	0	0.999999	1.31904e-08	rs2584607	0.0110944	0.0052916	0.0463098	<0.001	0.164909	0.00627388	0.21817	0.921129	FALSE
FUT7	T2D_GSMR	-0.0187023	0.00678951	0.00587665	23	0.0329531	33.1198	59.2549	25	26	0.128101	0.000211	27	-0.044327	-0.0164705	-0.005078	-0.0321989	0.0107774	0.0075798	0.0080922	0.0224114	0.0003705	0.029785	0.530325	0.162724	0.247278	9.16e-05	TRUE	0	0.266075	0.00630461	rs10732706	0.0113749	0.002561	0.0001584	0.002	0.0323425	0.0384691	0.543134	0.277565	FALSE
FUT10	T2D_GSMR	-0.0151146	0.00455	0.000894104	47	0.00756752	62.9653	79.5184	47	48	0.0596995	0.0028485	49	0.0126247	-0.0104173	-0.0214106	-0.0214546	0.0109743	0.0069956	0.0057442	0.0127124	0.255803	0.136454	0.0001935	0.0979588	0.280364	0.0001426	TRUE	0	0.439626	0.00507291	rs2732275	-0.010198	0.0029012	0.0009846	0.001	0.500348	0.150221	0.00068046	0.21706	FALSE
FUT8	T2D_GSMR	-0.0405959	0.0109095	0.000198305	19	0.00222266	20.1342	20.7338	20	21	0.449563	0.4753	22	-0.052193	-0.0436739	-0.0381866	-0.043919	0.0199051	0.0116733	0.008148	0.0210307	0.0163269	0.000183	2.8e-06	0.0491311	0.0963175	5.73e-05	TRUE	0	0.0415515	0.665143	rs8010726	0.0029838	0.0038663	0.449283	0.529	0.157332	0.000571731	2.12e-05	0.166083	FALSE
FXYD7	T2D_GSMR	0.0337234	0.0126642	0.00774729	15	0.041268	20.3818	20.4283	14	15	0.118557	0.156111	16	0.035218	0.0327963	0.0386761	0.0408709	0.0234795	0.0145748	0.0128623	0.0306359	0.155839	0.0244355	0.002639	0.202078	0.0578744	4.33e-05	TRUE	0	0.00105666	0.00301837	rs4805110	0.0005215	0.0029181	0.860725	0.241	0.380261	0.0325807	0.00548498	0.310117	FALSE
G3BP2	T2D_GSMR	-0.0479588	0.00617155	7.78954e-15	47	9.83663e-13	71.7205	71.7207	42	43	0.0028802	0.0038902	44	-0.0471016	-0.0449317	-0.0470176	-0.0655501	0.0107087	0.008282	0.0059801	0.0190078	7.31e-05	1e-07	0	0.0012733	0.281041	0.0002333	TRUE	0	0.269744	0.730251	rs1512740	2.12e-05	0.002231	0.992455	0.008	0.0124656	8.72941e-07	0	0.0435208	FALSE
FZD6	T2D_GSMR	0.0280468	0.00655672	1.88951e-05	31	0.000304865	49.3717	49.8548	29	30	0.0105455	0.0128399	31	0.034446	0.0287988	0.0282627	0.0220885	0.0138815	0.0089564	0.0075212	0.0161815	0.0191273	0.0013025	0.0001714	0.182389	0.264248	0.0001107	TRUE	0	0.930593	0.0116251	rs1403294	-0.0015373	0.0028861	0.598318	0.019	0.163882	0.00287635	0.000624517	0.292769	FALSE
GABBR1	T2D_GSMR	0.0355322	0.0138165	0.0101193	7	0.0499166	10.4954	12.3347	5	6	0.0623553	0.0549047	7	0.0732914	0.030904	0.0404344	0.0232718	0.0392194	0.0180119	0.0173148	0.0304343	0.120607	0.0862068	0.0195307	0.473468	0.0514366	3.18e-05	TRUE	0	0.27617	0.0645317	rs9257953	-0.0085974	0.0091844	0.392203	0.113	0.333296	0.0991712	0.0282766	0.570314	FALSE
GALM	T2D_GSMR	-0.0350662	0.0134032	0.00888973	16	0.045758	8.66313	9.48942	12	13	0.731402	0.735058	14	-0.0188857	-0.0303584	-0.0341625	-0.0407271	0.0203988	0.0149016	0.0115614	0.0252529	0.372783	0.0416248	0.0031279	0.130795	0.0722411	2.69e-05	TRUE	0	0.0184494	0.000936248	rs6756847	-0.002564	0.0028207	0.381242	0.781	0.60659	0.0515189	0.00628971	0.246209	FALSE
GALC	T2D_GSMR	-0.0405646	0.00996648	4.69924e-05	20	0.000651633	20.0012	20.2955	17	18	0.274166	0.31643	19	-0.0345652	-0.0351798	-0.0408053	-0.0712233	0.0157945	0.012159	0.0094812	0.0249741	0.0428882	0.003812	1.68e-05	0.0105887	0.081866	5.47e-05	TRUE	0	0.0171432	0.607006	rs28533072	-0.0013547	0.0027087	0.623388	0.4	0.237485	0.00672653	9.30269e-05	0.108188	FALSE
GALNT10	T2D_GSMR	-0.0585639	0.0126906	3.93548e-06	15	7.80179e-05	45.5304	47.2961	14	15	3.34e-05	3.3e-05	16	-0.0752303	-0.0604232	-0.0517106	-0.0572888	0.0376477	0.0155604	0.0196554	0.0281328	0.0654944	0.0001031	0.0085171	0.0597681	0.0582072	0.0001109	TRUE	0	0.998274	2.83102e-05	rs7728922	0.0034762	0.0047178	0.473389	0.001	0.267016	0.000362054	0.0143466	0.179515	FALSE
GAS8	T2D_GSMR	-0.0682911	0.0204716	0.000850247	6	0.00727434	11.3382	15.4126	4	5	0.0230145	0.0087376	6	0.0020438	-0.0617875	-0.0819923	-0.0487574	0.0764431	0.0215527	0.0318084	0.053257	0.979951	0.0041464	0.0099462	0.40192	0.0261825	6.79e-05	TRUE	0	0.987932	0.00020241	rs45583731	-0.011585	0.009663	0.296732	0.083	0.988611	0.00718839	0.0161963	0.503332	FALSE
GATAD2A	T2D_GSMR	0.0500786	0.00733819	8.83056e-12	22	6.7447e-10	224.851	230.291	29	30	0	0	31	0.0570056	0.0034189	0.0349109	0.0273879	0.0318806	0.0128077	0.0178129	0.0272633	0.0842143	0.789514	0.0500115	0.323138	0.151569	0.00038	TRUE	0	1	1.78808e-17	rs4808200	-0.0050288	0.0060041	0.409125	<0.001	0.29685	0.795951	0.0620544	0.428924	FALSE
GATC	T2D_GSMR	-0.0280418	0.010849	0.00974513	10	0.0486794	161.666	166.994	13	14	0	0	15	-0.040995	-0.0342596	-0.0131988	-0.0029136	0.0527195	0.0127758	0.0306006	0.0257487	0.450721	0.0073273	0.666232	0.911513	0.0985692	0.000226	TRUE	0	1	1.58617e-30	rs566124	0.0065535	0.0100114	0.524139	<0.001	0.662053	0.0116546	0.675795	0.93213	FALSE
GBAP1	T2D_GSMR	-0.0288324	0.00446798	1.09573e-10	32	6.65235e-09	37.1149	40.1521	30	31	0.17382	0.125647	32	-0.0415275	-0.0354284	-0.0307251	-0.0328541	0.0081997	0.0057211	0.0045417	0.0098914	1.94e-05	0	0	0.0023031	0.460532	0.0001397	TRUE	0	0.025678	0.973898	rs2974930	0.0040221	0.0025671	0.127645	0.16	0.0124656	0	0	0.0551258	TRUE
GATM	T2D_GSMR	0.0223645	0.00619433	0.000305626	42	0.00318086	59.0697	59.1016	38	39	0.0158253	0.0204305	40	0.0191955	0.0234573	0.0178017	0.0323796	0.0115842	0.0079694	0.0062049	0.0149408	0.105748	0.0032462	0.0041181	0.0363884	0.247704	0.0001007	TRUE	0	0.0630859	0.104956	rs7164602	-0.000369	0.0025763	0.886872	0.021	0.315121	0.00596649	0.00785509	0.152976	FALSE
GBAS	T2D_GSMR	0.0719208	0.0232204	0.00195283	6	0.0140863	25.6149	25.7146	3	4	1.15e-05	3.61e-05	5	0.082588	0.0847472	0.10432	0.0879296	0.208349	0.0280275	0.0470429	0.0623209	0.718327	0.0024969	0.0265846	0.231099	0.0202655	7.59e-05	TRUE	0	0.859392	7.647e-05	rs7791829	0.0025793	0.0238755	0.920792	0.002	0.835365	0.00481221	0.036428	0.341631	FALSE
GBA	T2D_GSMR	0.0796632	0.015443	2.48888e-07	4	6.6214e-06	16.1112	28.0917	4	5	0.0028735	3.49e-05	6	0.202097	0.0697955	0.0560506	0.0799528	0.0879787	0.0154676	0.0281792	0.032882	0.0832026	6.4e-06	0.0466923	0.0592708	0.0568	9.68e-05	TRUE	0	0.86022	0.121997	rs11264345	-0.0377545	0.021891	0.159678	0.008	0.294298	3.32084e-05	0.0583261	0.179515	FALSE
GBA2	T2D_GSMR	-0.053888	0.00759224	1.26783e-12	29	1.07211e-10	59.9245	60.7644	30	31	0.0009403	0.001096	32	-0.0625246	-0.0528379	-0.0509574	-0.050954	0.0202559	0.0101464	0.0095075	0.0160526	0.0043282	2e-07	1e-07	0.0033841	0.153908	0.0001642	TRUE	0	0.00319524	0.9968	rs10814274	0.0023116	0.0035648	0.521615	0.005	0.0944937	1.64889e-06	1.14154e-06	0.0643847	FALSE
GBE1	T2D_GSMR	-0.105974	0.0244841	1.50287e-05	4	0.000249714	2.56038	2.94135	3	4	0.464478	0.567688	5	-0.112141	-0.0857224	-0.0920797	-0.0865895	0.0374661	0.0219474	0.0186351	0.0299865	0.0579851	9.39e-05	8e-07	0.0446696	0.0192046	3.69e-05	TRUE	0	0.0176971	0.111921	rs11715625	0.0028529	0.0046221	0.580769	0.687	0.256644	0.000336588	7.23902e-06	0.165305	FALSE
GCH1	T2D_GSMR	0.0247223	0.00889959	0.00547082	16	0.0313076	15.1095	16.0675	16	17	0.516633	0.519056	18	0.0405365	0.0315684	0.0289736	0.0459891	0.0147253	0.0121372	0.0087902	0.0201913	0.014151	0.0092962	0.0009803	0.0359521	0.0949949	3.59e-05	TRUE	0	0.0106709	0.00187235	rs8003903	-0.002352	0.002403	0.342267	0.594	0.15108	0.0142369	0.0025433	0.151571	FALSE
GCDH	T2D_GSMR	-0.0773925	0.00772393	1.24698e-23	23	6.94715e-21	65.9219	67.0089	22	23	2.9e-06	3.5e-06	24	-0.0774776	-0.0747655	-0.062496	-0.0837911	0.0272498	0.0117722	0.0109715	0.0195316	0.0094576	0	0	0.0002733	0.16639	0.0002205	TRUE	0	0.800503	0.199497	rs8012	0.003308	0.0054925	0.553145	<0.001	0.140351	0	0	0.0201419	FALSE
GCN1L1	T2D_GSMR	-0.0433998	0.00756313	9.56133e-09	29	3.46955e-07	80.3476	80.5174	25	26	1e-07	2e-07	27	-0.0386315	-0.0444104	-0.0429728	-0.0431961	0.0218777	0.009076	0.0108327	0.0172185	0.0896422	1e-06	7.28e-05	0.0186856	0.144866	0.0001754	TRUE	0	1	3.23929e-15	rs2422	-0.0011701	0.0050916	0.820105	<0.001	0.302621	6.77626e-06	0.000314971	0.128066	FALSE
GDPD3	T2D_GSMR	-0.0548584	0.0158189	0.000524525	10	0.00494109	41.4164	41.6037	8	9	1.7e-06	3.9e-06	10	-0.0559427	-0.113187	-0.0682258	-0.123125	0.0706795	0.0223728	0.0271732	0.0540079	0.451481	4e-07	0.0120465	0.0485813	0.0433084	9.53e-05	TRUE	0	0.999941	5.91113e-05	rs57149692	-0.002236	0.0117536	0.853857	0.001	0.662053	3.0441e-06	0.0188975	0.166083	FALSE
GDF15	T2D_GSMR	-0.0538937	0.0194997	0.00571296	4	0.0322644	5.16573	5.24199	2	3	0.0755574	0.154911	4	-0.0511739	-0.0501579	-0.0600571	-0.045272	0.0586349	0.0176109	0.0227559	0.0267787	0.474825	0.0043978	0.0083105	0.189494	0.0241787	2.3e-05	TRUE	0	0.0910616	0.0081304	rs4808795	-0.001322	0.0076936	0.879384	0.379	0.683926	0.00756238	0.0140464	0.298765	FALSE
GGT7	T2D_GSMR	-0.0842915	0.0173805	1.23594e-06	10	2.74779e-05	40.988	41.7841	8	9	2.1e-06	3.6e-06	10	-0.0463646	-0.0612961	-0.0699565	-0.107827	0.0671085	0.0172288	0.0288992	0.0413508	0.509181	0.000374	0.0154903	0.0283814	0.0360503	9.32e-05	TRUE	0	1	2.44407e-16	rs4911164	-0.0037318	0.009467	0.70374	0.002	0.699005	0.00103548	0.0232668	0.14392	FALSE
GGA1	T2D_GSMR	0.0472319	0.0159907	0.00313975	7	0.0204205	8.73801	8.7646	5	6	0.119981	0.187256	7	0.0452102	0.0461047	0.0429908	0.0440939	0.0241604	0.0148779	0.0147394	0.0238919	0.12022	0.0019426	0.0035373	0.114493	0.0474564	2.9e-05	TRUE	0	0.208548	0.055776	rs12710562	-0.0004863	0.0039431	0.906644	0.321	0.332847	0.00394907	0.00693442	0.233674	FALSE
GGH	T2D_GSMR	-0.0374471	0.0126166	0.00299674	11	0.0196688	6.05865	7.94402	10	11	0.810312	0.718309	12	-0.0104678	-0.0443455	-0.0426608	-0.055338	0.0259129	0.0143967	0.0110353	0.0239549	0.694745	0.0020682	0.0001107	0.0412921	0.0571863	3.06e-05	TRUE	0	0.00693534	0.00515612	rs13273611	-0.0071854	0.005233	0.199727	0.735	0.81874	0.00414758	0.0004428	0.159636	FALSE
GIMAP2	T2D_GSMR	0.0347982	0.0102762	0.000708418	16	0.00638385	12.8344	13.7129	14	15	0.539599	0.547402	16	0.0191404	0.0415103	0.0332736	0.0604569	0.0174467	0.0122023	0.0087757	0.0217132	0.291119	0.0006693	0.0001497	0.0138916	0.0787881	3.74e-05	TRUE	0	0.978937	2.14953e-05	rs6952002	0.0029831	0.0031827	0.364502	0.484	0.541531	0.00168346	0.000563845	0.120696	FALSE
GGNBP2	T2D_GSMR	-0.0351446	0.00570884	7.45191e-10	19	3.54658e-08	10.866	10.892	18	19	0.899957	0.927418	20	-0.0353671	-0.0359058	-0.0374929	-0.0279915	0.0142975	0.0079914	0.0055282	0.0112196	0.0235614	7e-06	0	0.0219765	0.228354	8.75e-05	TRUE	0	0.0150303	0.984892	rs11650008	-0.0006834	0.0042391	0.873717	0.95	0.176592	3.56976e-05	0	0.136457	TRUE
GID4	T2D_GSMR	-0.106286	0.0202346	1.49908e-07	6	4.23815e-06	12.5237	12.7574	5	6	0.0282754	0.0470545	7	-0.0738917	-0.107238	-0.0914444	-0.112944	0.0626104	0.0193371	0.0228996	0.0379229	0.291011	0	6.52e-05	0.0246921	0.0293009	6.13e-05	TRUE	0	0.999832	0.000168023	rs6502634	-0.002754	0.0090162	0.772334	0.152	0.541531	0	0.000286263	0.141202	FALSE
GIGYF1	T2D_GSMR	-0.0758732	0.0146828	2.37279e-07	8	6.38429e-06	39.6591	39.8469	8	9	3.7e-06	8.1e-06	10	-0.0669526	-0.0385972	-0.0600106	-0.0072298	0.0440187	0.0252365	0.0243746	0.0347753	0.166751	0.12616	0.0138158	0.839936	0.0517723	9.04e-05	TRUE	0	0.0127837	0.987216	rs506597	0.0011866	0.0060974	0.850548	0.009	0.394671	0.139406	0.0212023	0.877796	FALSE
GIMAP7	T2D_GSMR	-0.0533987	0.0153771	0.00051544	13	0.00487199	25.7153	25.7154	12	13	0.0117741	0.0185594	14	-0.0614548	-0.0747355	-0.0612153	-0.0422285	0.0440038	0.0176156	0.0178274	0.0371149	0.187835	2.21e-05	0.0005952	0.275749	0.0432797	6.5e-05	TRUE	0	1	1.16813e-10	rs1464746	3.12e-05	0.0052002	0.99531	0.026	0.424273	9.67445e-05	0.00170847	0.383157	FALSE
GIMAP6	T2D_GSMR	0.0559472	0.0125202	7.87478e-06	11	0.000143152	32.413	33.0242	13	14	0.0020857	0.0028579	15	0.0216501	0.0319475	0.0316865	0.0581606	0.0254184	0.0129956	0.0149157	0.0253944	0.40977	0.0139586	0.0336394	0.0380435	0.0709339	5.84e-05	TRUE	0	0.979607	8.49802e-05	rs7777745	0.002107	0.0042558	0.628795	0.012	0.634758	0.019978	0.0443741	0.155084	FALSE
GINS2	T2D_GSMR	-0.0586697	0.010247	1.03104e-08	12	3.69886e-07	31.2942	33.3881	11	12	0.000989	0.0008418	13	-0.0384501	-0.0512714	-0.0559142	-0.0691339	0.0249317	0.0120962	0.0142349	0.027392	0.151283	2.25e-05	8.57e-05	0.0267187	0.088378	0.0001024	TRUE	0	0.947551	0.0498713	rs4843506	-0.0041373	0.0048226	0.409249	0.003	0.376685	9.82059e-05	0.000361303	0.141986	FALSE
GIT1	T2D_GSMR	0.0240015	0.00806774	0.00292992	28	0.019351	67.9337	69.5096	27	28	2.2e-05	2.18e-05	29	0.0106168	0.0245198	0.0245513	0.0335256	0.0202297	0.0092991	0.0098946	0.0181629	0.603996	0.0083697	0.0130911	0.075516	0.13914	0.0001141	TRUE	0	0.999938	3.52663e-07	rs894606	0.0033404	0.0042208	0.435605	<0.001	0.754486	0.0130881	0.0202818	0.198791	FALSE
GLTPD1	T2D_GSMR	-0.0478725	0.013044	0.00024247	5	0.00261851	2.87968	3.30456	3	4	0.41055	0.50821	5	-0.0374499	-0.0484656	-0.0465542	-0.0414721	0.0178868	0.0119773	0.011174	0.0210823	0.127325	5.2e-05	3.1e-05	0.120562	0.0683029	2.87e-05	TRUE	0	0.0597777	0.438231	rs307354	-0.0035643	0.0054681	0.560996	0.615	0.343547	0.000202541	0.000152837	0.238553	FALSE
GLTSCR1	T2D_GSMR	0.0601652	0.0178232	0.000736372	6	0.00653013	5.78192	5.90167	5	6	0.328021	0.434295	7	0.0685289	0.0827561	0.0594824	0.0799135	0.0329639	0.0218198	0.016008	0.0410644	0.0921898	0.000149	0.0002026	0.0996027	0.0269018	2.61e-05	TRUE	0	0.0633073	0.332865	rs2974225	-0.0014041	0.0043633	0.760622	0.381	0.303122	0.000481576	0.000705771	0.217655	FALSE
GNAO1	T2D_GSMR	-0.0683491	0.0182194	0.000175813	4	0.00200135	13.7774	14.7946	4	5	0.0080405	0.0112769	6	-0.0473121	-0.0765612	-0.0764652	-0.060305	0.0606226	0.0174117	0.0261716	0.0297151	0.478737	1.1e-05	0.0034815	0.098181	0.0297142	5.45e-05	TRUE	0	0.0185391	0.193694	rs9888854	-0.0056137	0.0103298	0.615692	0.073	0.685097	5.23205e-05	0.00685218	0.21706	FALSE
GMCL1	T2D_GSMR	0.0765232	0.0207729	0.000229776	7	0.00251585	7.58412	10.3583	4	5	0.108057	0.0656963	6	0.020978	0.0706763	0.0758624	0.0600754	0.0515721	0.0205133	0.0256241	0.0336118	0.705002	0.0005702	0.0030705	0.133925	0.0214383	3.77e-05	TRUE	0	0.0979898	0.0482468	rs35002543	0.0071418	0.0059042	0.293027	0.231	0.826991	0.00147161	0.00619792	0.249365	FALSE
GNAI3	T2D_GSMR	-0.0213986	0.00660467	0.00119565	20	0.00962107	37.9139	43.378	17	18	0.0025256	0.0007074	19	-0.0094334	-0.0235198	-0.0232911	-0.0293904	0.0122129	0.0079293	0.008745	0.0107192	0.450477	0.0030153	0.0077363	0.0134032	0.219177	8e-05	TRUE	0	0.781049	0.0291794	rs3525	-0.0044262	0.0028278	0.135948	0.001	0.662053	0.00562149	0.0132571	0.119821	FALSE
GOLGA7	T2D_GSMR	-0.096278	0.0188343	3.19032e-07	6	8.32383e-06	58.9514	59.1401	5	6	0	0	7	-0.0887588	-0.089849	-0.0792314	-0.0769903	0.091349	0.0183795	0.0472486	0.0284071	0.375853	1e-06	0.0935607	0.0350946	0.0301421	0.0001167	TRUE	0	1	5.41015e-45	rs11779509	0.0016261	0.0128565	0.904282	<0.001	0.608915	6.77626e-06	0.109154	0.150112	FALSE
GOLGA1	T2D_GSMR	0.0652265	0.0221101	0.00317689	7	0.0205521	11.9591	12.1013	5	6	0.0353522	0.0597479	7	0.034223	0.0844698	0.0630814	0.0649527	0.121878	0.0215339	0.0265919	0.0336531	0.790115	8.76e-05	0.0176823	0.101835	0.0225103	3.24e-05	TRUE	0	0.554508	0.0796491	rs754508	0.0042397	0.0173931	0.817102	0.177	0.888894	0.000317844	0.0261528	0.219976	FALSE
GNPTG	T2D_GSMR	0.0551755	0.0155305	0.000381272	8	0.00382119	18.5242	19.4933	6	7	0.0050473	0.0067748	8	0.0362292	0.0231611	0.0561665	0.0279905	0.0425062	0.0235852	0.0220762	0.0514164	0.426739	0.326092	0.0109526	0.603076	0.0376712	5.11e-05	TRUE	0	0.953995	2.83219e-05	rs4984820	0.0033952	0.0060602	0.595601	0.048	0.645747	0.33888	0.0174771	0.681099	FALSE
GPBAR1	T2D_GSMR	0.0637696	0.0154772	3.78514e-05	10	0.000543168	4.11171	6.0644	7	8	0.766825	0.640019	9	0.123317	0.0621295	0.0573448	0.0240501	0.0489327	0.0151913	0.0128664	0.035485	0.0398031	4.32e-05	8.3e-06	0.517046	0.0480445	5.95e-05	TRUE	0	0.729306	0.224515	rs4674276	-0.0135233	0.0096776	0.204992	0.553	0.229836	0.000171873	5.21915e-05	0.607038	FALSE
GPCPD1	T2D_GSMR	0.0278011	0.0105559	0.00844621	17	0.0441956	27.0011	28.3324	18	19	0.0789756	0.0772363	20	0.0047786	0.0226053	0.0205988	0.0343328	0.0195446	0.0114448	0.0099706	0.0190543	0.809609	0.0482502	0.0388327	0.0874614	0.106665	4.61e-05	TRUE	0	0.00386091	0.00045904	rs6053566	0.0027911	0.0029626	0.358614	0.076	0.895927	0.0589328	0.049851	0.205125	FALSE
GPR162	T2D_GSMR	-0.025831	0.00620516	3.14323e-05	23	0.000466607	40.9608	56.818	21	22	0.0056701	6.52e-05	23	0.0149845	-0.0174703	-0.0194744	-0.0203299	0.0145993	0.0086309	0.0094246	0.0145227	0.31639	0.0429533	0.0387958	0.175496	0.173548	0.000106	TRUE	0	0.999934	1.38873e-06	rs7296859	-0.0100751	0.0035335	0.0095614	<0.001	0.565689	0.0529424	0.0498467	0.28714	FALSE
GPR180	T2D_GSMR	-0.0236076	0.00472194	5.74618e-07	40	1.39902e-05	47.035	47.0472	34	35	0.0676931	0.0839023	36	-0.0145948	-0.0105737	-0.0154544	-0.0148604	0.0114591	0.0091531	0.00676	0.0183674	0.211428	0.248007	0.022245	0.423944	0.207701	7.31e-05	TRUE	0	0.24992	0.0372735	rs3897473	-0.0002191	0.0023402	0.925952	0.088	0.456709	0.262888	0.0314649	0.525153	FALSE
GPR84	T2D_GSMR	-0.0421874	0.0160336	0.00850863	8	0.0443996	27.2543	34.2357	7	8	0.0002999	3.68e-05	9	0.0075673	-0.0392753	-0.0488889	-0.0427685	0.0496144	0.0153338	0.02742	0.030842	0.883078	0.0104262	0.0745915	0.202951	0.0400693	6.35e-05	TRUE	0	0.198008	0.0021898	rs3809161	-0.0081949	0.0061199	0.222397	0.016	0.936638	0.0155973	0.0889821	0.310539	FALSE
GPRIN1	T2D_GSMR	0.0465161	0.0176994	0.00858602	8	0.0446558	4.40033	4.61847	6	7	0.622669	0.706409	8	0.0405489	0.0547233	0.0546299	0.0300905	0.0338746	0.0179966	0.0154446	0.0330335	0.27644	0.0023598	0.0004045	0.39263	0.0278366	2.31e-05	TRUE	0	0.000719214	0.0146473	rs4868665	0.0020944	0.0044844	0.656942	0.798	0.525944	0.00461998	0.00125581	0.495462	FALSE
GPSM1	T2D_GSMR	-0.0215194	0.00825804	0.00916407	14	0.0466378	215.925	222.766	15	16	0	0	17	-0.0040344	-0.0246149	-0.0372636	-0.0095034	0.0554844	0.0098433	0.0270236	0.0238752	0.942996	0.0123958	0.167917	0.695856	0.151849	0.0003596	TRUE	0	1	5.79059e-48	rs28595751	-0.0079998	0.0116046	0.501118	<0.001	0.971135	0.0179818	0.18404	0.765014	FALSE
GRB14	T2D_GSMR	-0.070998	0.0171687	3.54475e-05	5	0.000514038	12.058	21.4975	2	3	0.002408	8.3e-05	4	-0.0360459	-0.060293	-0.0886052	-0.0773623	0.0568502	0.0174766	0.0417648	0.0703692	0.590895	0.0005608	0.0338775	0.351916	0.0263098	7.22e-05	TRUE	0	0.999921	4.25935e-06	rs13020041	-0.0098657	0.0078845	0.337354	0.254	0.746923	0.00145494	0.0446089	0.455902	FALSE
GRB10	T2D_GSMR	0.106997	0.0239883	8.1818e-06	6	0.000146761	17.1934	23.0028	5	6	0.0041472	0.0007955	7	0.0287691	0.0977719	0.0843658	0.104311	0.0530696	0.0245825	0.0331687	0.0369905	0.611025	6.97e-05	0.0109737	0.0303569	0.0245853	6.38e-05	TRUE	0	0.0342169	0.222013	rs73113863	0.0092262	0.0070982	0.250369	0.01	0.755665	0.000258587	0.0174919	0.145174	FALSE
GRK4	T2D_GSMR	0.026389	0.0102496	0.0100345	21	0.0497183	48.776	49.7645	21	22	0.0005386	0.000631	23	0.0136528	0.0254159	0.0236945	0.0268529	0.0193652	0.0109858	0.0115962	0.0244812	0.488548	0.0206936	0.0410225	0.284557	0.0946599	7.87e-05	TRUE	0	0.999999	3.86e-09	rs2471338	0.0021252	0.0032577	0.521239	0.003	0.689168	0.0281478	0.0523002	0.391581	FALSE
GTF2F2	T2D_GSMR	0.0196399	0.00701228	0.00509779	27	0.0296567	32.1804	37.8654	24	25	0.122581	0.0476797	26	0.0090041	0.0139323	0.0214827	0.023062	0.0090263	0.007717	0.0071096	0.0172009	0.328453	0.0710103	0.0025139	0.19206	0.152055	6.87e-05	TRUE	0	0.00433617	0.00106035	rs7987863	0.0034862	0.0016931	0.0504963	0.05	0.57144	0.0831067	0.00524701	0.300018	FALSE
GTF3A	T2D_GSMR	-0.0451841	0.00888029	3.61614e-07	18	9.20658e-06	30.7214	30.9102	21	22	0.0784208	0.0979676	23	-0.0480785	-0.0365781	-0.0522934	-0.0202537	0.0147862	0.0114254	0.0088181	0.0254082	0.0038172	0.0013672	0	0.433893	0.117775	0.0001069	TRUE	0	0.985778	0.00196064	rs1049302	-0.0008942	0.0024893	0.723011	0.08	0.0858292	0.00297933	0	0.533155	FALSE
GUF1	T2D_GSMR	-0.0416045	0.0143177	0.00366297	12	0.022899	36.6901	37.7046	10	11	6.4e-05	8.77e-05	12	-0.0274515	-0.0616891	-0.0462367	-0.0198959	0.0457997	0.0237872	0.0277023	0.0407459	0.562251	0.0095041	0.0951066	0.634931	0.0349952	6.33e-05	TRUE	0	1	4.35487e-27	rs1595658	-0.0029445	0.0055994	0.610454	<0.001	0.731271	0.0144214	0.11061	0.708506	FALSE
GYPE	T2D_GSMR	0.00902819	0.00332347	0.00659776	29	0.0362934	37.3925	38.1113	30	31	0.165977	0.177392	32	0.0150482	0.0122811	0.0114066	0.0108461	0.0055919	0.0039444	0.0028562	0.0068829	0.0115289	0.0018486	6.51e-05	0.125221	1.01927	7.68e-05	TRUE	NA	0.349691	0.0384228	rs4498095	-0.0023054	0.003036	0.453556	0.192	0.144523	0.00381017	0.000286263	0.240725	FALSE
HADHA	T2D_GSMR	0.0612342	0.0179899	0.000664553	6	0.00604609	6.82815	7.56694	3	4	0.0775816	0.108793	5	0.0019966	0.009542	0.0443047	0.0411726	0.0815732	0.028079	0.0307771	0.0434793	0.98201	0.733987	0.149999	0.397285	0.0246036	1.53e-05	TRUE	0	0.996452	0.000205879	rs10199898	0.0130601	0.0229233	0.60873	0.208	0.990016	0.741987	0.165868	0.500061	FALSE
HABP4	T2D_GSMR	0.0677237	0.0162025	2.91726e-05	8	0.000439259	5.95526	9.68388	6	7	0.42822	0.207206	8	0.125497	0.051041	0.0533892	0.0121526	0.0395361	0.0172534	0.0152723	0.0380055	0.0192153	0.0030933	0.0004726	0.758483	0.0400084	3.57e-05	TRUE	0	0.0356317	0.115391	rs1885426	-0.0126211	0.0065362	0.101708	0.248	0.163882	0.00571663	0.00142259	0.816828	FALSE
HAT1	T2D_GSMR	0.0475593	0.0167988	0.00463869	13	0.0274753	11.4318	11.4318	11	12	0.40783	0.492317	13	0.0514823	0.0529836	0.0513504	0.047418	0.0250428	0.0188562	0.0137574	0.0273719	0.064332	0.0049561	0.0001895	0.108808	0.0546749	3.61e-05	TRUE	0	0.0659229	0.00140439	rs6731562	-2.22e-05	0.0034945	0.995041	0.573	0.264894	0.00837683	0.000669567	0.228415	FALSE
HAX1	T2D_GSMR	0.0525002	0.0144941	0.000292129	13	0.00306057	44.3202	51.6426	11	12	6.4e-06	7e-07	13	0.0064063	0.0437428	0.0610269	0.104701	0.0468432	0.0151254	0.0242966	0.0309249	0.893691	0.0038279	0.0120136	0.0054115	0.0502426	0.0001052	TRUE	0	0.999911	8.47047e-07	rs12750321	0.009136	0.006777	0.204731	0.004	0.94193	0.00674137	0.0188858	0.0774263	FALSE
HAUS4	T2D_GSMR	-0.0129814	0.00388882	0.000843443	46	0.00722918	94.4248	104.578	51	52	0.0002095	2.14e-05	53	-0.0049645	-0.0154469	-0.0164541	0.0051433	0.0071554	0.0060908	0.0054284	0.010222	0.490948	0.0112091	0.0024364	0.616973	0.442722	0.0001664	TRUE	0	0.114253	0.00439546	rs8021296	-0.0040189	0.0017161	0.0231339	<0.001	0.689931	0.0165187	0.00512854	0.692577	FALSE
HBM	T2D_GSMR	-0.117745	0.0137038	8.53284e-18	9	1.87941e-15	30.4831	32.3413	11	12	0.00133	0.0012254	13	-0.139265	-0.13046	-0.115418	-0.117225	0.0340025	0.0166316	0.0173109	0.0322911	0.0017722	0	0	0.0034491	0.0685433	0.0002053	TRUE	0	1	5.37011e-10	rs9788833	0.0038829	0.0047417	0.430234	0.004	0.0648579	0	0	0.0647907	FALSE
HBZ	T2D_GSMR	0.0122401	0.00417197	0.00334752	36	0.0214219	212.092	214.291	41	42	0	0	43	-0.0075069	-0.0002338	0.0013993	0.0155054	0.015697	0.0059844	0.0076815	0.0115205	0.635022	0.968834	0.855455	0.185557	0.525062	0.0002958	TRUE	0	1	6.28488e-20	rs2461286	0.0035872	0.0055015	0.51802	<0.001	0.769284	0.969487	0.858927	0.29464	FALSE
HCG27	T2D_GSMR	0.0436466	0.00591766	1.63547e-13	14	1.53362e-11	102.303	124.27	20	21	0	0	22	-0.0069291	0.0407178	0.0425579	0.0451583	0.0258313	0.0069174	0.0105933	0.0159782	0.791259	0	5.88e-05	0.0101159	0.408799	0.0003237	TRUE	0	0.999981	1.9111e-05	rs9264532	0.0172272	0.008313	0.0513778	<0.001	0.888894	0	0.000261255	0.108006	FALSE
HCAR3	T2D_GSMR	-0.0450808	0.00807574	2.37431e-08	21	8.08562e-07	97.5662	98.9982	24	25	0	0	26	-0.0485639	-0.0317907	-0.0357019	-0.0826582	0.0252053	0.0102924	0.0127037	0.0196544	0.0659335	0.00201	0.0049488	0.0002918	0.166618	0.0001761	TRUE	0	0.999995	6.21179e-08	rs1798184	0.0031541	0.0053143	0.558389	<0.001	0.26789	0.00405829	0.00915713	0.0201419	FALSE
HCG22	T2D_GSMR	-0.0209873	0.00667371	0.00166213	8	0.0124312	92.7251	92.8859	9	10	0	0	11	-0.0188024	-0.0166682	-0.0120525	-0.022077	0.0564051	0.0069225	0.0153816	0.009919	0.746508	0.0160483	0.433294	0.0502041	0.287507	0.0001412	TRUE	0	1	2.11564e-14	rs1265054	0.0023256	0.0186148	0.903324	<0.001	0.855457	0.0225741	0.448402	0.167047	FALSE
HDGFRP3	T2D_GSMR	-0.0308727	0.00700656	1.05169e-05	20	0.000184114	79.0901	79.1218	24	25	1e-07	2e-07	26	-0.0333838	-0.0430092	-0.0349482	-0.032476	0.0195633	0.0101684	0.0110894	0.018785	0.100833	2.34e-05	0.0016243	0.0961718	0.188664	0.0001476	TRUE	0	0.611602	0.20786	rs28479708	-0.000362	0.0036926	0.922724	<0.001	0.307706	0.000100947	0.00369703	0.214938	FALSE
HCG4P6	T2D_GSMR	0.0353217	0.0107205	0.000984952	6	0.00821893	25.9243	27.9884	2	3	2.3e-06	3.7e-06	4	0.0713371	0.0358282	0.0175943	0.0558617	0.14056	0.0151821	0.0341395	0.0206163	0.662221	0.0182796	0.606299	0.0731899	0.103908	5.35e-05	TRUE	0	0.538701	0.00571178	rs141143417	-0.0246654	0.06181	0.728432	0.007	0.790616	0.0252344	0.617111	0.196054	FALSE
HCLS1	T2D_GSMR	-0.0281287	0.00585416	1.54827e-06	41	3.39307e-05	83.426	84.0657	43	44	0.0002149	0.0002605	45	-0.0201827	-0.0234715	-0.0246783	-0.0330485	0.0099457	0.0079145	0.0060865	0.0182481	0.048648	0.0030206	5.02e-05	0.0769606	0.448082	0.0001572	TRUE	0	0.360241	0.000492253	rs41271407	-0.0012521	0.0021806	0.56883	<0.001	0.243533	0.0056243	0.00023064	0.198791	FALSE
HDDC3	T2D_GSMR	-0.13096	0.022718	8.18567e-09	5	3.01205e-07	52.017	54.2948	5	6	0	0	7	-0.0315792	-0.0366979	-0.0663667	0.0061964	0.089988	0.037702	0.0472869	0.060364	0.739946	0.330371	0.160471	0.921586	0.0289772	9.69e-05	TRUE	0	1	5.15712e-17	rs11073959	-0.0050826	0.0108621	0.659528	<0.001	0.850565	0.342846	0.176268	0.939308	FALSE
HCG4P3	T2D_GSMR	-0.0142927	0.0044123	0.00119825	12	0.00963381	15.3418	17.2651	8	9	0.0528304	0.0447229	10	-0.0287399	-0.02206	-0.0166899	-0.0317489	0.0135867	0.0067836	0.0063111	0.01148	0.0673164	0.0011462	0.0081802	0.0219107	0.343803	4.12e-05	TRUE	0	0.332354	0.000268201	rs3129063	0.0062612	0.0062521	0.345933	0.058	0.269266	0.00258505	0.013842	0.136457	FALSE
HCK	T2D_GSMR	-0.0941015	0.0248814	0.000155573	6	0.00182355	18.5565	26.2037	6	7	0.0049821	0.0004632	8	0.0157487	-0.0313506	-0.0413511	-0.0837597	0.0448167	0.0200073	0.0288981	0.0581877	0.737297	0.117124	0.15245	0.193194	0.0321392	5.27e-05	TRUE	0	0.999993	3.81878e-09	rs73104629	-0.0088007	0.0055968	0.166904	0.059	0.849035	0.130392	0.16808	0.301155	FALSE
HEBP1	T2D_GSMR	-0.0233579	0.00901469	0.00956723	19	0.0479932	67.9476	78.6439	17	18	0	0	19	0.034656	-0.0044638	-0.0148027	-0.0115416	0.0344522	0.0129571	0.0172713	0.0290619	0.32856	0.730467	0.391408	0.695936	0.117261	0.000109	TRUE	0	0.759705	0.00063126	rs3782567	-0.0112717	0.0068903	0.120241	<0.001	0.57144	0.738932	0.407043	0.765014	FALSE
HENMT1	T2D_GSMR	0.0581884	0.0169944	0.000617122	9	0.00566902	9.25622	17.3832	7	8	0.23478	0.026357	9	0.128394	0.0555707	0.0541124	0.0877127	0.0341772	0.020949	0.0210758	0.0328095	0.0071054	0.0079858	0.0102428	0.0282135	0.0359715	4.86e-05	TRUE	0	0.210108	0.000681116	rs11102213	-0.0119778	0.0048315	0.0422646	0.061	0.124425	0.0125555	0.0165326	0.14392	FALSE
HELZ	T2D_GSMR	0.073705	0.0217753	0.000712294	6	0.00641268	2.82248	2.8703	3	4	0.419812	0.57976	5	0.0851426	0.0732916	0.0773304	0.100484	0.0404353	0.0216532	0.0189366	0.0359063	0.125887	0.0007123	4.43e-05	0.0488867	0.0201628	2.62e-05	TRUE	0	0.0222643	0.0170997	rs8065374	-0.0010877	0.0049743	0.840944	0.617	0.342832	0.00176544	0.000209367	0.166083	FALSE
HERPUD2	T2D_GSMR	-0.0581792	0.0152712	0.000139112	11	0.00166361	9.29454	10.1575	9	10	0.410542	0.426787	11	-0.0770012	-0.0577991	-0.0566511	-0.0317313	0.0256275	0.0151896	0.0125904	0.031538	0.0148446	0.0001417	6.8e-06	0.338078	0.0457563	4.09e-05	TRUE	0	0.0537937	0.404284	rs2392376	0.0035918	0.0039293	0.384494	0.52	0.153305	0.000464856	4.42596e-05	0.443989	FALSE
HES4	T2D_GSMR	-0.0246976	0.00938312	0.00848521	9	0.0443262	26.55	32.4594	9	10	0.0016596	0.0003356	11	-0.0468787	-0.0332157	-0.0203349	-0.0372068	0.0229291	0.0098823	0.0138377	0.0163881	0.0712441	0.0007762	0.141688	0.0465424	0.144742	5.54e-05	TRUE	0	0.00977119	0.00305098	rs2710882	0.0079201	0.0055959	0.190624	0.01	0.277497	0.00189143	0.157975	0.165305	FALSE
HHEX	T2D_GSMR	-0.171587	0.0224937	2.38006e-14	7	2.65195e-12	193.248	259.553	8	9	0	0	10	0.0716709	-0.0602931	-0.0855201	-0.111587	0.113298	0.0170257	0.0676615	0.037018	0.544655	0.0003982	0.206252	0.0146113	0.065385	0.0009402	TRUE	0	1	9.58098e-42	rs10882100	-0.0281063	0.0169645	0.136156	<0.001	0.717284	0.00108827	0.222602	0.122532	FALSE
HIST1H2AC	T2D_GSMR	0.116767	0.0295721	7.86232e-05	5	0.001009	11.6605	11.7411	3	4	0.0086415	0.0193836	5	0.0942347	0.104773	0.110077	0.0994338	0.119886	0.0355277	0.0414862	0.0556607	0.489214	0.0031876	0.0079702	0.148568	0.0109831	4.35e-05	TRUE	0	0.003139	0.950504	rs4645	0.0016495	0.0114502	0.894589	0.058	0.689403	0.00587627	0.0135484	0.265312	FALSE
HIBCH	T2D_GSMR	-0.0289568	0.00812761	0.000366968	34	0.0037132	51.4474	51.4479	34	35	0.0279215	0.0360075	36	-0.0296709	-0.0310188	-0.0294357	-0.038441	0.0152204	0.0101939	0.0077655	0.0185614	0.0595328	0.0023432	0.0001503	0.0457939	0.171713	9.7e-05	TRUE	0	0.0397942	0.525644	rs291460	4.59e-05	0.0025389	0.985692	0.04	0.256644	0.00459354	0.000564671	0.165305	FALSE
HIF1AN	T2D_GSMR	0.050962	0.00988713	2.54481e-07	19	6.73237e-06	88.7827	91.6	18	19	0	0	20	0.0310575	0.0578655	0.0490395	0.0304675	0.0307229	0.0128878	0.0192163	0.0228772	0.325466	7.1e-06	0.0107115	0.198688	0.101393	0.0001678	TRUE	0	0.99999	4.02534e-06	rs10883508	0.0037963	0.0050231	0.459563	<0.001	0.569242	3.60836e-05	0.0171662	0.306501	FALSE
HIP1	T2D_GSMR	-0.012259	0.00354388	0.000541801	58	0.00508059	81.711	85.0114	50	51	0.0030887	0.0019695	52	-0.0066529	-0.0201669	-0.0171078	-0.0244584	0.0086114	0.0061425	0.0045203	0.0132624	0.443416	0.0010264	0.0001539	0.0709682	0.534181	0.0001595	TRUE	0	0.0226907	0.235729	rs1186222	-0.0034999	0.0024628	0.161492	0.003	0.658752	0.00236886	0.0005724	0.194039	FALSE
HIST1H1C	T2D_GSMR	-0.0835434	0.0238023	0.000448299	4	0.00434296	30.0485	34.647	5	6	1.44e-05	5e-06	7	0.0277502	-0.0726367	-0.0651476	-0.132272	0.11399	0.0232929	0.0405974	0.0527895	0.817334	0.0018183	0.108555	0.0461735	0.0282264	6.62e-05	TRUE	0	0.993848	0.000168403	rs807214	-0.0127137	0.0145343	0.421736	<0.001	0.899128	0.00375293	0.124482	0.165305	FALSE
HIST1H2BF	T2D_GSMR	0.0599435	0.0140513	1.98962e-05	9	0.000315732	29.1218	32.1218	8	9	0.0003019	0.0001897	10	0.0093248	0.0349463	0.053181	0.0325098	0.0585615	0.025693	0.0327752	0.0377089	0.877433	0.173783	0.104675	0.411	0.0526678	7.89e-05	TRUE	0	0.993159	0.00495555	rs2179517	0.0065933	0.0072629	0.390503	<0.001	0.935424	0.18715	0.120604	0.512973	FALSE
HIST1H2BD	T2D_GSMR	0.0180038	0.00444504	5.115e-05	45	0.000702664	125.865	125.924	49	50	0	0	51	0.0226212	0.0293898	0.0213035	0.0334955	0.0108564	0.0078295	0.0063764	0.0157222	0.0424273	0.0001742	0.0008347	0.038076	0.433837	0.0002286	TRUE	0	0.99771	0.000399802	rs1009181	-0.0003959	0.0026262	0.880787	<0.001	0.2367	0.000547697	0.00225627	0.155084	FALSE
HIST1H3B	T2D_GSMR	-0.0807789	0.0261465	0.00200511	3	0.0143324	0.45336	0.729715	2	3	0.797176	0.866193	4	-0.124559	-0.0791998	-0.0790184	-0.0617454	0.0895861	0.0259728	0.0228286	0.036995	0.298928	0.0022935	0.0005374	0.193706	0.0131657	1.66e-05	TRUE	0	0.988431	0.000378775	rs2213284	0.0057408	0.0109204	0.651571	0.877	0.54699	0.00450802	0.00157921	0.301636	FALSE
HIST1H2BK	T2D_GSMR	-0.0251591	0.0090576	0.00547494	16	0.0313123	61.8701	62.986	18	19	1e-06	1.3e-06	20	-0.0356717	-0.0320108	-0.0260284	-0.0323362	0.0210695	0.0094203	0.0123249	0.0153661	0.107682	0.0006786	0.0346982	0.048888	0.241204	0.000109	TRUE	0	0.998105	2.35413e-06	rs12192049	0.0025136	0.0044114	0.575862	<0.001	0.316521	0.00169822	0.045528	0.166083	FALSE
HK1	T2D_GSMR	0.0663839	0.0131467	4.43057e-07	12	1.1101e-05	37.9827	38.6839	10	11	3.82e-05	5.99e-05	12	0.061596	0.090217	0.0851625	0.0925995	0.0598724	0.0186811	0.0230975	0.0298774	0.327821	1.4e-06	0.0002268	0.0101165	0.0469692	0.0001177	TRUE	0	0.495392	0.503556	rs2305196	0.0031477	0.007326	0.676556	0.001	0.57144	8.99394e-06	0.000771952	0.108006	FALSE
HIST1H4H	T2D_GSMR	0.0473931	0.00816805	6.54317e-09	34	2.47881e-07	90.3372	90.4244	34	35	5e-07	9e-07	36	0.0301132	0.046869	0.0329353	0.0583203	0.0184245	0.0103351	0.0096919	0.0292986	0.111399	5.8e-06	0.0006783	0.0543847	0.169459	0.0002004	TRUE	0	0.200343	0.799275	rs2393593	0.000634	0.0035007	0.857369	<0.001	0.319762	3.0522e-05	0.00190956	0.173952	FALSE
HM13	T2D_GSMR	-0.0224762	0.0086768	0.00958715	16	0.0480677	19.0547	19.7716	14	15	0.162871	0.180872	16	-0.0067087	-0.0031307	-0.0180159	0.0082442	0.0185263	0.0125418	0.0098652	0.0177803	0.72267	0.802881	0.0678192	0.649539	0.120106	4e-05	TRUE	0	0.0403361	0.00510535	rs6119489	-0.0025578	0.0035243	0.479946	0.218	0.838501	0.808328	0.0818241	0.722034	FALSE
HMBS	T2D_GSMR	0.0581584	0.0087356	2.78284e-11	22	1.90988e-09	85.5644	85.8722	22	23	0	0	24	0.0553196	0.0452191	0.0476843	0.0763521	0.0302946	0.0115401	0.0131883	0.0229953	0.0814457	8.91e-05	0.0002996	0.0029806	0.137014	0.0001777	TRUE	0	0.0129208	0.987079	rs4614	-0.0017246	0.00613	0.781085	<0.001	0.29338	0.000321714	0.000968641	0.0630192	FALSE
HMG20A	T2D_GSMR	0.172029	0.0172812	2.40498e-23	11	1.26542e-20	69.3283	79.834	11	12	0	0	13	0.116095	0.165612	0.183974	0.158356	0.0607774	0.0184869	0.031327	0.030037	0.0825175	0	0	0.0001972	0.0491546	0.0004166	TRUE	0	1	5.41867e-29	rs11632999	0.0128293	0.0099369	0.223149	<0.001	0.294298	0	0	0.0196778	FALSE
HMGN1	T2D_GSMR	0.0174927	0.00654518	0.00752649	29	0.0402959	26.4745	26.9404	20	21	0.150707	0.172836	22	0.0188318	0.0125286	0.0119861	0.0140781	0.0139754	0.0101226	0.0077614	0.0160006	0.192888	0.215832	0.122511	0.388899	0.158811	4.13e-05	TRUE	0	0.00374478	0.00309365	rs2735307	-0.001633	0.0027526	0.559659	0.224	0.430446	0.230428	0.138996	0.491171	FALSE
HNRNPF	T2D_GSMR	0.0571245	0.0146402	9.54409e-05	11	0.00119566	15.2891	16.0442	11	12	0.169642	0.189221	13	0.0491987	0.0577749	0.066428	0.0482383	0.0274431	0.0158209	0.0141017	0.0271166	0.100524	0.0002604	2.5e-06	0.100573	0.0486773	6.34e-05	TRUE	0	0.993442	0.000107601	rs2393949	0.0026122	0.003544	0.476504	0.249	0.307706	0.000768258	1.92228e-05	0.218124	FALSE
HORMAD1	T2D_GSMR	-0.0372602	0.0129463	0.00400137	13	0.0244654	42.2625	42.3396	12	13	3.01e-05	5.76e-05	14	-0.0224259	-0.0321324	-0.027705	0.0212234	0.0409248	0.0142241	0.0192446	0.040641	0.593754	0.023883	0.149975	0.610302	0.0652879	6.54e-05	TRUE	0	0.999969	7.32584e-08	rs11587444	-0.0009836	0.0066511	0.884893	0.001	0.748983	0.031924	0.165868	0.687169	FALSE
HOXB2	T2D_GSMR	-0.0172184	0.00385745	8.05677e-06	49	0.0001459	315.611	325.825	60	61	0	0	62	-0.0057929	-0.0162637	-0.0206908	-0.0051702	0.0131352	0.0070215	0.0076902	0.0210167	0.660785	0.0205435	0.0071332	0.806505	0.69484	0.0004845	TRUE	0	1	5.0984e-26	rs1022088	-0.0051133	0.0036693	0.168604	<0.001	0.790173	0.027995	0.012352	0.85453	FALSE
HOXB3	T2D_GSMR	-0.0426845	0.0126281	0.000724531	12	0.0064807	120.563	177.219	13	14	0	0	15	0.0729774	-0.0325094	-0.0636503	-0.0893748	0.0629562	0.0134092	0.0352009	0.044534	0.267233	0.015333	0.070575	0.0644726	0.0712454	0.0002926	TRUE	0	1	1.19335e-17	rs10853099	-0.0252628	0.010221	0.0280479	<0.001	0.515031	0.02165	0.0847357	0.18687	FALSE
HPD	T2D_GSMR	0.0179098	0.00603655	0.00300821	18	0.019729	60.2139	62.0244	20	21	6.6e-06	6.3e-06	22	0.0334019	0.0208504	0.0207037	0.018764	0.0187004	0.0079185	0.0089454	0.0152076	0.0892443	0.0084602	0.0206433	0.230888	0.227901	0.000106	TRUE	0	0.695337	0.000608322	rs1610041	-0.0042063	0.0054242	0.447136	<0.001	0.302621	0.0131741	0.0296273	0.341631	FALSE
HP	T2D_GSMR	-0.015071	0.00426017	0.000403693	54	0.00402461	100.446	101.413	52	53	6.38e-05	7.08e-05	54	-0.0100977	-0.0192391	-0.0161959	-0.0187109	0.0101371	0.0067306	0.0053101	0.0116284	0.323807	0.0042571	0.0022881	0.113541	0.576069	0.0001644	TRUE	0	0.140481	0.277169	rs8062041	-0.0020478	0.0028945	0.482424	<0.001	0.569242	0.00734597	0.00487165	0.23305	FALSE
HRAS	T2D_GSMR	0.0364908	0.0122822	0.0029681	13	0.0195622	9.21786	9.26294	13	14	0.756298	0.813847	15	0.0290207	0.0305987	0.0323555	0.0390314	0.0183388	0.0128094	0.0094657	0.0209914	0.137555	0.0169047	0.0006304	0.0841136	0.0736017	3.34e-05	TRUE	0	0.00352421	0.00390535	rs1870726	0.0005828	0.0027448	0.835156	0.852	0.356252	0.023622	0.00178874	0.203962	FALSE
HRK	T2D_GSMR	0.0236673	0.00678303	0.000484486	25	0.00462557	42.766	48.922	22	23	0.005042	0.0012732	24	0.0064993	0.0214988	0.0255215	0.0141149	0.0137347	0.0084967	0.0090214	0.0142993	0.640731	0.0113983	0.0046697	0.333863	0.202802	8.72e-05	TRUE	0	0.796727	0.0398313	rs7294919	0.0054308	0.0030518	0.0889696	0.003	0.773307	0.0167808	0.00871677	0.440477	FALSE
HSD17B11	T2D_GSMR	-0.0158422	0.00582361	0.00652141	29	0.0359513	35.7474	35.8316	28	29	0.149143	0.178523	30	-0.0153984	-0.0107311	-0.0132107	-0.0181458	0.0105079	0.0087987	0.0060479	0.0146132	0.153947	0.222607	0.0289372	0.224284	0.215962	5.63e-05	TRUE	0	0.0119647	0.00270998	rs7691791	0.0006174	0.0024049	0.799269	0.148	0.377615	0.237102	0.0390035	0.334509	FALSE
HSD17B12	T2D_GSMR	-0.0406831	0.00475955	1.25583e-17	38	2.58564e-15	43.9457	48.0688	36	37	0.170411	0.105134	38	-0.0281755	-0.0386949	-0.0387083	-0.0276453	0.0074019	0.0064116	0.0048324	0.0104778	0.0005281	0	0	0.012113	0.36057	0.0001763	TRUE	0	0.116959	0.883041	rs1061810	-0.0037482	0.0020395	0.0743531	0.114	0.0374463	0	0	0.114495	TRUE
HSD17B1	T2D_GSMR	-0.119566	0.0166861	7.7441e-13	5	6.66767e-11	27.9709	42.3287	5	6	3.69e-05	2e-07	7	-0.0418079	-0.128362	-0.141459	-0.149275	0.0716018	0.0253355	0.0398257	0.0453028	0.584639	4e-07	0.0003824	0.0165094	0.0340854	0.0001757	TRUE	0	0.99999	1.00335e-05	rs2292751	-0.0175875	0.0109781	0.170046	0.002	0.742688	3.0441e-06	0.00119722	0.127786	FALSE
HSD17B1P1	T2D_GSMR	-0.0663158	0.011194	3.13749e-09	5	1.28083e-07	25.6246	30.2739	3	4	1.14e-05	4.3e-06	5	-0.0178627	-0.0744706	-0.0653451	-0.0351086	0.0700855	0.013493	0.0261201	0.0376096	0.815296	0	0.0123593	0.403408	0.0800692	0.0001027	TRUE	0	0.999988	1.19663e-05	rs8073311	-0.0131474	0.0178201	0.514117	0.054	0.897552	0	0.019266	0.50477	FALSE
HSD3B7	T2D_GSMR	-0.0714926	0.0163775	1.26946e-05	14	0.000216632	16	16.0681	10	11	0.0996313	0.138621	12	-0.0800063	-0.0672953	-0.0736381	-0.0734126	0.0350981	0.0174865	0.0159554	0.0339693	0.045824	0.0001189	3.9e-06	0.0535974	0.0380521	6.34e-05	TRUE	0	1	3.36925e-08	rs4889606	0.000897	0.0043482	0.84071	0.233	0.237772	0.000404449	2.76919e-05	0.173494	FALSE
HSPA4	T2D_GSMR	0.0647352	0.0103318	3.71276e-10	16	1.92151e-08	21.041	23.648	14	15	0.100587	0.0713181	16	0.0415745	0.0645415	0.0586254	0.0703298	0.0168939	0.012278	0.0111158	0.0218952	0.0274606	1e-07	1e-07	0.0058178	0.103761	9.11e-05	TRUE	0	0.000600269	0.999397	rs72801474	0.0038981	0.0029598	0.208975	0.11	0.18593	8.72941e-07	1.14154e-06	0.080688	TRUE
HSPA1B	T2D_GSMR	-0.0335715	0.0120735	0.00542585	8	0.0311255	95.3574	139.848	12	13	0	0	14	0.0098664	-0.0457163	-0.0886687	-0.0318169	0.0477196	0.0164468	0.0271131	0.0523188	0.839666	0.0054417	0.0010742	0.553575	0.125487	0.0003573	TRUE	0	1	7.4493e-16	rs1144708	-0.0215815	0.0091208	0.0356478	<0.001	0.912703	0.00907358	0.00270924	0.6403	FALSE
IBA57	T2D_GSMR	0.056892	0.0184458	0.00204041	7	0.014519	6.5895	8.52527	5	6	0.253003	0.202089	7	0.0175249	0.030605	0.0379718	0.0946817	0.0217269	0.0144862	0.0142151	0.0343179	0.456532	0.0346262	0.0075575	0.0328994	0.0563693	2.63e-05	TRUE	0	0.00441589	0.0097494	rs10799466	0.0052146	0.0043027	0.279673	0.243	0.668139	0.0440319	0.0130259	0.147173	FALSE
ICAM1	T2D_GSMR	0.0918781	0.0204993	7.39427e-06	7	0.000135195	15.3927	16.0839	6	7	0.0174126	0.0243611	8	0.113587	0.0868908	0.086265	0.104625	0.0587422	0.0196291	0.0246766	0.0303415	0.101331	9.6e-06	0.0004726	0.0107167	0.0245787	5.91e-05	TRUE	0	0.202562	0.142605	rs281437	-0.0031641	0.006096	0.622309	0.103	0.307706	4.65569e-05	0.00142259	0.108188	FALSE
ICAM2	T2D_GSMR	0.0796905	0.0146809	5.69333e-08	9	1.79141e-06	49.495	50.0119	8	9	1e-07	1e-07	10	0.113332	0.0685421	0.0920184	0.057142	0.0798075	0.0162894	0.0289263	0.0267642	0.193363	2.58e-05	0.001467	0.0615175	0.046182	0.0001443	TRUE	0	1	4.8125e-10	rs58370062	-0.0035873	0.0124111	0.779901	<0.001	0.430856	0.000110657	0.00342839	0.181588	FALSE
IDH2	T2D_GSMR	-0.0477421	0.0154083	0.00194529	8	0.0140426	5.15901	6.87369	6	7	0.523587	0.442149	8	-0.0280018	-0.0335829	-0.0477556	-0.0461469	0.0209342	0.0186654	0.0145145	0.0287525	0.229492	0.0719869	0.0010012	0.152536	0.138127	2.38e-05	TRUE	0	1	4.09111e-14	rs4932146	-0.0037852	0.0028907	0.238284	0.456	0.476788	0.084117	0.00258397	0.268172	FALSE
IER3	T2D_GSMR	0.0183445	0.00707356	0.00950345	15	0.0477999	95.2326	136.744	16	17	0	0	18	-0.0304503	0.0204234	0.0386422	0.0352895	0.0299913	0.0100245	0.0170455	0.022993	0.325068	0.0416165	0.0233899	0.143235	0.226233	0.000267	TRUE	0	1	1.49101e-14	rs3094222	0.0201297	0.0076223	0.0177968	<0.001	0.569242	0.0515189	0.032715	0.261116	FALSE
IFITM1	T2D_GSMR	-0.0305392	0.0100702	0.00242423	14	0.0166832	13.9553	14.4264	9	10	0.123924	0.154414	11	-0.0380131	-0.0344747	-0.0281291	-0.0354964	0.0213718	0.0109861	0.0112166	0.0222024	0.109007	0.0017009	0.0121483	0.140956	0.0770999	3.16e-05	TRUE	0	0.0152466	0.0264497	rs6598043	0.0020106	0.0036475	0.594901	0.252	0.316521	0.00356013	0.0190146	0.258884	FALSE
IFITM2	T2D_GSMR	-0.0341107	0.0117266	0.00362795	14	0.0227251	16.6102	16.9916	11	12	0.119946	0.149914	13	-0.0211038	-0.0502842	-0.0321664	-0.0565981	0.0250647	0.0148354	0.011609	0.0304002	0.417732	0.0007003	0.0055915	0.0872971	0.0776443	3.81e-05	TRUE	0	0.0147456	0.0262045	rs6598043	-0.0018694	0.0037196	0.625173	0.136	0.638393	0.0017437	0.0101	0.205125	FALSE
IGHMBP2	T2D_GSMR	-0.0336091	0.00533133	2.89927e-10	32	1.58722e-08	142.527	145.724	35	36	0	0	37	-0.0179634	-0.0262992	-0.0286972	-0.040847	0.0148717	0.0064665	0.0086022	0.0113922	0.235187	4.76e-05	0.0008498	0.0009906	0.326305	0.0002536	TRUE	0	0.999995	1.28797e-06	rs496616	-0.0033211	0.0037478	0.381591	<0.001	0.484173	0.000186381	0.00229291	0.0397311	FALSE
IGLC2	T2D_GSMR	0.0111501	0.00433155	0.0100487	12	0.0497237	20.7128	20.7429	12	13	0.0547473	0.0781725	14	0.0108875	0.0118422	0.0099024	0.0100188	0.0092434	0.0054323	0.0052401	0.0087164	0.26168	0.0292607	0.0587914	0.271092	0.481899	4.05e-05	TRUE	0	0.0010814	0.00429632	rs459130	-0.0004721	0.003578	0.897209	0.135	0.508955	0.0378908	0.0715721	0.379251	FALSE
IKBKE	T2D_GSMR	-0.0281799	0.00712248	7.60663e-05	13	0.000977509	40.2703	40.2747	13	14	0.000125	0.0002311	15	-0.0171481	-0.0304016	-0.0164279	-0.0221158	0.0217996	0.0083356	0.0099752	0.0179894	0.445606	0.0002651	0.099584	0.239191	0.182076	6.87e-05	TRUE	0	0.998448	0.00042585	rs12739461	0.0002345	0.006247	0.970625	0.001	0.659301	0.000779027	0.11535	0.349027	FALSE
IKZF3	T2D_GSMR	-0.022638	0.0085675	0.00823423	23	0.0432297	29.5691	31.5969	19	20	0.0575455	0.0477877	21	-0.063788	-0.0463453	-0.0365639	-0.0173918	0.0262657	0.0138228	0.0110869	0.0283967	0.0252556	0.0008	0.000974	0.547137	0.0872536	6.45e-05	TRUE	0	0.999965	1.37677e-07	rs907091	0.0047506	0.0041617	0.267846	0.044	0.181059	0.00194304	0.00253582	0.634337	FALSE
IL18R1	T2D_GSMR	-0.0241375	0.00792087	0.00230885	32	0.0160199	18.3617	18.9495	28	29	0.916671	0.922576	30	-0.0308676	-0.0152462	-0.0234274	-0.0139603	0.011723	0.009564	0.0065768	0.018348	0.0136191	0.110908	0.0003679	0.452882	0.169001	4.22e-05	TRUE	0	0.0190959	0.00069164	rs11676124	0.0017126	0.0022337	0.449685	0.919	0.150087	0.124124	0.00115916	0.551335	FALSE
INPP4B	T2D_GSMR	-0.0244646	0.00839884	0.00358134	20	0.0225524	48.5661	48.6495	19	20	0.0002124	0.0003446	21	-0.0097889	-0.0219347	-0.0130388	-0.0297651	0.0217108	0.0112629	0.0118538	0.0196273	0.657182	0.0514729	0.271343	0.145037	0.120796	6.94e-05	TRUE	0	0.898445	0.000326607	rs1373036	-0.0007075	0.003917	0.858568	0.001	0.788081	0.0623557	0.286396	0.262993	FALSE
INPP5D	T2D_GSMR	0.0428652	0.0137338	0.00180154	13	0.0131756	25.9454	28.6792	10	11	0.0038143	0.002545	12	0.0114453	0.0463249	0.0398859	0.0555062	0.0341789	0.0167162	0.0200618	0.0261307	0.744645	0.005584	0.0467954	0.0571542	0.0613917	5.9e-05	TRUE	0	0.335834	0.00313477	rs62192877	0.0042885	0.0041779	0.328855	0.006	0.854643	0.0092485	0.0584057	0.178554	FALSE
INO80E	T2D_GSMR	-0.0862197	0.0101371	1.81088e-17	22	3.36291e-15	23.7564	28.6888	18	19	0.163172	0.07104	20	-0.0447416	-0.0928845	-0.0916204	-0.0809541	0.0265121	0.0148278	0.0114634	0.0310137	0.108741	0	0	0.0172039	0.104737	0.0002296	TRUE	0	0.052871	0.947129	rs4788204	-0.0081913	0.0042372	0.0690983	0.089	0.316521	0	0	0.127786	TRUE
INSR	T2D_GSMR	0.0985996	0.0340849	0.00381869	3	0.0236694	58.1082	58.127	4	5	0	0	6	-0.0651569	0.035457	-0.056425	0.0679136	0.258778	0.0405377	0.0811991	0.0454221	0.813613	0.381754	0.48712	0.195111	0.0118503	8.48e-05	TRUE	0	0.95848	0.0405594	rs3786680	0.0008142	0.0225978	0.972984	<0.001	0.896648	0.39424	0.501308	0.303506	FALSE
INTS10	T2D_GSMR	-0.0483687	0.0102633	2.44374e-06	21	5.05342e-05	66.6526	75.8054	24	25	6.9e-06	5e-07	26	-0.0028015	-0.0546187	-0.0454852	-0.0590922	0.0266943	0.0118023	0.0132077	0.019276	0.917288	3.7e-06	0.0005735	0.005155	0.119308	0.0001504	TRUE	0	1	1.19813e-12	rs4244456	-0.007151	0.0039391	0.0819793	<0.001	0.957283	2.05648e-05	0.00166551	0.0774263	FALSE
INSL3	T2D_GSMR	-0.028969	0.00791835	0.000253729	16	0.00271325	25.848	25.9047	16	17	0.0562045	0.0762146	18	-0.0251546	-0.0225718	-0.0278705	-0.0242633	0.0171177	0.0092509	0.0088344	0.0150202	0.161084	0.014689	0.0016062	0.124634	0.154597	5.75e-05	TRUE	0	0.0041056	0.00295991	rs11888	-0.0006235	0.0033288	0.853789	0.123	0.386149	0.0208798	0.00366708	0.240725	FALSE
INPP5E	T2D_GSMR	0.0471105	0.00569173	1.26318e-16	17	2.09887e-14	89.6142	93.1136	18	19	0	0	20	0.0160741	0.0360218	0.0368381	0.0235011	0.0279228	0.0088204	0.0127947	0.014057	0.571971	4.43e-05	0.0039872	0.110944	0.206309	0.0001875	TRUE	0	1	2.29997e-41	rs4259518	0.0064592	0.0077042	0.412806	<0.001	0.738422	0.000175779	0.00767445	0.229945	FALSE
INTS4	T2D_GSMR	0.0245804	0.00668122	0.000234128	34	0.00255464	44.903	45.7308	34	35	0.100003	0.105866	36	0.0304618	0.0268801	0.0233828	0.0215382	0.0109771	0.0084931	0.0063343	0.0136134	0.0089049	0.0015511	0.000223	0.122616	0.222412	8.49e-05	TRUE	0	0.00817441	0.0247496	rs7938133	-0.0018376	0.0023209	0.433998	0.12	0.136236	0.00328745	0.000766676	0.239321	FALSE
INTS8	T2D_GSMR	-0.155156	0.0188938	2.17487e-16	7	3.49122e-14	28.4154	29.2077	7	8	0.0001849	0.0002915	9	-0.171149	-0.143375	-0.138337	-0.133888	0.0794514	0.0185461	0.0267621	0.0462528	0.0681961	0	2e-07	0.0200537	0.0346742	0.0001699	TRUE	0	0.999991	8.53842e-06	rs713113	0.0048718	0.0110274	0.671969	0.041	0.272051	0	2.10496e-06	0.12939	FALSE
INVS	T2D_GSMR	0.0300152	0.0105025	0.00426429	17	0.0256915	16.181	17.5447	17	18	0.511044	0.486001	19	-0.0003461	0.0123049	0.0180844	0.0190512	0.0180999	0.0117897	0.0088615	0.0218197	0.984966	0.296625	0.0412729	0.394098	0.0897685	2.87e-05	TRUE	0	0.0290939	0.0674892	rs10124133	0.0035492	0.0030392	0.259005	0.55	0.991648	0.31065	0.0525291	0.496892	FALSE
IPP	T2D_GSMR	0.0736285	0.0113172	7.72241e-11	17	5.00952e-09	19.2421	20.1776	15	16	0.202973	0.212328	17	0.0533765	0.0633474	0.0684439	0.0622556	0.020309	0.0116895	0.0099723	0.0230987	0.019	1e-07	0	0.0159278	0.080004	0.0001057	TRUE	0	0.769148	0.230798	rs28507722	0.0032496	0.0038052	0.406546	0.342	0.163882	8.72941e-07	0	0.125063	FALSE
IRF5	T2D_GSMR	0.0173741	0.00540813	0.00131541	44	0.0103474	39.1752	40.1413	33	34	0.212361	0.216546	35	0.0231523	0.0146212	0.0156977	0.0067492	0.0101946	0.008266	0.0059542	0.0155871	0.0297971	0.07692	0.0083789	0.667749	0.269197	6.85e-05	TRUE	0	0.295612	0.00557888	rs6965542	-0.0022498	0.0024939	0.37353	0.25	0.193096	0.0893886	0.0141299	0.738955	FALSE
IRS1	T2D_GSMR	0.0782078	0.0130765	2.22025e-09	8	9.26343e-08	92.3508	92.704	10	11	0	0	12	0.0663896	0.0739529	0.0582352	0.0859285	0.0532919	0.016053	0.0317007	0.0309919	0.241244	4.1e-06	0.0662051	0.0181422	0.0657726	0.0002937	TRUE	0	1	7.27206e-65	rs13018683	-0.0016733	0.0085568	0.848876	<0.001	0.485879	2.25348e-05	0.080072	0.127786	FALSE
IRF7	T2D_GSMR	-0.0464683	0.0147388	0.00161719	13	0.0121849	9.54718	9.54736	7	8	0.215719	0.298242	9	-0.0479094	-0.0331691	-0.0474478	-0.0273403	0.0420049	0.0170242	0.0140618	0.0270058	0.291566	0.0513732	0.0007402	0.34099	0.042536	3.16e-05	TRUE	0	0.0026301	0.00194039	rs12360820	8.14e-05	0.0069198	0.990938	0.318	0.541531	0.0622858	0.00203207	0.446627	FALSE
ISCA2	T2D_GSMR	0.0364874	0.00581713	3.55522e-10	35	1.8603e-08	56.3241	56.8079	35	36	0.0126157	0.0150115	37	0.0383218	0.0365541	0.0324401	0.0388935	0.0128684	0.0083877	0.0070394	0.0131366	0.0052404	1.31e-05	4.1e-06	0.005404	0.223276	0.0001259	TRUE	0	0.0106125	0.988136	rs7148018	-0.0016513	0.0030115	0.586951	0.03	0.104181	6.09417e-05	2.8836e-05	0.0774263	FALSE
ITCH	T2D_GSMR	0.112904	0.0202018	2.28599e-08	5	7.84442e-07	45.8861	47.7073	7	8	1e-07	1e-07	9	0.0686606	0.129414	0.110803	0.0747016	0.090092	0.0212966	0.0396009	0.0570219	0.470884	0	0.005142	0.226542	0.026958	0.000137	TRUE	0	1	3.34393e-09	rs1205344	0.0053428	0.0101365	0.614422	0.003	0.682415	0	0.00944397	0.3372	FALSE
ITFG3	T2D_GSMR	0.152304	0.0135248	2.04321e-29	10	1.93512e-26	12.6588	14.5318	9	10	0.178663	0.150088	11	0.137266	0.146816	0.153755	0.131981	0.0187173	0.0142534	0.0122887	0.0239844	4.4e-05	0	0	0.0002608	0.103433	0.0003269	TRUE	0	0.999639	0.00036103	rs9788833	0.0034303	0.0029727	0.278239	0.311	0.0124656	0	0	0.0201419	FALSE
ISL2	T2D_GSMR	-0.0515467	0.0112467	4.57767e-06	16	8.90249e-05	77.3561	91.1418	18	19	0	0	20	0.0118699	-0.0196836	-0.0317995	-0.0738138	0.0289133	0.0154643	0.0164178	0.032574	0.686261	0.203076	0.0527578	0.0353215	0.120353	0.0001459	TRUE	0	1	3.27707e-31	rs284909	-0.0094693	0.0052871	0.0901206	<0.001	0.813427	0.216966	0.0651353	0.150323	FALSE
ITGA1	T2D_GSMR	0.0366359	0.0109851	0.000852845	12	0.0072834	75.3571	75.9846	14	15	0	0	16	0.022788	0.0389199	0.032911	0.0831634	0.0361167	0.0133972	0.0200067	0.0304563	0.538235	0.0036717	0.099971	0.0154787	0.0898951	0.0001191	TRUE	0	0.999999	3.52187e-08	rs244480	0.0017057	0.0049958	0.737856	<0.001	0.715471	0.00652551	0.115633	0.123485	FALSE
ITGA9	T2D_GSMR	0.0393474	0.0141562	0.00544397	13	0.0311917	53.4485	53.5664	13	14	8e-07	1.5e-06	15	0.0499603	0.039731	0.0388776	-0.0202303	0.0687315	0.0206629	0.0202953	0.0509826	0.480178	0.0545024	0.0554163	0.697492	0.0643103	9.01e-05	TRUE	0	0.987086	8.53285e-06	rs267518	-0.0016743	0.0098849	0.868108	<0.001	0.685836	0.0655974	0.0680776	0.765991	FALSE
ITGB5	T2D_GSMR	0.0600959	0.0212936	0.00476877	7	0.0281929	10.5032	17.793	5	6	0.0621696	0.0067708	7	-0.0773956	0.0269668	0.023438	-0.0102818	0.0618892	0.0255692	0.0356529	0.0514149	0.266431	0.291582	0.510927	0.848104	0.0214547	3.22e-05	TRUE	0	0.0857323	0.000619471	rs6768588	0.0121895	0.0065434	0.121522	0.043	0.514154	0.306037	0.524717	0.885082	FALSE
ITPR3	T2D_GSMR	0.0236203	0.0052525	6.8931e-06	39	0.000127758	205.584	211.526	41	42	0	0	43	0.036918	0.0352707	0.0217153	0.0239301	0.0168084	0.0070958	0.0093732	0.0123829	0.0337747	7e-07	0.0205181	0.0600597	0.320487	0.0003231	TRUE	0	1	1.06152e-11	rs9469532	-0.0043443	0.0039909	0.28271	<0.001	0.209081	4.99423e-06	0.0295194	0.179515	FALSE
IVNS1ABP	T2D_GSMR	-0.0314056	0.0116474	0.00701018	20	0.0381122	26.0877	26.3888	17	18	0.0728771	0.0911957	19	-0.0247753	-0.0557638	-0.0389497	-0.0600385	0.0345305	0.0161551	0.0126755	0.0297175	0.482815	0.0005569	0.0021204	0.0584875	0.0649587	5.35e-05	TRUE	0	0.165215	0.279246	rs4651272	-0.0022546	0.0050905	0.663414	0.081	0.687524	0.00144891	0.00456212	0.179515	FALSE
IVD	T2D_GSMR	-0.0247961	0.00667217	0.000202122	19	0.00226276	147.762	147.763	27	28	0	0	29	-0.0186161	-0.0223697	-0.0183031	-0.0275116	0.0239583	0.0136967	0.012754	0.0349361	0.443903	0.102421	0.151262	0.437615	0.2313	0.0002116	TRUE	0	0.934171	0.0010715	rs7165012	8.1e-05	0.0052095	0.987714	<0.001	0.658752	0.116026	0.166894	0.536269	FALSE
IWS1	T2D_GSMR	-0.052901	0.0159737	0.000927143	10	0.00779838	15.0939	15.2077	8	9	0.057346	0.0853871	10	-0.0331681	-0.038537	-0.0391703	-0.0382789	0.0308447	0.0174056	0.017811	0.0298797	0.313586	0.0268251	0.0278621	0.232181	0.0392258	3.12e-05	TRUE	0	0.0175605	0.00410836	rs1864554	-0.0011198	0.0045593	0.812164	0.159	0.562711	0.0351354	0.0378986	0.342502	FALSE
JMJD4	T2D_GSMR	-0.0468733	0.0139136	0.000754717	16	0.00664063	25.8838	26.1584	14	15	0.026781	0.0363906	16	-0.0458907	-0.0441145	-0.0541769	-0.0652397	0.0259782	0.0139052	0.0141571	0.0356516	0.0990959	0.0015112	0.0001298	0.0872053	0.0622994	7.41e-05	TRUE	0	0.0284902	0.0118049	rs3088389	-0.0013212	0.0034287	0.705768	0.088	0.304523	0.00324078	0.000499024	0.205125	FALSE
JMY	T2D_GSMR	-0.0811755	0.0100853	8.3542e-16	20	1.23629e-13	30.895	31.0776	17	18	0.0205679	0.0281976	19	-0.0986682	-0.105002	-0.0919643	-0.0560303	0.0240674	0.0127966	0.0112058	0.0375754	0.0007473	0	0	0.153241	0.0944514	0.0002058	TRUE	0	0.992779	0.00722115	rs1062326	0.0013456	0.0042439	0.755061	0.034	0.0440088	0	0	0.268172	FALSE
KAT6A	T2D_GSMR	-0.0422794	0.0159517	0.00803831	7	0.042555	17.1466	26.8649	7	8	0.0164752	0.000746	9	-0.0967246	-0.0418895	-0.0286718	-0.0117896	0.0396204	0.0162978	0.0234901	0.0361553	0.0446749	0.0101625	0.22224	0.752728	0.0655986	4.41e-05	TRUE	0	0.122724	0.00569641	rs4737024	0.0123618	0.0062062	0.0866548	0.012	0.237772	0.0152798	0.238815	0.811809	FALSE
KAT8	T2D_GSMR	0.0476911	0.015133	0.00162456	8	0.0122113	23.8837	23.8837	7	8	0.0011942	0.0023969	9	0.0481745	0.0427438	0.0480432	0.037381	0.0473864	0.0151367	0.021271	0.0306313	0.343173	0.004745	0.0239067	0.25708	0.0463848	5.19e-05	TRUE	0	0.165799	0.00944023	rs1060506	-2.62e-05	0.0082976	0.997569	0.032	0.582687	0.00805673	0.0333436	0.366558	FALSE
KCNK17	T2D_GSMR	-0.0197391	0.00518826	0.000142051	37	0.00169016	140.258	142.485	41	42	0	0	43	-0.0342074	-0.0115756	-0.0148765	0.0162922	0.0256566	0.0094809	0.0091486	0.0158926	0.189801	0.222109	0.103931	0.311164	0.279156	0.0002142	TRUE	0	0.998641	0.00130879	rs3734618	0.0046664	0.0057828	0.424349	<0.001	0.426765	0.236959	0.11984	0.417134	FALSE
KCNK7	T2D_GSMR	0.111332	0.0215798	2.48175e-07	6	6.6214e-06	8.34991	12.5885	2	3	0.0153759	0.0056165	4	0.0297964	0.116473	0.117773	0.145335	0.095437	0.0213884	0.0386287	0.0613052	0.784425	1e-07	0.0022973	0.0984436	0.0193712	6.94e-05	TRUE	0	1	1.24425e-12	rs12419237	0.0146411	0.0145308	0.419738	0.169	0.885911	8.72941e-07	0.00488423	0.21706	FALSE
KCNJ2	T2D_GSMR	0.0866478	0.0184064	2.50792e-06	6	5.14124e-05	3.83104	3.86968	5	6	0.573989	0.694307	7	0.0817315	0.0905082	0.0874433	0.0929038	0.03335	0.0201669	0.0163684	0.0307068	0.0578849	7.2e-06	1e-07	0.0232317	0.0264329	4.4e-05	TRUE	0	0.0281859	0.65053	rs9890133	0.0007704	0.0039194	0.851904	0.792	0.256644	3.63429e-05	1.14154e-06	0.13891	FALSE
KCTD20	T2D_GSMR	-0.0378493	0.0140817	0.00719149	9	0.0388316	15.1645	29.4809	9	10	0.0865155	0.0010411	11	0.0154381	-0.0399216	-0.0447482	-0.0543323	0.0255364	0.0159742	0.0198755	0.0286671	0.560406	0.01245	0.0243584	0.0872991	0.0547834	5.83e-05	TRUE	0	0.99752	2.96366e-05	rs3752478	-0.0130258	0.0044687	0.0171735	0.01	0.729511	0.0180428	0.033878	0.205125	FALSE
KHDRBS2	T2D_GSMR	0.0982795	0.0311512	0.00160544	3	0.0121216	1.29681	1.31621	2	3	0.52288	0.725287	4	0.108062	0.0932473	0.0965009	0.0650116	0.0864027	0.0290975	0.0240375	0.0392695	0.337531	0.0013523	5.95e-05	0.196394	0.0121468	2.36e-05	TRUE	0	0.00332273	0.0156452	rs9364045	-0.0011341	0.0081408	0.901969	0.743	0.577069	0.00295882	0.000263576	0.304544	FALSE
KDM3B	T2D_GSMR	0.0296403	0.0103587	0.00421798	16	0.0254449	12.7844	23.214	11	12	0.307652	0.0259629	13	-0.0540973	0.0081855	0.0138846	0.0092604	0.0254027	0.0148113	0.014727	0.0234382	0.0566198	0.580503	0.345784	0.699702	0.0633656	3.31e-05	TRUE	0	0.495427	0.0817105	rs79976632	0.0134038	0.0044744	0.012174	0.04	0.256644	0.592073	0.361369	0.766882	FALSE
KDSR	T2D_GSMR	0.0360463	0.00952571	0.00015426	13	0.0018149	19.5367	20.5204	10	11	0.0339524	0.0386946	12	0.0406499	0.0237108	0.0276564	0.0191156	0.0220166	0.0133173	0.0119449	0.0242242	0.0946134	0.0750027	0.0205952	0.446721	0.086882	4.07e-05	TRUE	0	0.272759	0.183368	rs402348	-0.0033478	0.0047179	0.494175	0.059	0.303804	0.0875032	0.0295869	0.545625	FALSE
KHK	T2D_GSMR	-0.0283319	0.00743282	0.000137996	20	0.00165648	170.022	174.226	24	25	0	0	26	-0.0497451	-0.0134679	-0.0211744	0.0042276	0.0411975	0.0124153	0.0177885	0.0289177	0.239014	0.27802	0.233913	0.884941	0.154881	0.0002498	TRUE	0	1	8.57745e-14	rs2119026	0.0063616	0.0082582	0.448618	<0.001	0.485372	0.292819	0.250633	0.914521	FALSE
KIAA0141	T2D_GSMR	-0.0389242	0.0148892	0.00894218	8	0.0460029	10.6649	12.3633	7	8	0.153919	0.135716	9	-0.0073236	-0.0450881	-0.0404092	-0.0396835	0.0349065	0.0147476	0.0154882	0.0260552	0.839795	0.0022333	0.00908	0.166247	0.0431668	3.05e-05	TRUE	0	0.000989987	0.0115781	rs351259	-0.0063495	0.0060138	0.326121	0.25	0.912703	0.00441307	0.0150492	0.280685	FALSE
KIAA0319	T2D_GSMR	-0.0252118	0.00955046	0.00829414	23	0.0435201	29.7485	30.5207	18	19	0.0399641	0.0455349	20	0.0026936	0.0034319	-0.0126282	-0.0134169	0.0250494	0.012482	0.0110214	0.0215039	0.915556	0.783355	0.25188	0.540093	0.0888864	4.33e-05	TRUE	0	0.0671982	0.00067894	rs6935076	-0.003024	0.0044242	0.502989	0.061	0.956147	0.790816	0.268142	0.627642	FALSE
KIAA0355	T2D_GSMR	0.0405189	0.0121853	0.000883449	11	0.00749744	4.97565	7.92332	8	9	0.760175	0.541892	10	0.0159562	0.0303433	0.0374587	0.0531307	0.0168571	0.0136023	0.011283	0.0220077	0.371574	0.0256979	0.0009004	0.0389801	0.0621324	2.55e-05	TRUE	0	0.00196585	0.0153014	rs8104407	0.0063452	0.0036958	0.124333	0.515	0.605286	0.0338984	0.00239461	0.155084	FALSE
KIAA1467	T2D_GSMR	0.0969629	0.0205921	2.49249e-06	5	5.12069e-05	10.0063	10.1344	3	4	0.0185124	0.038223	5	0.107926	0.0681507	0.0864877	0.0698965	0.113747	0.0196098	0.0271608	0.0315423	0.412707	0.0005102	0.0014511	0.0910202	0.0231385	4.75e-05	TRUE	0	0.757081	0.00478992	rs11615370	-0.0027833	0.0142025	0.857153	0.178	0.635329	0.00134483	0.00340195	0.208447	FALSE
KIAA1598	T2D_GSMR	0.0214789	0.00358717	2.12853e-09	53	8.99969e-08	84.036	85.0218	49	50	0.0013616	0.0014643	51	0.0140473	0.0186299	0.0182046	0.0214178	0.0072481	0.0058042	0.0047197	0.0109768	0.0583879	0.0013285	0.0001147	0.0566491	0.577297	0.0001492	TRUE	0	0.0667456	0.926576	rs1905542	0.0016583	0.0021873	0.451991	0.002	0.256644	0.00291795	0.00045512	0.177732	FALSE
MIB1	T2D_GSMR	-0.0517203	0.0186552	0.00556379	10	0.0316902	4.67661	4.677	7	8	0.699359	0.791474	9	-0.0456778	-0.0610846	-0.0465782	-0.0568236	0.0485889	0.019301	0.0163754	0.0368235	0.378472	0.0015517	0.0044496	0.161373	0.0368239	1.83e-05	TRUE	0	0.0919001	0.0281861	rs14062	-0.0001636	0.0083112	0.984846	0.677	0.611157	0.00328745	0.00833738	0.276853	FALSE
KIF26A	T2D_GSMR	0.0503379	0.0112846	8.16755e-06	10	0.000146761	64.364	74.7871	8	9	0	0	10	0.0143256	0.0465317	0.059629	0.0167568	0.0479828	0.0109213	0.0272343	0.0284784	0.772885	2.04e-05	0.0285618	0.570731	0.0812018	0.0001505	TRUE	0	0.99994	3.73066e-05	rs12147202	0.0092994	0.0081702	0.28797	<0.001	0.877553	9.0369e-05	0.0385675	0.655442	FALSE
KIAA1683	T2D_GSMR	0.0199254	0.0052939	0.000167327	36	0.0019421	89.2929	89.7598	31	32	1e-07	2e-07	33	0.0079437	0.0173194	0.0131006	0.0202649	0.0158694	0.0083382	0.0092442	0.0129049	0.620209	0.0377923	0.156435	0.126177	0.228497	0.0001292	TRUE	0	0.0371759	0.00336236	rs12608504	0.0013317	0.003308	0.69002	<0.001	0.759398	0.0474884	0.17209	0.241921	FALSE
KIAA1967	T2D_GSMR	-0.0625258	0.0128367	1.11121e-06	10	2.50578e-05	11.1655	12.139	6	7	0.0833954	0.0960791	8	-0.0402861	-0.0252824	-0.0150419	-0.0540405	0.0429205	0.025161	0.0241152	0.0533684	0.384155	0.31498	0.53279	0.344969	0.0243767	1.72e-05	TRUE	0	0.103612	0.89631	rs7005025	0.0047818	0.0066111	0.496714	0.109	0.615643	0.328945	0.545283	0.449854	FALSE
KIAA2018	T2D_GSMR	0.0340194	0.00761767	7.97488e-06	3	0.000144694	7.76011	7.76134	2	3	0.0206497	0.0512103	4	0.0321146	0.0323917	0.0315415	0.0601141	0.0348571	0.0072344	0.0110577	0.0198763	0.454145	7.6e-06	0.0043384	0.0565608	0.167482	3.88e-05	TRUE	0	0.995397	0.00444084	rs13078317	-0.000278	0.015584	0.987385	0.405	0.665303	3.79744e-05	0.00817029	0.177732	FALSE
KLC1	T2D_GSMR	0.0519452	0.00873827	2.77194e-09	24	1.14144e-07	73.135	73.1397	23	24	4e-07	7e-07	25	0.0561088	0.0766362	0.057119	0.089513	0.0290765	0.0115354	0.0121719	0.0222808	0.0660698	0	2.7e-06	0.0005041	0.137874	0.00019	TRUE	0	0.995624	0.00435377	rs12884809	0.0002039	0.0053054	0.969673	<0.001	0.26789	0	2.05477e-05	0.0254852	FALSE
KISS1R	T2D_GSMR	0.03122	0.0101894	0.00218427	14	0.0153352	41.7112	41.7258	14	15	0.0001374	0.0002477	16	0.0075671	0.0090784	0.0057325	0.0279309	0.0293963	0.0112687	0.0129472	0.0303948	0.800603	0.420457	0.657937	0.372669	0.14378	8.15e-05	TRUE	0	0.974112	1.1235e-05	rs2365703	-0.0003918	0.0055874	0.945094	<0.001	0.892315	0.432703	0.667838	0.476181	FALSE
KL	T2D_GSMR	0.0656592	0.0158276	3.34813e-05	11	0.000492393	73.1223	87.0587	13	14	0	0	15	-0.0415371	0.0433919	0.0477778	0.115873	0.0641216	0.01731	0.0314023	0.0527005	0.528398	0.0121844	0.128141	0.0452102	0.0432851	0.0001343	TRUE	0	1	3.09959e-22	rs680381	0.0105691	0.0067146	0.139487	<0.001	0.712857	0.0177445	0.14428	0.165305	FALSE
KLHDC4	T2D_GSMR	0.0167092	0.00494822	0.000733296	48	0.00652117	81.0849	86.6105	52	53	0.0060539	0.0024372	54	0.0279321	0.01999	0.0153173	0.0291935	0.0086015	0.0068352	0.0055204	0.0111244	0.0020423	0.0034495	0.0055259	0.0113193	0.371515	0.0001348	TRUE	0	0.47173	0.000814864	rs2290019	-0.0031402	0.0016682	0.0653772	0.006	0.0675154	0.00625038	0.0100603	0.111986	FALSE
KLHL7	T2D_GSMR	-0.0573635	0.0170074	0.0007439	9	0.00657422	54.6268	54.6518	8	9	0	0	10	-0.0490576	-0.0529424	-0.0454286	-0.0403804	0.0699416	0.0171255	0.0339509	0.0414601	0.502938	0.0019919	0.180875	0.355526	0.035923	8.73e-05	TRUE	0	0.999983	6.94106e-07	rs10256996	0.0005226	0.0086354	0.953225	<0.001	0.694441	0.00402722	0.197222	0.457987	FALSE
KLHL3	T2D_GSMR	-0.0397968	0.0125524	0.001522	14	0.0116155	31.5462	38.6706	13	14	0.0028033	0.00041	15	-0.0074408	-0.0801824	-0.0533668	-0.0589993	0.030925	0.0161081	0.0164575	0.0419008	0.813613	6e-07	0.001184	0.180927	0.0685436	9.04e-05	TRUE	0	0.121197	0.851723	rs17797119	-0.0087109	0.0050838	0.110358	<0.001	0.896648	4.36471e-06	0.00291386	0.292423	FALSE
KLHL24	T2D_GSMR	0.0217018	0.00807647	0.0072088	9	0.0388586	12.9214	15.281	8	9	0.114583	0.0835007	10	0.036188	0.0273833	0.0195545	0.0116431	0.0164155	0.0084281	0.0091752	0.0218743	0.0585806	0.0011579	0.0330696	0.607425	0.13836	3.03e-05	TRUE	0	0.999994	5.8238e-07	rs3772704	-0.0051451	0.0042568	0.261295	0.249	0.256644	0.00260747	0.0437781	0.684448	FALSE
KLHL42	T2D_GSMR	0.165614	0.0131069	1.34288e-36	11	1.81692e-33	66.0558	70.644	12	13	0	0	14	0.187457	0.147768	0.148925	0.127287	0.0478609	0.02302	0.0224244	0.0353503	0.0020473	0	0	0.0032274	0.0794228	0.0004614	TRUE	0	0.0318978	0.968102	rs3751237	-0.0072683	0.0079612	0.379236	<0.001	0.0675154	0	0	0.0630192	FALSE
KLHL9	T2D_GSMR	0.0398463	0.00895522	8.607e-06	18	0.000153349	62.6446	79.2775	16	17	2e-07	0	18	0.0155284	0.0400466	0.0577695	0.0976294	0.0268718	0.0134753	0.0189683	0.0332692	0.571395	0.0029602	0.0023223	0.0092589	0.0959186	0.0001644	TRUE	0	0.999873	0.000109202	rs1467736	0.0084989	0.0041235	0.0559322	<0.001	0.738422	0.00554664	0.00492328	0.101779	FALSE
KNSTRN	T2D_GSMR	0.0138852	0.00513873	0.00689078	21	0.0375937	97.5532	102.78	26	27	0	0	28	-0.0045204	-0.0032219	0.005979	0.0022126	0.0118681	0.0089238	0.0079134	0.0208779	0.706381	0.718067	0.449915	0.916384	0.347005	0.0001438	TRUE	0	0.998658	7.07855e-06	rs17733008	0.0036816	0.0031192	0.248559	<0.001	0.826991	0.72738	0.464928	0.934925	FALSE
KPNA3	T2D_GSMR	-0.100243	0.0231527	1.49341e-05	6	0.000249016	46.8136	47.4453	6	7	0	0	8	-0.0424375	-0.110057	-0.0691095	-0.151888	0.108422	0.0305713	0.0507778	0.0499422	0.709016	0.0003182	0.173508	0.018813	0.0171698	8.01e-05	TRUE	0	0.449598	0.000261239	rs3809327	-0.0039107	0.0137441	0.785567	<0.001	0.827836	0.000913363	0.189607	0.128066	FALSE
KRBA1	T2D_GSMR	0.0692513	0.0176723	8.90552e-05	5	0.00112805	25.6742	25.6751	2	3	2.7e-06	1.12e-05	4	0.0772921	0.0723889	0.0759662	0.157444	0.16983	0.0243921	0.0503474	0.0574342	0.693657	0.0030002	0.131339	0.0712611	0.0239983	6.03e-05	TRUE	0	0.795487	0.201458	rs354036	-0.000195	0.0232755	0.994075	0.017	0.818382	0.0056145	0.147657	0.194039	FALSE
KREMEN1	T2D_GSMR	0.0662347	0.0105375	3.26549e-10	20	1.74731e-08	37.2701	39.4379	18	19	0.0048319	0.0038755	20	0.0461311	0.0517233	0.0658947	0.11577	0.0226432	0.0111468	0.0118314	0.0271694	0.0565969	3.5e-06	0	0.0004223	0.0800691	0.0001384	TRUE	0	0.329128	0.595139	rs134615	0.00389	0.0038018	0.319762	0.021	0.256644	1.99004e-05	0	0.0238288	FALSE
L3MBTL3	T2D_GSMR	-0.0250188	0.00440301	1.32973e-08	50	4.68174e-07	115.597	115.732	49	50	3e-07	4e-07	51	-0.0192364	-0.0143466	-0.0211125	-0.0088023	0.0099018	0.0066335	0.0059763	0.0127748	0.0578069	0.0305622	0.0004113	0.493984	0.406938	0.0001962	TRUE	0	0.9926	0.0067342	rs7740107	-0.0005858	0.0024517	0.812141	<0.001	0.256644	0.0393359	0.00127019	0.588812	FALSE
KRT8P12	T2D_GSMR	-0.0418488	0.00748636	2.2705e-08	12	7.8196e-07	23.6714	24.3342	10	11	0.008522	0.0113956	12	-0.0472611	-0.0571588	-0.0380396	-0.0133184	0.0195783	0.0091495	0.0086249	0.0188163	0.0364368	0	1.03e-05	0.493787	0.220161	8.96e-05	TRUE	0	0.0389188	0.961081	rs1882126	0.002921	0.0055204	0.608254	0.039	0.216289	0	6.18834e-05	0.588812	FALSE
KRTCAP3	T2D_GSMR	0.0907518	0.00966181	5.84078e-21	14	1.84393e-18	111.761	133.696	16	17	0	0	18	0.0223305	0.0938721	0.0673685	0.0932823	0.0306107	0.0099691	0.0181035	0.017342	0.476241	0	0.0001982	5e-05	0.169204	0.0003276	TRUE	0	1	1.88793e-32	rs4803	0.0123634	0.0069767	0.0954178	<0.001	0.684828	0	0.0006937	0.011163	FALSE
KRT8P46	T2D_GSMR	0.057638	0.00611152	4.06067e-21	14	1.37352e-18	10.6329	10.6357	10	11	0.386825	0.474266	12	0.0582911	0.0571311	0.0577596	0.0621951	0.0115251	0.0066672	0.0049923	0.0120582	0.0004936	0	0	0.0003144	0.301703	0.000209	TRUE	0	0.326284	0.673716	rs223490	-0.0002178	0.0042249	0.959908	0.644	0.0374463	0	0	0.0202856	FALSE
L3MBTL2	T2D_GSMR	0.0617459	0.0110509	2.30501e-08	18	7.88114e-07	46.529	48.1464	20	21	0.0006816	0.0006568	22	0.0408594	0.0766226	0.0625396	0.0741829	0.0294627	0.0131603	0.0137535	0.0316595	0.180761	0	5.4e-06	0.0290449	0.0822298	0.0001286	TRUE	0	0.368119	0.631496	rs5758231	0.0039802	0.0047736	0.414248	0.002	0.413327	0	3.64255e-05	0.144951	FALSE
LAMC1	T2D_GSMR	-0.0286748	0.00534415	8.06631e-08	43	2.44859e-06	64.0857	64.1036	44	45	0.0255678	0.0320379	46	-0.0353208	-0.0345895	-0.0361936	-0.0364097	0.0095062	0.0071579	0.0052727	0.0135532	0.000569	1.3e-06	0	0.0100818	0.301385	0.0001854	TRUE	0	0.0595914	0.934927	rs11588675	-0.000261	0.0023537	0.912196	0.036	0.0383816	8.53628e-06	0	0.108006	FALSE
LBH	T2D_GSMR	0.0453844	0.00996958	5.30669e-06	23	0.00010133	8.47675	8.68039	19	20	0.981198	0.986322	21	0.0432681	0.0324503	0.0365063	0.0306823	0.0180036	0.0144369	0.0099805	0.0255792	0.0266218	0.0245935	0.0002544	0.24435	0.0704679	3.03e-05	TRUE	0	0.100732	0.00370109	rs6755863	-0.0011158	0.0024726	0.656908	0.969	0.182902	0.0327619	0.0008427	0.354117	FALSE
TMC6	T2D_GSMR	0.0248666	0.00904825	0.00599188	13	0.0335397	28.832	36.0741	13	14	0.0069147	0.0010171	15	-0.0013337	0.0160154	0.0287441	0.0210681	0.0201663	0.0110569	0.0122724	0.0193272	0.948278	0.14749	0.0191715	0.294087	0.123263	6.98e-05	TRUE	0	0.28197	0.000454505	rs55677349	0.006679	0.0036961	0.0939442	0.004	0.972686	0.161413	0.0278653	0.401126	FALSE
LDB2	T2D_GSMR	0.119037	0.0259575	4.52177e-06	5	8.81187e-05	4.41558	5.43469	4	5	0.352675	0.365161	6	0.0633973	0.110444	0.124019	0.114436	0.0666659	0.0288081	0.0213636	0.0462916	0.39547	0.0001262	0	0.0563861	0.0169979	5.63e-05	TRUE	0	0.298262	0.0479066	rs1483008	0.0065171	0.0067828	0.39105	0.409	0.625002	0.000426608	0	0.177732	FALSE
LCP1	T2D_GSMR	0.0491508	0.0168218	0.00347958	9	0.0220141	24.8601	25.4012	7	8	0.0008034	0.0013289	9	0.0771704	0.0440914	0.0529843	0.0475846	0.0672944	0.0171458	0.0248265	0.0376195	0.289163	0.0101243	0.0328279	0.24151	0.0356134	5.25e-05	TRUE	0	0.999992	4.22107e-08	rs7322204	-0.0032184	0.0082451	0.707887	0.013	0.54075	0.0152378	0.0436138	0.350686	FALSE
LDLRAP1	T2D_GSMR	-0.0174829	0.00544722	0.00132961	32	0.0104346	75.214	75.6302	29	30	5.7e-06	8.2e-06	31	-0.0176434	-0.0248219	-0.0223245	-0.0133067	0.0146699	0.0079738	0.0087425	0.0149449	0.238825	0.0018525	0.0106627	0.380348	0.207141	0.0001265	TRUE	0	0.992455	0.000100467	rs4075184	-0.001294	0.0032305	0.69168	<0.001	0.485372	0.00381291	0.0171064	0.48265	FALSE
LEPR	T2D_GSMR	-0.0281199	0.00599728	2.74849e-06	35	5.54995e-05	52.2956	52.7372	29	30	0.0050519	0.0063358	31	-0.0229733	-0.033687	-0.0287202	-0.0301505	0.0144574	0.0096772	0.0085011	0.0191488	0.122897	0.0004994	0.0007291	0.125851	0.224658	0.0001043	TRUE	0	0.999376	0.000404485	rs6656451	-0.0014242	0.0028782	0.624446	0.01	0.337765	0.00132105	0.00201112	0.241608	FALSE
LGALS1	T2D_GSMR	-0.0307489	0.010129	0.00239962	14	0.0165406	32.9088	34.8336	14	15	0.0029695	0.0025968	16	-0.0053099	-0.0198495	-0.0244465	-0.0141971	0.0246461	0.0113623	0.0125805	0.0238558	0.832526	0.0806436	0.0519919	0.560634	0.0990848	5.85e-05	TRUE	0	0.150898	0.0267828	rs62236671	-0.0051187	0.0056566	0.380825	0.01	0.909312	0.0932776	0.0642966	0.646953	FALSE
LGALS9C	T2D_GSMR	0.0122405	0.00382085	0.00135719	26	0.0106056	76.0975	77.5675	29	30	4.3e-06	4.4e-06	31	0.0200335	0.0104672	0.0112433	0.0058878	0.0126151	0.0047768	0.0045716	0.0085673	0.123119	0.0284324	0.0139176	0.497208	0.843159	0.0001293	TRUE	0	0.998694	9.13954e-07	rs9909256	-0.0043986	0.0058769	0.460212	<0.001	0.337765	0.0369472	0.0213365	0.589814	FALSE
LGSN	T2D_GSMR	0.0344759	0.0078365	1.08552e-05	29	0.000188988	48.1821	48.5639	29	30	0.0140712	0.017403	31	0.0322305	0.0425775	0.0418865	0.0512128	0.0218241	0.0094554	0.008287	0.0168587	0.150499	6.7e-06	4e-07	0.0049004	0.161593	0.0001198	TRUE	0	0.388864	0.444985	rs9344129	0.0021053	0.0043922	0.635298	0.018	0.376629	3.44042e-05	3.90526e-06	0.0774263	FALSE
LFNG	T2D_GSMR	0.0425528	0.01163	0.000253327	9	0.00271325	6.54765	8.93283	6	7	0.36471	0.257514	8	0.0192052	0.0386313	0.0337119	0.037502	0.0141214	0.0119414	0.0109818	0.0254168	0.22271	0.0012161	0.002142	0.18359	0.0755744	2.81e-05	TRUE	0	0.0282483	0.152306	rs2895	0.0043125	0.002917	0.189779	0.315	0.466525	0.00270963	0.00459291	0.293662	FALSE
LIG1	T2D_GSMR	0.0274316	0.0103644	0.00812764	16	0.0429151	11.466	11.5393	14	15	0.649106	0.713511	16	0.0257363	0.0247877	0.0291345	0.0468617	0.0153479	0.0119512	0.0088383	0.0185761	0.115747	0.0380721	0.0009794	0.0234316	0.0945589	2.97e-05	TRUE	0	0.00100828	0.00129301	rs7247456	0.000718	0.0026512	0.790475	0.76	0.325363	0.0477187	0.0025433	0.13891	FALSE
LIAS	T2D_GSMR	-0.022631	0.0082424	0.00603849	29	0.0337407	24.984	27.9633	19	20	0.16107	0.110271	21	0.0104791	-0.0126268	-0.0180087	-0.0137754	0.0207743	0.0106002	0.0088332	0.0220915	0.619761	0.233583	0.0414756	0.539964	0.10982	4.59e-05	TRUE	0	0.158041	0.00096122	rs1048140	-0.006394	0.0042479	0.148708	0.158	0.759398	0.24813	0.0527419	0.627642	FALSE
LILRP1	T2D_GSMR	-0.0164589	0.00393217	2.84277e-05	19	0.000431472	24.6243	24.7834	15	16	0.0552223	0.0737355	17	-0.0160731	-0.0186937	-0.0182729	-0.002001	0.0084351	0.0052033	0.0044758	0.0105063	0.0760645	0.0003273	4.45e-05	0.851345	0.61996	8.58e-05	TRUE	0	0.0138496	0.0468259	rs255773	-0.001206	0.0038736	0.759821	0.088	0.284606	0.000930485	0.000209644	0.887217	FALSE
LILRB2	T2D_GSMR	-0.0431245	0.0103116	2.88776e-05	12	0.000436204	16.5538	16.7655	10	11	0.0848398	0.115007	12	-0.0253875	-0.0466078	-0.0355556	-0.0008293	0.0308583	0.0141224	0.0115039	0.0319677	0.429853	0.0009659	0.0019965	0.979769	0.0806112	4.22e-05	TRUE	0	0.00744027	0.468736	rs12984962	-0.0020838	0.0058271	0.728073	0.103	0.646304	0.00227885	0.00437018	0.985079	FALSE
LILRA6	T2D_GSMR	0.0285137	0.010336	0.00580376	8	0.0326216	4.8491	8.43459	4	5	0.303134	0.133855	6	-0.0434503	0.0015583	0.0127568	0.0056075	0.0359555	0.0185478	0.0176806	0.0337507	0.293428	0.933044	0.470594	0.874552	0.0378987	1.25e-05	TRUE	0	0.000836584	0.000374891	rs11666543	0.0086336	0.0050202	0.16059	0.207	0.541601	0.935566	0.48531	0.906943	FALSE
LINC00094	T2D_GSMR	0.0897622	0.0144228	4.85828e-10	3	2.3965e-08	1.2327	1.24563	2	3	0.539911	0.742083	4	0.0867481	0.0916046	0.089801	0.0951415	0.0294449	0.0134744	0.0120807	0.0213258	0.0984863	0	0	0.0209707	0.0507565	7.89e-05	TRUE	0	0.999182	0.000817664	rs456793	0.0007105	0.0062493	0.919868	0.86	0.304523	0	0	0.13414	FALSE
LINC00085	T2D_GSMR	-0.0451724	0.0173438	0.00920029	7	0.046797	3.77806	5.3829	5	6	0.581791	0.495722	7	0.0202118	-0.0436973	-0.0451807	-0.0755388	0.0537067	0.0198507	0.0148274	0.0308405	0.722108	0.0277151	0.0023105	0.0498356	0.031163	1.96e-05	TRUE	0	0.00144221	0.000737362	rs2167417	-0.0084427	0.0066644	0.261022	0.498	0.838501	0.0361099	0.00490527	0.167047	FALSE
LINC00265	T2D_GSMR	-0.0160642	0.00525122	0.00221971	18	0.0155203	44.0389	47.0274	19	20	0.0009327	0.0005815	21	-0.0039077	-0.0112457	-0.0184732	-0.043576	0.0143406	0.0062531	0.0064579	0.0170632	0.788184	0.0721082	0.004229	0.0189213	0.46435	9.99e-05	TRUE	0	0.653879	0.00146226	rs12701758	-0.005189	0.0045698	0.270288	0.003	0.888128	0.0841924	0.00802537	0.128216	FALSE
LINC00324	T2D_GSMR	0.0171188	0.00498589	0.000595978	29	0.00550878	19.4225	20.6104	24	25	0.729101	0.714118	26	0.0047325	0.0076676	0.0108164	0.0116706	0.0072772	0.0062884	0.004669	0.0084182	0.521661	0.222722	0.0205243	0.177878	0.309753	3.46e-05	TRUE	0	0.0281406	0.00704613	rs56256903	0.0019476	0.0017869	0.28656	0.757	0.706367	0.237102	0.0295194	0.289759	FALSE
LINC00493	T2D_GSMR	-0.0308189	0.00939915	0.00104213	6	0.00862763	11.4116	12.8972	4	5	0.0223081	0.0243617	6	-0.0475495	-0.0319724	-0.0280607	-0.0068225	0.0303556	0.0096736	0.0131791	0.0249865	0.192314	0.0009493	0.0332386	0.795735	0.107824	3.31e-05	TRUE	0	0.309427	0.0665993	rs6075364	0.0065461	0.0090713	0.510453	0.146	0.42981	0.00224683	0.0439626	0.844686	FALSE
LINC00565	T2D_GSMR	-0.00997176	0.00358289	0.00538318	20	0.0309915	22.7585	25.7734	23	24	0.474946	0.364763	25	0.0014699	-0.0099838	-0.00959	-0.016951	0.0069786	0.0041709	0.0029545	0.007347	0.835027	0.0166803	0.0011708	0.0299817	0.895827	5.15e-05	TRUE	0	0.0364275	0.000595199	rs7334530	-0.0056564	0.0032577	0.0958815	0.35	0.909824	0.0233524	0.00289096	0.145174	FALSE
LINC00649	T2D_GSMR	-0.0203448	0.00534741	0.000142035	38	0.00169016	41.5013	41.7787	36	37	0.243312	0.270914	38	-0.0229833	-0.0232383	-0.0195192	-0.021888	0.0085491	0.006957	0.0047695	0.0120949	0.0108059	0.0008369	4.27e-05	0.0784727	0.335089	8.13e-05	TRUE	0	0.0873885	0.0448524	rs8130507	0.00091	0.0018551	0.626712	0.297	0.141911	0.0020129	0.000203752	0.200009	FALSE
LINC00663	T2D_GSMR	0.0611707	0.0197519	0.00195521	6	0.0140927	11.3059	22.8764	4	5	0.0233325	0.0003564	6	-0.0407613	0.0282364	0.0660049	0.127292	0.0605123	0.0286331	0.0376808	0.0755783	0.537482	0.324062	0.0798281	0.152952	0.0216133	4.88e-05	TRUE	0	0.0251541	0.971833	rs248943	0.0142442	0.0070402	0.113077	0.008	0.715471	0.337471	0.0946205	0.268172	FALSE
LMBR1	T2D_GSMR	0.0270133	0.00958395	0.0048234	15	0.0284626	103.54	112.576	14	15	0	0	16	-0.0020894	0.0205062	0.0320982	0.00902	0.0371824	0.0110566	0.0207901	0.0174411	0.955981	0.0636448	0.122608	0.612579	0.112607	0.0001748	TRUE	0	1	2.30086e-30	rs7778562	0.0074499	0.0067398	0.28764	<0.001	0.979073	0.0754987	0.138999	0.68921	FALSE
LMF1	T2D_GSMR	0.0622432	0.0135171	4.12912e-06	6	8.14727e-05	8.36413	11.2301	4	5	0.0791144	0.0470043	6	0.115573	0.0522682	0.0538709	0.0538295	0.0553583	0.0152932	0.0175509	0.028287	0.1051	0.0006314	0.0021448	0.115421	0.0525111	4.38e-05	TRUE	0	0.450827	0.387792	rs4984720	-0.0134695	0.0115053	0.306697	0.141	0.314397	0.00159897	0.00459291	0.234576	FALSE
LMNA	T2D_GSMR	-0.0346432	0.0122041	0.00453062	7	0.0270314	9.62476	9.97575	5	6	0.0865931	0.125677	7	-0.0291425	-0.0304885	-0.0351735	-0.0768929	0.0209118	0.0124461	0.0143321	0.0308588	0.222216	0.0142998	0.0141206	0.0470496	0.0509082	2.65e-05	TRUE	0	0.0222245	0.0048313	rs582690	-0.0015729	0.0036836	0.687137	0.282	0.466525	0.0203656	0.0215808	0.165352	FALSE
LNX2	T2D_GSMR	0.08767	0.0200908	1.27886e-05	7	0.000217843	11.3595	11.7657	6	7	0.0778826	0.108534	8	0.0414063	0.0731895	0.0765979	0.0999974	0.0792469	0.0210523	0.0212348	0.0331743	0.620046	0.0005079	0.0003095	0.0195431	0.0263882	4.51e-05	TRUE	0	0.924167	0.00217895	rs833093	0.004747	0.0102483	0.659546	0.2	0.759398	0.00134115	0.000994152	0.128898	FALSE
LPAR1	T2D_GSMR	0.013973	0.00345961	5.37024e-05	68	0.000728675	95.7442	97.4193	71	72	0.0268406	0.024737	73	0.012607	0.0151197	0.0187197	0.0099577	0.0066451	0.0051382	0.0037582	0.0088293	0.0618713	0.0032547	6e-07	0.263148	0.591325	0.0001775	TRUE	0	0.0486006	0.0246343	rs10980797	0.0018561	0.0016653	0.268815	0.025	0.257913	0.0059703	5.70769e-06	0.371208	FALSE
LPAR5	T2D_GSMR	-0.0916322	0.0113072	5.32272e-16	12	8.13088e-14	10.0156	10.334	11	12	0.528987	0.586686	13	-0.0952106	-0.0965	-0.0868645	-0.0466193	0.0178805	0.0136353	0.0100475	0.0249433	0.000243	0	0	0.0862148	0.0717331	0.0001126	TRUE	0	0.00599809	0.994002	rs73047887	0.0016403	0.0029069	0.583885	0.577	0.025758	0	0	0.204825	TRUE
LPL	T2D_GSMR	-0.0573656	0.00760667	4.64652e-14	23	4.73196e-12	74.4902	76.8399	22	23	1e-07	1e-07	24	-0.0348939	-0.0525769	-0.0499234	-0.0569111	0.0222269	0.011205	0.0128953	0.0176794	0.130712	2.7e-06	0.0001082	0.0038014	0.150517	0.0001725	TRUE	0	0.708887	0.291113	rs79445051	-0.0031575	0.0037903	0.413775	<0.001	0.347629	1.60916e-05	0.000437517	0.0687961	FALSE
LRCOL1	T2D_GSMR	-0.0636495	0.0130128	1.00174e-06	7	2.29166e-05	19.359	20.8984	5	6	0.0016475	0.0019133	7	-0.107059	-0.0553866	-0.0718961	-0.0523024	0.0597304	0.0175362	0.0202967	0.0260938	0.133058	0.0015863	0.0003967	0.0918646	0.0562306	9.6e-05	TRUE	0	1	6.08245e-11	rs11146919	0.007968	0.0126366	0.556028	0.014	0.349484	0.00335337	0.00123418	0.208916	FALSE
LRFN4	T2D_GSMR	-0.0340345	0.0109196	0.00182808	23	0.013323	22.7259	24.7209	17	18	0.15839	0.1328	19	-0.0168639	-0.0419215	-0.037927	-0.0802866	0.0203885	0.0137209	0.0110292	0.0295275	0.419623	0.0022484	0.0005843	0.0140703	0.077964	5.56e-05	TRUE	0	0.930188	0.00022513	rs6591223	-0.0036355	0.002976	0.238523	0.134	0.638856	0.00443111	0.00168697	0.120696	FALSE
LRIG1	T2D_GSMR	-0.0519178	0.0101159	2.86225e-07	17	7.5301e-06	13.5533	13.5982	12	13	0.330139	0.402736	14	-0.0568776	-0.0612659	-0.0601866	-0.0766709	0.0188709	0.0116561	0.0086545	0.0180324	0.0107818	1e-07	0	0.000944	0.0943968	8.58e-05	TRUE	0	0.151665	0.715849	rs17775391	-0.0006804	0.0034114	0.84525	0.471	0.141911	8.72941e-07	0	0.0397311	FALSE
LRPPRC	T2D_GSMR	-0.0261848	0.00983682	0.00776958	21	0.0413404	42.2043	42.2475	21	22	0.0039659	0.0058333	23	-0.019826	-0.0288927	-0.0224459	-0.0158129	0.0211236	0.0113237	0.0110295	0.0195476	0.35862	0.0107252	0.0418438	0.42721	0.103415	6.94e-05	TRUE	0	0.218793	0.00221931	rs11900511	-0.000506	0.003449	0.884762	0.012	0.592642	0.0159162	0.0531191	0.528757	FALSE
LRRC37A	T2D_GSMR	0.0110078	0.00421597	0.00902837	21	0.0461954	52.9992	54.101	19	20	4.68e-05	5.59e-05	21	0.0029327	0.0078519	0.0088005	-0.0055253	0.0110899	0.0052614	0.005893	0.0156819	0.794283	0.135603	0.135339	0.728273	0.53029	8.09e-05	TRUE	0	0.988885	0.000124406	rs17698176	0.0026955	0.004289	0.537184	<0.001	0.890269	0.149395	0.15158	0.790605	FALSE
LRRC14	T2D_GSMR	0.0496244	0.00653813	3.19905e-14	29	3.40429e-12	91.7648	104.088	27	28	0	0	29	0.0175712	0.0474411	0.0580954	0.0544943	0.0236986	0.0089598	0.0109039	0.0180077	0.464825	1e-07	1e-07	0.0052648	0.211865	0.0003134	TRUE	0	0.995962	0.00403774	rs2306386	0.0115418	0.0060613	0.0675974	<0.001	0.676938	8.72941e-07	1.14154e-06	0.0774263	FALSE
LRR1	T2D_GSMR	-0.0240452	0.00776978	0.00197004	24	0.014178	30.9897	35.0505	22	23	0.0963262	0.0514185	24	-0.0086808	-0.0208888	-0.0266014	-0.020193	0.013082	0.0089944	0.008039	0.0159857	0.513859	0.0202103	0.0009362	0.219177	0.173845	6.92e-05	TRUE	0	0.403709	0.00293319	rs2281836	-0.0042733	0.0025169	0.103634	0.082	0.700245	0.0275916	0.00246333	0.32854	FALSE
LRRC16B	T2D_GSMR	-0.0973431	0.0190755	3.34245e-07	6	8.57896e-06	6.71795	7.3426	5	6	0.242475	0.290322	7	-0.0616806	-0.0935495	-0.0932493	-0.101893	0.0504234	0.0246882	0.0190612	0.0438197	0.275736	0.0001511	1e-06	0.0590207	0.0223352	4.93e-05	TRUE	0	0.0237342	0.973231	rs8017358	-0.0046764	0.0068585	0.525636	0.282	0.525944	0.000485352	8.72941e-06	0.179515	TRUE
LRRC33	T2D_GSMR	-0.0183529	0.00686425	0.00750198	26	0.0401874	40.0377	40.049	26	27	0.0386807	0.050699	28	-0.0162018	-0.0141718	-0.0151503	-0.0163877	0.0142338	0.0087242	0.007001	0.0124029	0.265391	0.104285	0.0304625	0.197495	0.205875	6.51e-05	TRUE	0	0.00584639	0.000480633	rs12718061	0.0002277	0.0026671	0.932625	0.066	0.513481	0.117509	0.0408737	0.305295	FALSE
LRRC37A4P	T2D_GSMR	-0.0130926	0.00338672	0.000110691	27	0.0013704	69.5747	71.084	26	27	7.6e-06	7.8e-06	28	-0.0179163	-0.0156027	-0.0137253	-0.0007603	0.0069599	0.0036082	0.0041252	0.0090095	0.0160938	1.53e-05	0.0008773	0.933366	0.867447	0.0001348	TRUE	0	0.627375	0.364034	rs112560196	0.0024117	0.0032113	0.459399	<0.001	0.157126	7.00778e-05	0.00235854	0.94871	FALSE
LRRC37A16P	T2D_GSMR	-0.0391413	0.00646777	1.43286e-09	11	6.31191e-08	29.0133	34.2227	9	10	0.0006447	0.0001693	11	-0.0247195	-0.0399722	-0.0411903	-0.0179483	0.0157587	0.0066083	0.009242	0.0163093	0.151179	0	8.3e-06	0.296901	0.274769	0.0001356	TRUE	0	1	6.46275e-14	rs150247517	-0.0066351	0.0052195	0.235523	0.002	0.376685	0	5.21915e-05	0.403702	FALSE
LRRC37A15P	T2D_GSMR	0.0499486	0.00527537	2.84528e-21	19	1.03645e-18	17.4452	17.5102	17	18	0.424623	0.488331	19	0.0527827	0.055563	0.0496677	0.0528008	0.0131399	0.0062733	0.0043596	0.0123287	0.0008937	0	0	0.0004479	0.385849	0.000199	TRUE	0	0.326284	0.673716	rs223490	-0.0014847	0.0058983	0.804282	0.499	0.0473661	0	0	0.0238288	FALSE
LRRC46	T2D_GSMR	-0.0855761	0.0164934	2.11983e-07	10	5.78585e-06	83.1317	83.2097	11	12	0	0	13	-0.0926276	-0.0824907	-0.0860534	-0.0882635	0.0739213	0.0162924	0.0342507	0.0379546	0.236167	4e-07	0.0119894	0.0383823	0.0402386	0.00017	TRUE	0	0.999999	5.367e-07	rs2325752	0.0008288	0.0081565	0.920892	<0.001	0.484746	3.0441e-06	0.0188781	0.155084	FALSE
LRRC56	T2D_GSMR	-0.0204171	0.00750426	0.0065137	16	0.0359398	29.2836	30.3246	18	19	0.0450215	0.0478096	20	-0.0158731	-0.0165873	-0.004774	-0.020512	0.0164794	0.0101602	0.0088068	0.0175699	0.348204	0.102558	0.587761	0.25747	0.210404	4.35e-05	TRUE	0	0.00346898	0.0335657	rs112360405	0.0026439	0.0033051	0.434174	0.054	0.586836	0.116026	0.599064	0.366558	FALSE
LRRC57	T2D_GSMR	0.036233	0.0129765	0.00523499	8	0.030269	13.8967	19.9331	5	6	0.0162793	0.0028463	7	0.0606289	0.0489369	0.0297039	0.0595895	0.0288377	0.0141012	0.0216266	0.0281439	0.0894783	0.0005197	0.169599	0.0785749	0.0494709	3.49e-05	TRUE	0	0.0326815	0.0295137	rs1060293	-0.0078371	0.0053178	0.200551	0.107	0.302621	0.00136261	0.185609	0.200009	FALSE
LRRFIP2	T2D_GSMR	0.0360148	0.0080583	7.84855e-06	28	0.000142949	44.6031	45.1361	26	27	0.0130074	0.015731	28	0.0485297	0.0403313	0.0387866	0.0412489	0.0195013	0.0113228	0.0085381	0.0272253	0.019558	0.0003681	5.6e-06	0.141369	0.160901	0.0001064	TRUE	0	0.889018	0.0993565	rs17810211	-0.0021636	0.0038814	0.581997	0.015	0.164909	0.00102874	3.74342e-05	0.259322	FALSE
LRWD1	T2D_GSMR	0.0445751	0.00640243	3.34986e-12	25	2.68869e-10	116.337	120.568	29	30	0	0	31	0.0417772	0.0564729	0.0568192	0.0568133	0.0184755	0.0090218	0.0112709	0.0163878	0.031421	0	5e-07	0.0016127	0.247959	0.0003174	TRUE	0	1	5.06173e-16	rs11764413	0.0042632	0.0041513	0.312934	<0.001	0.200123	0	4.7871e-06	0.0469264	FALSE
LSM7	T2D_GSMR	0.0241658	0.00622747	0.000104232	20	0.00129722	27.5483	38.2225	20	21	0.12053	0.0121362	22	-0.0097214	0.0221168	0.0236522	0.0018463	0.0136587	0.0084712	0.0075232	0.012738	0.484847	0.0090321	0.001667	0.886137	0.234397	7.7e-05	TRUE	0	0.0219231	0.0516682	rs12977961	0.0095851	0.0034432	0.0114607	0.023	0.687524	0.0139042	0.00377684	0.91512	FALSE
LSS	T2D_GSMR	0.033696	0.00624499	6.82628e-08	23	2.09908e-06	94.5229	96.0219	28	29	0	0	30	0.0230049	0.0241664	0.0144071	-0.0092554	0.0149645	0.0077705	0.0075071	0.0169816	0.135446	0.0018706	0.0549688	0.589902	0.342399	0.0001458	TRUE	0	0.97244	0.0275482	rs2156116	-0.0028965	0.0043468	0.510636	<0.001	0.352635	0.00384483	0.0676399	0.66979	FALSE
LTBP3	T2D_GSMR	0.0979397	0.00948169	5.19063e-25	23	4.0967e-22	61.992	62.0223	22	23	1.13e-05	1.94e-05	24	0.0979811	0.107166	0.0998962	0.118401	0.0229153	0.0124598	0.0132486	0.0257219	0.0003076	0	0	0.0001252	0.0990357	0.0002876	TRUE	0	0.00908617	0.990914	rs12789028	0.0003707	0.0035785	0.918426	<0.001	0.0299675	0	0	0.0142921	FALSE
LYG1	T2D_GSMR	-0.0222662	0.00736581	0.00250359	23	0.0170955	42.9373	43.2443	19	20	0.0013221	0.0018976	21	-0.0197256	-0.0191935	-0.0141235	-0.0214375	0.017696	0.0084957	0.0088648	0.0126135	0.278885	0.0238705	0.111112	0.104714	0.199767	6.44e-05	TRUE	0	0.453547	0.0018613	rs7589365	0.001438	0.0039016	0.716518	0.002	0.527889	0.031924	0.12723	0.223591	FALSE
LYSMD1	T2D_GSMR	-0.0926758	0.0175541	1.29578e-07	6	3.73019e-06	33.0749	33.0948	5	6	3.6e-06	1.01e-05	7	-0.0623431	-0.0825876	-0.0670505	-0.0671792	0.0943556	0.0208494	0.03575	0.0286783	0.538011	7.46e-05	0.0607187	0.0576461	0.0279117	6.99e-05	TRUE	0	0.99996	1.28467e-06	rs4970989	-0.0008181	0.0149193	0.958395	<0.001	0.715471	0.000272006	0.0737369	0.178868	FALSE
LYSMD2	T2D_GSMR	-0.121038	0.026992	7.318e-06	4	0.000134319	2.8328	12.6238	2	3	0.242585	0.005525	4	-0.143137	-0.0717211	-0.0572662	-0.088704	0.0446164	0.0325796	0.052391	0.0382494	0.084961	0.0277068	0.27437	0.103169	0.0107553	2.35e-05	TRUE	0	0.144719	0.781587	rs6493498	0.0167726	0.0063794	0.119319	0.051	0.298066	0.0361099	0.28918	0.22111	FALSE
LYVE1	T2D_GSMR	0.059541	0.0184762	0.00127044	6	0.0100689	8.67356	8.87806	4	5	0.0697974	0.114028	6	0.0815295	0.0490295	0.0612016	0.0511486	0.0707204	0.0214112	0.0225293	0.0346359	0.313179	0.0220272	0.006597	0.199778	0.0302294	3.5e-05	TRUE	0	0.00567878	0.00447358	rs4909942	-0.0037283	0.0121404	0.774091	0.19	0.562711	0.0296897	0.0116408	0.307516	FALSE
LYZ	T2D_GSMR	0.00898663	0.00319129	0.00486274	76	0.0286234	123.421	124.911	75	76	0.000365	0.0003486	77	0.0155953	0.0153287	0.010793	0.0194885	0.0064204	0.0049988	0.0039665	0.0093294	0.0175345	0.002166	0.0065076	0.040062	0.716973	0.0001917	TRUE	0	0.7195	0.000980269	rs4761234	-0.0016037	0.0016853	0.344367	0.001	0.159496	0.004303	0.011538	0.158117	FALSE
MACF1	T2D_GSMR	0.121297	0.00864131	9.26314e-45	19	2.92437e-41	86.3091	88.5173	19	20	0	0	21	0.135718	0.109191	0.119733	0.145004	0.0269678	0.014927	0.0140146	0.029488	7.39e-05	0	0	8.31e-05	0.144499	0.0005562	TRUE	0	1	1.4816e-08	rs16825921	-0.0039937	0.0057281	0.494107	<0.001	0.0124656	0	0	0.012332	FALSE
MAEA	T2D_GSMR	0.0399868	0.0147594	0.00674372	10	0.0370421	68.1048	69.4062	9	10	0	0	11	-0.0169957	0.0227564	0.014282	-0.0062911	0.0833896	0.0199845	0.0340695	0.0363729	0.843036	0.254829	0.67507	0.866132	0.0390797	9.85e-05	TRUE	0	0.999739	2.73907e-06	rs2141656	0.0054731	0.0131974	0.688067	<0.001	0.91336	0.269881	0.683825	0.899468	FALSE
MAD2L1BP	T2D_GSMR	-0.0260176	0.00795392	0.00107153	29	0.00881708	51.1426	52.6837	25	26	0.001537	0.0014825	27	-0.0297646	-0.0529549	-0.0497428	-0.059947	0.0267314	0.0148921	0.0135282	0.0287103	0.276098	0.0003767	0.000236	0.0467383	0.0963413	0.0001262	TRUE	0	0.226765	0.0342177	rs7106	-0.0033512	0.003861	0.393673	0.002	0.525944	0.00104101	0.000798453	0.165305	FALSE
MAF1	T2D_GSMR	0.0217807	0.00810672	0.00721527	8	0.0388713	17.2802	21.3758	7	8	0.0156763	0.0062134	9	0.0037804	0.0156583	0.0225599	0.0226339	0.0184158	0.0085191	0.0117047	0.0133257	0.843196	0.0660591	0.0539275	0.12784	0.14545	4.34e-05	TRUE	0	1	5.44189e-15	rs7821112	0.0087198	0.0067697	0.238667	0.064	0.91336	0.0779886	0.0664688	0.243536	FALSE
MADD	T2D_GSMR	0.0253237	0.00942107	0.00718851	8	0.0388316	45.9387	48.0941	8	9	2e-07	2e-07	10	0.0467389	0.0257382	0.0264861	-0.0264433	0.0381914	0.0159645	0.0184499	0.0279274	0.255844	0.106914	0.151124	0.368438	0.101865	7.88e-05	TRUE	0	1	5.84313e-10	rs35233100	-0.006963	0.0113653	0.557117	0.001	0.500348	0.120106	0.166867	0.472569	FALSE
MAK	T2D_GSMR	-0.0301277	0.00931739	0.00122287	18	0.00977367	22.4312	22.5637	18	19	0.213401	0.257107	20	-0.0263348	-0.0286072	-0.0302524	-0.0231642	0.0147467	0.0104947	0.0083442	0.0153311	0.0909889	0.0064132	0.0002883	0.147259	0.114529	5.07e-05	TRUE	0	0.000891342	0.00208939	rs518204	-0.0009013	0.0027646	0.748178	0.308	0.303122	0.0104241	0.000936836	0.265023	FALSE
MAN1A2	T2D_GSMR	0.0855761	0.0154709	3.17654e-08	6	1.05199e-06	9.20764	34.2769	6	7	0.162233	1.53e-05	8	0.189349	0.0901872	0.0730051	0.102077	0.033069	0.0156922	0.0290765	0.0252408	0.001231	0	0.012046	0.0049073	0.0402642	8.6e-05	TRUE	0	0.0589107	0.940863	rs946520	-0.0211129	0.0052237	0.0067891	0.023	0.057658	0	0.0188975	0.0774263	FALSE
MAP2K5	T2D_GSMR	0.0194318	0.00646493	0.00264954	36	0.0178604	134.677	134.683	33	34	0	0	35	0.0144581	0.0175021	0.0150473	0.0136211	0.0187177	0.0096006	0.0102772	0.0181626	0.445358	0.0682992	0.143154	0.458443	0.228685	0.0001942	TRUE	0	1	9.60339e-09	rs4776943	0.0001549	0.0040861	0.969984	<0.001	0.659301	0.0802502	0.159132	0.555824	FALSE
MANBA	T2D_GSMR	-0.149841	0.0172721	4.12381e-18	9	9.76415e-16	1.32232	2.57009	4	5	0.857577	0.765905	6	-0.0521494	-0.102586	-0.116314	-0.0928116	0.0614016	0.0277506	0.0216918	0.0373598	0.443548	0.0002184	1e-07	0.0555499	0.0165236	4.21e-05	TRUE	0	0.320593	0.679407	rs223489	-0.0084312	0.0075478	0.326545	0.82	0.658752	0.000657415	1.14154e-06	0.17577	FALSE
MAN2C1	T2D_GSMR	-0.0370769	0.00420335	1.13634e-18	44	2.89229e-16	98.7411	114.995	49	50	3.33e-05	5e-07	51	-0.0096733	-0.022251	-0.0334841	-0.0412142	0.0098794	0.0062378	0.0055831	0.0120746	0.33232	0.0003609	0	0.0012804	0.507652	0.0002629	TRUE	0	0.0449333	0.955067	rs11636031	-0.0085824	0.0030219	0.0065515	<0.001	0.574113	0.00101243	0	0.0435208	FALSE
MAP1LC3A	T2D_GSMR	0.0227463	0.00779433	0.00351931	16	0.0221913	163.261	179.966	25	26	0	0	27	-0.0106399	0.0197575	0.0182933	-0.0054284	0.0237075	0.0093107	0.0157748	0.0236209	0.657442	0.0338366	0.246189	0.820036	0.172471	0.0002524	TRUE	0	1	5.1206e-17	rs6059919	0.0079017	0.0049406	0.122306	<0.001	0.788081	0.0431311	0.262838	0.863597	FALSE
MAP4	T2D_GSMR	0.0708478	0.0191451	0.000215114	8	0.00238286	25.8751	27.306	8	9	0.0011032	0.0012446	10	0.0396875	0.0677801	0.0676203	0.0675289	0.0492458	0.0190499	0.0249102	0.0233823	0.44359	0.0003736	0.0066364	0.0179418	0.0347838	6.58e-05	TRUE	0	0.987947	0.000524143	rs6803741	0.0042882	0.0064471	0.524673	0.005	0.658752	0.00103548	0.0116965	0.127786	FALSE
MAPK3	T2D_GSMR	-0.0404719	0.00574673	1.88701e-12	35	1.54068e-10	77.2387	78.7444	36	37	7.78e-05	7.63e-05	38	-0.0317292	-0.038208	-0.0398598	-0.0283728	0.0116969	0.0074816	0.0065019	0.0138161	0.0101729	3e-07	0	0.047132	0.305825	0.0002145	TRUE	0	0.999945	5.48257e-05	rs55732507	-0.0025274	0.003017	0.407715	<0.001	0.141248	2.39355e-06	0	0.165352	FALSE
MAPK8	T2D_GSMR	0.0560367	0.0125553	8.07472e-06	13	0.000145946	47.3732	47.5391	12	13	4e-06	7.8e-06	14	0.0381913	0.0482892	0.0453293	0.0899182	0.0400796	0.014641	0.0191104	0.0381953	0.359448	0.000973	0.0176937	0.0349534	0.0679318	8.99e-05	TRUE	0	0.999477	1.94346e-06	rs3827681	0.0012946	0.0063145	0.84099	0.001	0.593349	0.00228832	0.0261528	0.150112	FALSE
MAPK8IP1	T2D_GSMR	0.0209566	0.0061271	0.00062547	20	0.00573459	61.7332	67.4314	19	20	2.1e-06	5e-07	21	0.0097996	0.0206114	0.0305538	0.0344841	0.0186889	0.0085215	0.010372	0.0182177	0.606095	0.0155743	0.0032214	0.0729361	0.19633	0.0001294	TRUE	0	1	2.99678e-09	rs17787136	0.0062288	0.0047034	0.201114	<0.001	0.755201	0.0219698	0.00642548	0.196054	FALSE
MAPRE3	T2D_GSMR	-0.0882778	0.0209763	2.57128e-05	5	0.000394694	30.637	47.9167	4	5	3.6e-06	0	6	0.015936	-0.0613518	-0.0749703	-0.189319	0.07477	0.0207272	0.0491096	0.0708202	0.841645	0.0030768	0.126863	0.0441771	0.0487318	0.0001011	TRUE	0	1	3.18904e-11	rs6745807	-0.0186084	0.012389	0.207505	0.001	0.913012	0.00569323	0.143167	0.165136	FALSE
MARS2	T2D_GSMR	0.0649467	0.0166222	9.33583e-05	9	0.00117423	9.29389	9.78854	7	8	0.232239	0.280183	9	0.049276	0.0649207	0.0658794	0.0372232	0.0314939	0.0170448	0.0152373	0.0325027	0.161649	0.0001396	1.54e-05	0.285216	0.0367782	4.35e-05	TRUE	0	0.985361	0.0037585	rs2341510	0.0028123	0.0046074	0.560896	0.419	0.386292	0.000459349	8.78985e-05	0.391581	FALSE
MARS	T2D_GSMR	0.0930129	0.0188082	7.6013e-07	5	1.80431e-05	18.9842	19.0642	4	5	0.0007916	0.00187	6	0.0699447	0.0934219	0.0776816	0.0949928	0.0667104	0.0201899	0.0268481	0.0297573	0.353587	3.7e-06	0.0038112	0.0242039	0.0340494	6.79e-05	TRUE	0	0.646141	0.0725395	rs3782125	0.0015602	0.0120201	0.902992	0.011	0.591203	2.05648e-05	0.00738358	0.140697	FALSE
MAU2	T2D_GSMR	-0.0449547	0.00458883	1.16508e-22	36	5.25451e-20	123.321	125.241	30	31	0	0	32	-0.0292449	-0.0500532	-0.0380987	-0.0227517	0.015789	0.0086097	0.0089467	0.0192375	0.073855	0	2.06e-05	0.245929	0.365118	0.0002668	TRUE	0	1	1.10105e-07	rs9304960	-0.0028802	0.0042146	0.4996	<0.001	0.280309	0	0.000109965	0.354737	FALSE
MBD6	T2D_GSMR	0.0932028	0.0292476	0.00143917	5	0.0111087	7.3635	8.75382	3	4	0.0611713	0.0675561	5	0.0419991	0.116301	0.0898039	0.126554	0.0758172	0.03839	0.0390893	0.0695129	0.618226	0.0024499	0.0215955	0.14278	0.0091199	2.7e-05	TRUE	0	0.150192	0.262159	rs7964074	0.0063841	0.0084826	0.506351	0.136	0.759398	0.00473392	0.0307265	0.261116	FALSE
MCC	T2D_GSMR	0.0652818	0.011887	3.97727e-08	18	1.28562e-06	14.4357	18.3239	16	17	0.566289	0.368688	18	0.0467757	0.0691813	0.0759759	0.073843	0.0171231	0.0123793	0.0089254	0.0257403	0.0147782	0	0	0.0106436	0.0922028	0.0001285	TRUE	0	0.236658	0.757297	rs13445	0.0057178	0.0028997	0.0661706	0.437	0.153305	0	0	0.108188	FALSE
MCFD2	T2D_GSMR	-0.0319361	0.00986525	0.00120693	16	0.00967853	16.8404	19.106	15	16	0.328494	0.263207	17	-0.0259673	-0.0426332	-0.0397924	-0.0192505	0.013059	0.0112633	0.0089803	0.0199622	0.0653254	0.0001536	9.4e-06	0.349221	0.133411	5.66e-05	TRUE	0	0.00488804	0.0278577	rs34653836	-0.0032432	0.002283	0.1759	0.333	0.267016	0.000492316	5.71705e-05	0.454327	FALSE
MCM9	T2D_GSMR	0.0842057	0.0193516	1.35291e-05	8	0.000228811	10.5943	16.8491	8	9	0.225766	0.0511317	10	0.158923	0.0860798	0.0712964	-0.0090496	0.0442197	0.0220658	0.0215894	0.062593	0.007044	9.58e-05	0.0009587	0.88823	0.029215	5e-05	TRUE	0	0.520671	0.297147	rs794260	-0.0118729	0.0054631	0.0615017	0.077	0.124425	0.000339655	0.00250477	0.916644	FALSE
MCM3AP	T2D_GSMR	0.0300471	0.007837	0.000126069	22	0.00153273	91.1855	94.5234	24	25	0	0	26	-0.000694	0.0104687	0.020577	0.024871	0.0258248	0.0098611	0.0122947	0.0202883	0.978783	0.28841	0.0942005	0.231667	0.180177	0.0001417	TRUE	0	0.97774	0.00579091	rs8131458	0.0048292	0.0051523	0.357947	<0.001	0.988611	0.303331	0.109814	0.342083	FALSE
MCTP1	T2D_GSMR	0.0208155	0.00571529	0.000270445	49	0.00287151	65.9053	66.608	43	44	0.0138764	0.0154817	45	0.0228703	0.0090428	0.0174363	-0.0009767	0.0101213	0.0080351	0.0061295	0.0174741	0.0289676	0.260416	0.0044459	0.955679	0.302816	0.0001067	TRUE	0	0.0293136	0.0126919	rs306578	-0.001368	0.0020203	0.501952	0.014	0.19191	0.27545	0.00833738	0.966095	FALSE
MDGA1	T2D_GSMR	-0.0128166	0.00421574	0.00236441	56	0.0163491	127.558	131.902	58	59	4e-07	2e-07	60	0.0014932	-0.0095413	-0.0106224	-0.0244025	0.0102269	0.0058102	0.0055481	0.0120291	0.884425	0.100559	0.0555437	0.0470174	0.414941	0.0001896	TRUE	0	0.887641	0.000781921	rs9349050	-0.0034387	0.0024467	0.165214	<0.001	0.936822	0.11409	0.0681777	0.165352	FALSE
MEA1	T2D_GSMR	0.0606822	0.0216447	0.0050543	6	0.0294596	6.20093	6.93983	4	5	0.184637	0.225154	6	0.0341805	0.0792804	0.0603972	0.0806087	0.0458946	0.0284154	0.0243884	0.0449359	0.497794	0.00527	0.0132687	0.132803	0.0183978	2.04e-05	TRUE	0	0.00194702	0.000738259	rs11962520	0.0035661	0.0051653	0.527918	0.272	0.693105	0.00880707	0.0204899	0.248507	FALSE
MED16	T2D_GSMR	0.0242563	0.00578767	2.77689e-05	16	0.000423509	46.2347	50.9962	18	19	0.0002742	9.34e-05	20	0.0056084	0.0139794	0.0250614	0.0101834	0.0164742	0.0085026	0.0083836	0.0150798	0.737471	0.100148	0.002796	0.50762	0.268523	0.0001044	TRUE	0	0.947466	0.0306201	rs1651887	0.0063343	0.0046523	0.190149	<0.001	0.849035	0.113797	0.00577687	0.59929	FALSE
MED23	T2D_GSMR	-0.105354	0.0169227	4.79695e-10	6	2.37863e-08	5.24609	10.4653	4	5	0.262966	0.0630752	6	-0.0817377	-0.103939	-0.117997	-0.111517	0.0245543	0.0158497	0.0208555	0.0375995	0.0291369	0	0	0.0313044	0.0331179	0.0001035	TRUE	0	0.137807	0.86219	rs2245133	-0.0061165	0.0030661	0.116799	0.333	0.192174	0	0	0.145174	TRUE
MED15	T2D_GSMR	0.0666946	0.016562	5.64996e-05	5	0.000756197	2.51467	2.54284	3	4	0.472645	0.636982	5	0.0695313	0.0673413	0.0657753	0.0588508	0.0271588	0.0169884	0.0153847	0.0276175	0.0832013	7.37e-05	1.91e-05	0.100104	0.030224	2.78e-05	TRUE	0	0.27514	0.382317	rs73159144	-0.0007311	0.0043563	0.8774	0.658	0.294298	0.000270051	0.000102697	0.217703	FALSE
MEG3	T2D_GSMR	-0.0294856	0.00676515	1.30985e-05	25	0.000222322	102.84	121.548	27	28	0	0	29	-0.0643441	-0.0361437	-0.0211	-0.0384641	0.0219229	0.0076429	0.0106689	0.01735	0.0067339	2.3e-06	0.0479617	0.0349193	0.225284	0.000183	TRUE	0	1	5.19896e-09	rs12881760	0.0116027	0.0052354	0.0352924	<0.001	0.124425	1.38748e-05	0.0597608	0.150112	FALSE
MEF2C	T2D_GSMR	0.0530146	0.0141362	0.000176639	13	0.00200834	23.4417	33.6879	13	14	0.0366716	0.0022903	15	-0.0020262	0.0571201	0.0530949	0.11091	0.0271359	0.0143972	0.0164041	0.0421348	0.941615	7.26e-05	0.0012092	0.0196989	0.0744412	7.9e-05	TRUE	0	0.999997	1.39354e-06	rs254777	0.0116857	0.0049023	0.0330758	0.015	0.971135	0.000266679	0.00294173	0.128958	FALSE
MEFV	T2D_GSMR	-0.0321378	0.00826288	0.000100485	16	0.00125388	17.4201	17.8736	13	14	0.180804	0.212599	15	-0.0324262	-0.0595453	-0.0440802	-0.0568016	0.0223558	0.0119545	0.0096857	0.0197839	0.170627	6e-07	5.3e-06	0.0123259	0.118091	7.09e-05	TRUE	0	0.915156	0.000830449	rs224210	-0.002918	0.005016	0.57069	0.233	0.398703	4.36471e-06	3.60789e-05	0.115042	FALSE
MEGF9	T2D_GSMR	0.0372619	0.00792881	2.60731e-06	25	5.29911e-05	38.8734	39.8999	19	20	0.0045865	0.005143	21	0.0460526	0.0421643	0.0315982	0.0534282	0.022674	0.0101564	0.0097593	0.0230347	0.0564769	3.3e-05	0.0012047	0.031066	0.132234	8.2e-05	TRUE	0	0.0345369	0.962085	rs10616	-0.0036519	0.0051558	0.487349	0.007	0.256644	0.000136412	0.00294168	0.145174	FALSE
MESP1	T2D_GSMR	0.0400635	0.0120341	0.000871025	19	0.00741193	94.691	119.492	19	20	0	0	21	0.112351	0.0591364	0.0274412	0.0521413	0.0431711	0.0144276	0.0223029	0.0316925	0.0174928	4.15e-05	0.218552	0.115549	0.0908804	0.0001702	TRUE	0	1	2.36931e-36	rs2305441	-0.0174112	0.007805	0.0379467	<0.001	0.159496	0.000166449	0.235193	0.234576	FALSE
METTL10	T2D_GSMR	-0.0495983	0.015484	0.00135915	8	0.0106121	12.4662	12.9517	11	12	0.329637	0.372561	13	-0.0468661	-0.0497934	-0.0348567	-0.0391675	0.0224819	0.0166743	0.0126775	0.0326167	0.0612081	0.0028244	0.0059686	0.25298	0.0452581	2.77e-05	TRUE	0	0.516081	0.0279791	rs12570348	0.0016563	0.0025305	0.526235	0.352	0.256644	0.00533109	0.0106973	0.362726	FALSE
METTL14	T2D_GSMR	-0.0623588	0.0224286	0.0054305	5	0.0311333	15.4676	15.4688	4	5	0.0038234	0.0085362	6	-0.0670557	-0.0349223	-0.0655883	-0.0276882	0.0908171	0.0266664	0.0320101	0.0549632	0.501272	0.190331	0.0404635	0.635836	0.0196697	3.78e-05	TRUE	0	0.999452	3.33652e-07	rs6828070	0.0001945	0.0110636	0.986815	0.078	0.694441	0.203789	0.0516763	0.708926	FALSE
MFHAS1	T2D_GSMR	0.106681	0.0139777	2.30661e-14	31	2.6007e-12	83.2351	86.3382	34	35	5.2e-06	3.2e-06	36	0.0490566	0.0795671	0.0762648	0.100199	0.0271623	0.015402	0.0124472	0.0401975	0.0797686	2e-07	0	0.01756	0.115855	0.0002402	TRUE	0	1	3.2723e-11	rs408459	0.0039618	0.003519	0.268112	<0.001	0.291634	1.64889e-06	0	0.127786	FALSE
MFSD10	T2D_GSMR	0.0403809	0.0145665	0.00556838	11	0.0316936	24.2647	38.6151	9	10	0.0039019	2.96e-05	11	-0.0117778	0.0563507	0.0683058	0.0536405	0.0412207	0.0189393	0.0266061	0.0272609	0.781555	0.0029267	0.0102493	0.0774438	0.0403665	8.48e-05	TRUE	0	0.999999	3.32788e-09	rs58115360	0.0122529	0.0053109	0.0464562	<0.001	0.883341	0.00549907	0.0165326	0.198791	FALSE
MGAT1	T2D_GSMR	-0.0444319	0.0105688	2.62146e-05	11	0.000401745	5.54955	9.64557	8	9	0.697544	0.379932	10	-0.0679743	-0.04698	-0.0437619	-0.0362478	0.0157683	0.0122732	0.0106341	0.0314458	0.0025778	0.0001293	3.87e-05	0.278726	0.0582452	3.73e-05	TRUE	0	0.411097	0.357946	rs62405458	0.0061087	0.0030183	0.0775925	0.493	0.0750089	0.000432165	0.000187071	0.385489	FALSE
MGA	T2D_GSMR	0.0921331	0.0207624	9.10083e-06	3	0.000161412	10.2257	15.7167	2	3	0.0060189	0.0012962	4	-0.152187	0.0879647	0.101371	0.042281	0.248249	0.0305918	0.0425121	0.0485936	0.602276	0.0040347	0.017101	0.448274	0.0192227	5.97e-05	TRUE	0	0.29377	0.706229	rs1107858	0.0421079	0.040632	0.408921	0.111	0.752972	0.00702479	0.0254798	0.546639	FALSE
MICAL1	T2D_GSMR	0.0267661	0.00780531	0.000605327	20	0.0055769	31.6906	37.9409	20	21	0.0467089	0.0130956	22	0.0026702	0.0242589	0.0263827	0.0289308	0.0144767	0.0091135	0.0087424	0.0201891	0.855518	0.0077707	0.0025463	0.16658	0.164374	7.3e-05	TRUE	0	0.630056	0.0152596	rs34533653	0.0064548	0.00325	0.0609003	0.018	0.921327	0.0122678	0.00530718	0.280685	FALSE
MGST3	T2D_GSMR	-0.0151446	0.00374185	5.17994e-05	43	0.000708948	64.385	65.5809	43	44	0.0189449	0.0190495	45	-0.005937	-0.009257	-0.0104896	-0.0084924	0.0065222	0.0048675	0.0040639	0.0081596	0.367749	0.0571993	0.0098462	0.303664	0.539389	0.0001006	TRUE	0	0.0173483	0.0274503	rs4147594	-0.0017692	0.0019796	0.376451	0.028	0.601697	0.0682894	0.0161278	0.411166	FALSE
MIF4GD	T2D_GSMR	0.0262485	0.00987374	0.00785098	18	0.0416564	37.8229	39.1829	18	19	0.0040878	0.0041827	20	0.0464543	0.0168628	0.0290076	0.056111	0.0247641	0.0121844	0.0118452	0.0258045	0.0769868	0.166369	0.0143301	0.0425097	0.0983536	6.85e-05	TRUE	0	0.140347	0.00102393	rs7198	-0.0037491	0.0046601	0.431605	0.01	0.286337	0.180213	0.0218139	0.162589	FALSE
MINK1	T2D_GSMR	0.0598373	0.00882357	1.18911e-11	24	8.66312e-10	39.9235	43.4547	24	25	0.0217949	0.0124715	26	0.0401744	0.0661502	0.0606716	0.0788949	0.016524	0.010791	0.00886	0.0186491	0.0228835	0	0	0.0002736	0.149574	0.0001648	TRUE	0	0.017552	0.982377	rs3966782	0.0046666	0.0032029	0.158081	0.019	0.174149	0	0	0.0201419	FALSE
MIER1	T2D_GSMR	0.0343887	0.0101809	0.000730802	16	0.00650797	18.5351	22.1349	15	16	0.23558	0.138889	17	0.0161297	0.0296329	0.0356781	0.024972	0.014767	0.0114958	0.0098632	0.0184804	0.291945	0.0099453	0.0002977	0.195408	0.0884164	5.4e-05	TRUE	0	0.0594566	0.0041301	rs12132532	0.0049573	0.0029044	0.108465	0.23	0.541557	0.0149988	0.0009646	0.303649	FALSE
MIR570	T2D_GSMR	0.0484796	0.0110438	1.13488e-05	11	0.00019614	59.5822	80.8531	12	13	0	0	14	-0.0073785	0.0325705	0.0418671	0.0534658	0.0293295	0.0140698	0.0191948	0.0267724	0.805627	0.0206174	0.0291706	0.0671946	0.119618	0.0001461	TRUE	0	1	4.64801e-11	rs4247595	0.011546	0.0055783	0.0607107	<0.001	0.894851	0.0280699	0.0392824	0.191395	FALSE
MKI67IP	T2D_GSMR	-0.0486667	0.0137895	0.000416738	8	0.00413225	5.70641	6.3336	4	5	0.222173	0.275098	6	-0.0407356	-0.0477699	-0.0507547	-0.0588506	0.0212654	0.0135563	0.0140995	0.0313533	0.127921	0.0004254	0.0003185	0.119334	0.0553085	3.1e-05	TRUE	0	0.0235606	0.104722	rs1056014	-0.0033977	0.0051243	0.543556	0.458	0.344528	0.0011541	0.00101865	0.237836	FALSE
MKNK1	T2D_GSMR	-0.0259415	0.00993983	0.00905799	15	0.046272	26.2392	28.4203	12	13	0.0099274	0.0079034	14	-0.0107973	-0.025053	-0.0286962	-0.031221	0.0220215	0.0112574	0.0127955	0.0197149	0.63276	0.02605	0.0249181	0.137294	0.0825226	5.42e-05	TRUE	0	0.999916	2.25934e-06	rs3766236	-0.0039474	0.0039524	0.337642	0.024	0.767797	0.0343019	0.034527	0.253413	FALSE
MLF1IP	T2D_GSMR	0.0212785	0.00645336	0.000976299	12	0.0081539	80.2536	83.7364	11	12	0	0	13	0.0174151	0.0196317	0.0366471	0.0390351	0.0315729	0.0075974	0.0145736	0.0168159	0.592261	0.0097659	0.0119164	0.0386741	0.229931	0.0001689	TRUE	0	1	3.21327e-27	rs11728389	0.0068006	0.0098427	0.50393	<0.001	0.748014	0.0147884	0.0187927	0.155084	FALSE
MLLT11	T2D_GSMR	0.0931259	0.0148155	3.26385e-10	9	1.74731e-08	36.7663	36.9871	8	9	1.27e-05	2.65e-05	10	0.0863533	0.100373	0.0975096	0.0680111	0.0573977	0.0163035	0.0250935	0.0383744	0.170873	0	0.000102	0.110105	0.0458594	0.0001322	TRUE	0	0.999412	0.000587972	rs3806386	0.0018792	0.0085731	0.831983	0.002	0.398703	0	0.000418144	0.22945	FALSE
MMACHC	T2D_GSMR	-0.0603613	0.0206468	0.00346095	7	0.0219338	12.421	12.7168	3	4	0.0060717	0.0127456	5	-0.0327803	-0.0729618	-0.0568064	-0.0230802	0.0972522	0.0212704	0.0325401	0.0378011	0.758272	0.0006031	0.0808571	0.574473	0.0210046	3.01e-05	TRUE	0	0.999475	2.3467e-05	rs11211128	-0.0036812	0.0137717	0.806559	0.149	0.862941	0.00153806	0.0956873	0.658824	FALSE
MMP14	T2D_GSMR	-0.1374	0.0376179	0.000259687	3	0.0027697	11.3487	16.7753	2	3	0.0034328	0.0007861	4	0.587647	-0.144463	-0.203869	-0.131319	0.812632	0.0419653	0.072	0.0481481	0.544729	0.0005765	0.0046328	0.072098	0.0075049	8.14e-05	TRUE	0	0.830687	0.168991	rs17122782	-0.0613751	0.062761	0.431244	0.064	0.717284	0.00148015	0.00865878	0.195243	FALSE
MMS19	T2D_GSMR	-0.0757913	0.0235315	0.00127815	3	0.0101215	2.96684	15.7704	2	3	0.226861	0.0012637	4	0.106605	-0.0917549	-0.0916868	-0.16619	0.072197	0.0250369	0.048246	0.0641977	0.277805	0.0002475	0.0573802	0.0811634	0.0153836	4.63e-05	TRUE	0	1	3.99939e-09	rs10882942	-0.0253331	0.0086229	0.0989599	0.058	0.527865	0.000732245	0.0701997	0.202794	FALSE
MMP9	T2D_GSMR	-0.0546274	0.0172961	0.00158654	6	0.012018	10.3518	13.7116	4	5	0.0349003	0.0175493	6	-0.109687	-0.0801878	-0.0497121	-0.0713233	0.0585108	0.0210906	0.0262997	0.0513315	0.134108	0.0001435	0.0587293	0.223388	0.0268542	3.13e-05	TRUE	0	0.0766867	0.61175	rs13925	0.0098253	0.0086233	0.31814	0.121	0.35038	0.000467004	0.0715552	0.333509	FALSE
MOB3C	T2D_GSMR	-0.0295276	0.00910644	0.00118486	22	0.00954235	23.1524	33.9612	20	21	0.281372	0.0365869	22	0.0073584	-0.0262199	-0.0355382	-0.0146933	0.0160195	0.0110769	0.0091207	0.0161643	0.650941	0.0179289	9.76e-05	0.373665	0.135596	7.81e-05	TRUE	0	0.999926	1.98304e-06	rs3766236	-0.0092511	0.0030275	0.0062409	0.047	0.782818	0.0248579	0.00040571	0.476801	FALSE
MORC2	T2D_GSMR	-0.0606105	0.01615	0.000174745	11	0.0020002	18.3758	19.8302	11	12	0.0732604	0.0703667	13	-0.0884804	-0.0634882	-0.0564602	-0.0977994	0.0380501	0.0179194	0.016348	0.0354011	0.040196	0.0003956	0.0005531	0.0171958	0.0427938	5.3e-05	TRUE	0	0.00909497	0.0978202	rs5997842	0.0044914	0.0048135	0.370809	0.105	0.22999	0.00108589	0.00162128	0.127786	FALSE
MON1A	T2D_GSMR	-0.0834578	0.0195353	1.93586e-05	4	0.000310755	27.1509	38.0486	4	5	1.85e-05	4e-07	6	-0.0603496	-0.0822786	-0.119136	-0.071447	0.0624576	0.0215116	0.0442739	0.039076	0.388637	0.0001309	0.0071261	0.127027	0.0394435	0.0001247	TRUE	0	1	6.35221e-08	rs62262100	-0.011683	0.0092204	0.273873	0.003	0.620815	0.000436529	0.012352	0.242611	FALSE
MOV10	T2D_GSMR	-0.0651153	0.0171731	0.000149615	5	0.00176684	1.71602	4.38685	4	5	0.787805	0.495164	6	-0.108807	-0.075686	-0.0691319	-0.0513018	0.0280055	0.0159102	0.0139619	0.0312882	0.0177628	2e-06	7e-07	0.162002	0.0353561	3.81e-05	TRUE	0	0.0423016	0.212636	rs3748656	0.0081572	0.0049914	0.177542	0.468	0.159758	1.23667e-05	6.53333e-06	0.276971	FALSE
MPHOSPH9	T2D_GSMR	-0.113253	0.01534	1.54931e-13	6	1.46735e-11	6.53803	7.32124	3	4	0.0881748	0.119855	5	-0.136493	-0.118633	-0.10924	-0.12077	0.0492488	0.0158099	0.0173587	0.0326052	0.0694815	0	0	0.0207623	0.0433066	0.0001094	TRUE	0	0.901619	0.0983808	rs28569885	0.0059976	0.0100046	0.591104	0.273	0.274535	0	0	0.133382	FALSE
MPO	T2D_GSMR	0.0425392	0.00996508	1.96506e-05	14	0.000314376	15.9557	18.0105	9	10	0.0678125	0.0547864	11	0.0594351	0.0523723	0.0425603	0.0665691	0.020003	0.0113122	0.0125258	0.023441	0.0156692	3.7e-06	0.0006793	0.0175527	0.0744315	5.31e-05	TRUE	0	0.999932	4.73233e-05	rs34861306	-0.0048111	0.0044689	0.309674	0.14	0.156061	2.05648e-05	0.00190956	0.127786	FALSE
MPPED2	T2D_GSMR	-0.101917	0.0212189	1.56199e-06	4	3.40453e-05	38.3392	41.4647	5	6	3e-07	2e-07	7	-0.030538	-0.11081	-0.133772	-0.0909267	0.16722	0.0226189	0.0404752	0.0425451	0.862269	1e-06	0.0009497	0.0764467	0.0290606	0.0001543	TRUE	0	0.998754	0.00124222	rs11031140	-0.0157169	0.0246172	0.551273	<0.001	0.92524	6.77626e-06	0.00248563	0.198791	FALSE
MRAS	T2D_GSMR	0.0565682	0.0168534	0.000789381	8	0.00683875	16.12	16.2498	6	7	0.0131243	0.0229299	8	0.06703	0.0619614	0.0598894	0.089738	0.0408446	0.0212817	0.0230112	0.0279658	0.151886	0.0035972	0.0092514	0.0148819	0.0280749	4.22e-05	TRUE	0	1	2.65331e-11	rs1308362	-0.0011216	0.0051029	0.833318	0.048	0.377016	0.00642388	0.0152774	0.122693	FALSE
MRPL21	T2D_GSMR	0.0190692	0.00404859	2.476e-06	49	5.10898e-05	106.807	113.955	49	50	3.5e-06	7e-07	51	0.0124793	0.0212891	0.0240031	0.037912	0.0080845	0.0051587	0.0050989	0.0090671	0.129116	3.68e-05	2.5e-06	0.0001166	0.519692	0.0002197	TRUE	0	0.999994	1.44799e-06	rs636049	0.0042997	0.0023743	0.0762847	<0.001	0.345241	0.000150444	1.92228e-05	0.0142921	FALSE
MRPL37	T2D_GSMR	-0.0457677	0.0156739	0.00350032	7	0.0221158	8.76479	15.0207	6	7	0.187245	0.0357352	8	0.0096356	-0.0335208	-0.0523057	-0.127177	0.0339244	0.0175386	0.0193526	0.0512236	0.785934	0.0559715	0.0068762	0.0420386	0.0400206	4.12e-05	TRUE	0	0.0077987	0.000753864	rs2282332	-0.0109826	0.0053071	0.0839542	0.154	0.886266	0.0669949	0.0119972	0.161307	FALSE
MRPL43	T2D_GSMR	-0.0260186	0.00955619	0.00647513	16	0.0358212	36.2923	36.7706	17	18	0.0041917	0.005613	19	-0.0175817	-0.0328878	-0.0253128	-0.0329433	0.0205955	0.0120127	0.0122723	0.0230134	0.405158	0.006186	0.0391504	0.169427	0.169429	6.03e-05	TRUE	0	0.99959	1.4421e-06	rs11190773	-0.0016143	0.0034106	0.641997	0.008	0.628926	0.0100879	0.0502154	0.281872	FALSE
MRPL55	T2D_GSMR	-0.0684037	0.0221201	0.00198561	7	0.0142513	7.91998	8.35107	5	6	0.160701	0.213494	7	-0.047738	-0.0582255	-0.0695488	-0.0392213	0.0479594	0.0221118	0.0220264	0.0388264	0.36525	0.0084577	0.0015911	0.351402	0.021554	3.08e-05	TRUE	0	0.0048019	0.0115577	rs849749	-0.0026578	0.0050946	0.624168	0.389	0.598269	0.0131741	0.0036484	0.455902	FALSE
MRPS18AP1	T2D_GSMR	-0.0164484	0.00458782	0.000336771	18	0.00343273	60.6848	81.6218	23	24	3.04e-05	0	25	-0.061243	-0.0210462	-0.0146071	-0.0196904	0.0173584	0.0049413	0.0059246	0.0109739	0.0018001	2.05e-05	0.0136826	0.0853748	0.653177	0.0001376	TRUE	0	0.955616	0.000378474	rs6796490	0.0236723	0.0084035	0.0097809	<0.001	0.0648579	9.05417e-05	0.0210414	0.204096	FALSE
MRPS35	T2D_GSMR	0.195864	0.02075	3.75481e-21	4	1.3171e-18	92.1932	101.257	4	5	0	0	6	0.111677	0.181321	0.188821	0.298228	0.147175	0.0260791	0.0757288	0.0848144	0.490223	0	0.0126534	0.0169871	0.0242617	0.0003025	TRUE	0	1	2.00707e-20	rs3751233	0.0124781	0.0198985	0.564616	0.001	0.689564	0	0.0196831	0.127786	FALSE
MRPS9	T2D_GSMR	0.0267517	0.00711619	0.000170406	19	0.0019655	32.8221	33.3959	18	19	0.017537	0.0216308	20	0.0490105	0.0456296	0.0392209	0.0212977	0.0200778	0.011858	0.009747	0.029684	0.0252056	0.0001191	5.72e-05	0.481807	0.120516	8.19e-05	TRUE	0	0.9987	0.000279737	rs56067963	-0.0024355	0.0043417	0.581742	0.027	0.181059	0.000404449	0.000255677	0.577546	FALSE
MRTO4	T2D_GSMR	0.0523003	0.0181196	0.00389687	5	0.0240647	2.96209	8.1769	3	4	0.397508	0.0853089	5	0.101936	0.0552645	0.0445854	0.052505	0.0290027	0.0167885	0.0207402	0.0212417	0.039065	0.0009955	0.0315784	0.0688148	0.0322741	2.37e-05	TRUE	0	0.0053592	0.0205349	rs9426684	-0.0099482	0.0043564	0.106582	0.228	0.227343	0.00231555	0.0420846	0.191798	FALSE
MSH6	T2D_GSMR	-0.0370834	0.00756206	9.39626e-07	23	2.17054e-05	34.625	34.6962	20	21	0.0221949	0.0304788	22	-0.0348223	-0.0143819	-0.0329363	-0.0100375	0.0117915	0.0088288	0.0070855	0.0178854	0.0078608	0.10332	3.3e-06	0.580592	0.220462	9.46e-05	TRUE	0	0.999567	3.37139e-07	rs111861797	0.0005563	0.0027422	0.841291	0.034	0.126798	0.116687	2.38888e-05	0.662023	FALSE
SLC7A5	T2D_GSMR	0.0410672	0.0136171	0.00256251	15	0.0173975	12.3408	13.3034	11	12	0.338577	0.347378	13	0.0092596	0.0239507	0.0316654	0.0360095	0.0275503	0.0170411	0.0131095	0.0274281	0.74312	0.159883	0.0157157	0.21378	0.0610868	5.91e-05	TRUE	0	0.472355	0.000347726	rs67288628	0.0029264	0.0031593	0.374173	0.366	0.853553	0.17344	0.0235815	0.324038	FALSE
MSRB2	T2D_GSMR	0.0194515	0.00632281	0.00209513	30	0.0148525	38.5336	39.1471	27	28	0.069807	0.0785862	29	0.0236568	0.0322604	0.0295883	0.0423301	0.0115412	0.0095271	0.0070924	0.0154339	0.0502137	0.0007088	3.02e-05	0.0105053	0.222721	8.76e-05	TRUE	0	0.909008	0.00223842	rs79562159	0.0014529	0.0022161	0.517617	0.082	0.245263	0.00176191	0.000149389	0.108188	FALSE
SERTAD2	T2D_GSMR	-0.0496177	0.0179319	0.00565732	6	0.0320649	3.55285	3.5635	5	6	0.615407	0.735503	7	-0.049372	-0.0602402	-0.0455419	-0.0508963	0.0409022	0.0215138	0.017189	0.0316051	0.281388	0.0051091	0.0080614	0.15844	0.0310644	1.44e-05	TRUE	0	0.000386816	0.00593395	rs2422276	0.0005909	0.0057262	0.92182	0.722	0.529923	0.00858653	0.0136565	0.274359	FALSE
MSRA	T2D_GSMR	-0.0987948	0.00459676	1.83811e-102	68	1.74087e-98	245.622	268.015	72	73	0	0	74	-0.0173733	-0.0550917	-0.0666616	-0.0630486	0.0211242	0.0089224	0.0090521	0.023836	0.413543	0	0	0.0099938	0.316058	0.0006258	TRUE	0	1	9.48712e-09	rs11777364	-0.0088673	0.003461	0.0124984	<0.001	0.635956	0	0	0.108006	FALSE
MSI2	T2D_GSMR	-0.0857505	0.0333159	0.0100571	5	0.0497393	8.07437	11.3315	3	4	0.0444994	0.0230805	5	0.149442	-0.0931092	-0.0784413	-0.16113	0.212723	0.043221	0.0496173	0.0806733	0.532959	0.03122	0.113895	0.116473	0.0078438	2.66e-05	TRUE	0	0.00271967	0.00552817	rs7342828	-0.0185488	0.0168614	0.351654	0.067	0.71468	0.0400783	0.130216	0.234845	FALSE
MTL5	T2D_GSMR	-0.031046	0.0112874	0.00595039	14	0.0333271	26.9218	28.8248	12	13	0.0079301	0.0069308	14	-0.0140672	-0.0419137	-0.0433243	-0.052884	0.0348716	0.0135352	0.0143013	0.0256991	0.69375	0.0019573	0.0024505	0.0602415	0.0740713	6.61e-05	TRUE	0	0.955905	0.0014542	rs10791993	-0.0057389	0.006231	0.375187	0.019	0.818382	0.00396808	0.00515091	0.179515	FALSE
MTMR11	T2D_GSMR	-0.086576	0.0202945	1.9902e-05	5	0.000315732	8.24979	15.1096	3	4	0.0411217	0.0044791	5	-0.147942	-0.068699	-0.078565	0.0166189	0.0544723	0.0290512	0.0377561	0.0540516	0.0728002	0.0180418	0.0374472	0.773834	0.0182604	4.2e-05	TRUE	0	0.999999	6.46086e-07	rs72692819	0.0119318	0.0075546	0.212363	0.139	0.279502	0.0249525	0.0484918	0.827838	FALSE
MTMR3	T2D_GSMR	0.0271873	0.00946777	0.00408449	20	0.0248135	105.163	112.779	22	23	0	0	24	0.0148002	0.0193854	0.0387367	0.0102356	0.0249195	0.0105638	0.0163742	0.0176207	0.558622	0.0664936	0.0179952	0.566967	0.13171	0.0001866	TRUE	0	1	7.24842e-19	rs9614129	0.0055096	0.0043649	0.220076	<0.001	0.729108	0.0784392	0.0264929	0.651727	FALSE
MTMR9	T2D_GSMR	0.0772341	0.0261302	0.00311913	4	0.0203452	5.69686	11.0416	3	4	0.127327	0.0261001	5	-0.0718244	0.0652659	0.0625609	0.0588163	0.0857265	0.0283779	0.0368209	0.0485801	0.463622	0.0214549	0.0893078	0.29265	0.0210138	2.53e-05	TRUE	0	1	7.04237e-14	rs2245257	0.0226694	0.0135124	0.192004	0.095	0.676938	0.0289973	0.105018	0.399565	FALSE
MTRF1	T2D_GSMR	0.0809656	0.015853	3.26831e-07	6	8.43438e-06	2.99254	6.59353	3	4	0.392777	0.158992	5	0.147219	0.0889572	0.0756966	0.0949096	0.0404889	0.0181517	0.0189904	0.034074	0.0358413	1e-06	6.72e-05	0.0495445	0.0307917	4.37e-05	TRUE	0	0.0125812	0.858945	rs7321681	-0.0123943	0.0065314	0.153991	0.26	0.21447	6.77626e-06	0.000292448	0.166721	TRUE
MXI1	T2D_GSMR	0.0466326	0.0138595	0.000766349	15	0.00668863	24.4147	28.7142	14	15	0.0408046	0.0175025	16	0.101133	0.0478113	0.0492654	0.0867394	0.0359321	0.0142726	0.0148149	0.0300196	0.0137798	0.0008085	0.0008829	0.0112329	0.0602299	6.66e-05	TRUE	0	0.0170567	0.0378505	rs2855469	-0.0095869	0.0061056	0.138695	0.03	0.150087	0.00196048	0.0023621	0.111877	FALSE
MTOR	T2D_GSMR	-0.0770592	0.0157363	9.73581e-07	7	2.23805e-05	14.4697	14.498	6	7	0.0248071	0.043	8	-0.0781223	-0.0739417	-0.0731289	-0.0467034	0.0508691	0.0162504	0.0199269	0.0391186	0.175505	5.4e-06	0.0002427	0.271404	0.0366082	5.68e-05	TRUE	0	0.656147	0.340653	rs4845985	0.0010153	0.0093734	0.917278	0.164	0.405054	2.88259e-05	0.000813018	0.379251	FALSE
MTOR	T2D_GSMR	-0.0770592	0.0157363	9.73581e-07	7	2.23805e-05	14.4697	14.498	6	7	0.0248071	0.043	8	-0.0781223	-0.0739417	-0.0731289	-0.0467034	0.0508691	0.0162504	0.0199269	0.0391186	0.175505	5.4e-06	0.0002427	0.271404	0.0366082	5.68e-05	TRUE	0	0.656147	0.340653	rs4845986	0.0010153	0.0093734	0.917278	0.164	0.405054	2.88259e-05	0.000813018	0.379251	FALSE
MUS81	T2D_GSMR	-0.10411	0.0187193	2.67238e-08	9	9.00716e-07	12.3091	12.4046	8	9	0.137936	0.191451	10	-0.113493	-0.0943838	-0.0985546	-0.0949429	0.062405	0.0193535	0.0162916	0.0281646	0.10647	1.1e-06	0	0.0082438	0.0344138	8.35e-05	TRUE	0	1	3.43759e-14	rs538394	0.0022915	0.0092011	0.809599	0.339	0.316004	7.42e-06	0	0.0963291	FALSE
MUSTN1	T2D_GSMR	0.0360287	0.0122257	0.0032092	7	0.0207046	14.0821	17.2785	6	7	0.028732	0.0156858	8	0.0133043	0.0500423	0.0476782	0.062035	0.0338613	0.0178255	0.0171298	0.0341976	0.707969	0.0049952	0.00538	0.112551	0.122889	4.83e-05	TRUE	0	0.0999038	0.898452	rs6445538	0.0104022	0.0089136	0.287486	0.04	0.827265	0.00841388	0.00984454	0.23198	FALSE
MVP	T2D_GSMR	0.0578258	0.0132954	1.36559e-05	14	0.000230134	38.2246	60.8766	10	11	3.47e-05	0	12	-0.0145441	0.0684127	0.0696859	0.0629015	0.0419109	0.016616	0.0284567	0.0289223	0.735765	3.83e-05	0.0143319	0.0523333	0.05129	0.0001274	TRUE	0	1	1.67837e-09	rs10204	0.0165115	0.0067827	0.035188	<0.001	0.849035	0.000155718	0.0218139	0.171441	FALSE
MUTYH	T2D_GSMR	0.0317166	0.012196	0.00930697	18	0.0470616	71.7028	84.595	18	19	0	0	20	-0.0158771	0.0358527	0.0403194	0.0357656	0.0364519	0.0132391	0.0198619	0.0224022	0.668333	0.006767	0.0423579	0.12687	0.0820552	0.0001383	TRUE	0	0.999928	5.27316e-07	rs12739418	0.0108516	0.006032	0.0888075	<0.001	0.796631	0.0109155	0.0536589	0.242611	FALSE
MYBPC3	T2D_GSMR	-0.0320114	0.00562821	1.28788e-08	28	4.55131e-07	113.989	114.503	38	39	0	0	40	-0.0351279	-0.0361133	-0.0288513	-0.0276156	0.0169306	0.0060217	0.0074586	0.0106999	0.0448264	0	0.0001096	0.0137306	0.384916	0.0002335	TRUE	0	1	9.18762e-10	rs11039200	0.0025192	0.0060844	0.681173	<0.001	0.237772	0	0.000440776	0.120696	FALSE
MYBL2	T2D_GSMR	-0.0756209	0.0117151	1.08226e-10	7	6.61296e-09	6.14965	6.26961	4	5	0.188248	0.280861	6	-0.0924729	-0.100321	-0.097864	-0.0709236	0.0248411	0.0139793	0.0141247	0.0339443	0.0204286	0	0	0.0909678	0.0420008	8.69e-05	TRUE	0	0.0422517	0.957748	rs285205	-0.0011961	0.004282	0.793835	0.388	0.164921	0	0	0.208447	TRUE
MYH7B	T2D_GSMR	0.100757	0.0268191	0.00017203	5	0.0019773	37.6311	50.6201	5	6	4e-07	0	7	-0.192862	0.106025	0.14406	0.0723052	0.261679	0.0293651	0.0550227	0.0387863	0.49422	0.0003055	0.00884	0.111573	0.0197835	0.0001466	TRUE	0	1	2.10278e-14	rs6120825	0.0377431	0.0287302	0.245991	<0.001	0.69153	0.000880315	0.0147898	0.230606	FALSE
MYO19	T2D_GSMR	0.126585	0.0235536	7.68619e-08	3	2.3407e-06	8.56185	9.32587	2	3	0.0138299	0.0252578	4	0.1836	0.110263	0.106659	0.0325375	0.18701	0.0235724	0.0361782	0.0859439	0.429731	2.9e-06	0.0031967	0.730196	0.0164098	4.87e-05	TRUE	0	0.0195896	0.980311	rs7222903	-0.0111236	0.0263305	0.713774	0.323	0.646304	1.70103e-05	0.0063848	0.792113	FALSE
MYO1G	T2D_GSMR	-0.0383316	0.00811936	2.34669e-06	22	4.87401e-05	75.7555	79.6419	23	24	2e-07	1e-07	25	0.003683	-0.0177723	-0.0114491	-0.051711	0.0174104	0.0089646	0.0104823	0.0205103	0.834331	0.0474221	0.274731	0.0187456	0.215236	0.0001242	TRUE	0	0.999999	2.00338e-10	rs59388988	-0.0046168	0.0042502	0.288621	<0.001	0.909824	0.0582008	0.289355	0.128066	FALSE
MYO5C	T2D_GSMR	-0.0915652	0.0117807	7.69499e-15	12	9.83663e-13	17.6707	18.4992	8	9	0.0238354	0.0298042	10	-0.092631	-0.0928599	-0.101084	-0.0552051	0.0213426	0.013242	0.0157029	0.0387504	0.0024777	0	0	0.188002	0.0475436	0.0001375	TRUE	0	0.0081873	0.991813	rs2007854	-0.0023214	0.0037905	0.557248	0.182	0.0750089	0	0	0.29769	FALSE
MYO6	T2D_GSMR	-0.0729571	0.0248322	0.00330339	5	0.0211824	8.06334	8.61317	4	5	0.0892853	0.125525	6	-0.0422683	-0.113438	-0.0778327	0.0226381	0.0745181	0.0279687	0.0279733	0.066428	0.600882	4.99e-05	0.005396	0.747113	0.0262912	2.92e-05	TRUE	0	0.999999	3.77259e-07	rs2842550	-0.0039914	0.0076427	0.629079	0.187	0.752161	0.000194873	0.00986166	0.806339	FALSE
MYRF	T2D_GSMR	-0.0457887	0.0153766	0.00290309	5	0.019214	9.26115	10.1522	4	5	0.0548934	0.0710352	6	-0.0249231	-0.049998	-0.0507225	-0.0326456	0.0459865	0.0137663	0.0183821	0.0289235	0.616621	0.0002813	0.0057917	0.310255	0.0410593	3.4e-05	TRUE	0	0.999982	8.75754e-07	rs198462	-0.0041144	0.0066321	0.568607	0.215	0.759398	0.00081533	0.010418	0.416467	FALSE
MYPOP	T2D_GSMR	0.0750131	0.0259404	0.00383112	4	0.0237154	26.7438	26.8567	3	4	6.7e-06	2.12e-05	5	-0.0062077	0.0728086	0.0119878	0.0837553	0.172294	0.03172	0.0516821	0.0337704	0.973522	0.0217128	0.816576	0.068201	0.0172591	3.61e-05	TRUE	0	1	4.86006e-14	rs12460033	0.0020449	0.0181702	0.917501	0.005	0.988611	0.0292925	0.821558	0.191798	FALSE
N4BP2L2	T2D_GSMR	-0.0364208	0.0105913	0.000584383	19	0.00543149	35.0919	35.0938	22	23	0.0378969	0.0509112	24	-0.0416984	-0.0458163	-0.0422992	-0.0363344	0.0202026	0.011806	0.0097079	0.0200442	0.0510069	0.0001041	1.32e-05	0.0829499	0.116454	8.8e-05	TRUE	0	0.98415	0.00162381	rs9337	-0.000141	0.0041311	0.973071	0.075	0.247927	0.00036435	7.74261e-05	0.20351	FALSE
NAA16	T2D_GSMR	0.0453122	0.0168964	0.00732359	9	0.0394101	13.2328	19.007	6	7	0.0394851	0.0081655	8	0.128699	0.0708692	0.0550045	0.0551103	0.0504228	0.0221077	0.0240075	0.0532962	0.0433504	0.0013476	0.0219556	0.335514	0.0323901	4.41e-05	TRUE	0	0.0208303	0.837154	rs12873706	-0.0098605	0.006094	0.156775	0.043	0.237772	0.00295397	0.0311492	0.441403	FALSE
NAA60	T2D_GSMR	0.0419986	0.0105466	6.82768e-05	14	0.000888255	35.9982	36.9437	12	13	0.0003242	0.0004228	14	0.0211122	0.0246495	0.0325535	0.0327024	0.0247668	0.0117306	0.0136971	0.0197387	0.410659	0.0356145	0.0174696	0.12149	0.111389	6.98e-05	TRUE	0	1	2.10949e-12	rs757270	0.0026515	0.0047231	0.584863	0.002	0.634811	0.045134	0.0259878	0.238795	FALSE
NACAD	T2D_GSMR	-0.0351012	0.0105654	0.000892862	8	0.00756377	0.955619	1.37415	5	6	0.966065	0.967412	7	-0.0226825	-0.0302556	-0.0339444	-0.0296075	0.0195126	0.0113373	0.0088147	0.0151903	0.297514	0.0076153	0.0001177	0.0991817	0.0797014	2.15e-05	TRUE	0	0.164133	0.00317191	rs1294967	-0.0029383	0.0045419	0.546194	0.975	0.545749	0.0120609	0.000465778	0.217409	FALSE
NAE1	T2D_GSMR	0.0722795	0.0265377	0.00645639	4	0.0357384	4.16654	5.43132	2	3	0.124522	0.142805	4	0.17567	0.136092	0.121316	0.148195	0.0840027	0.0413229	0.0436287	0.0596137	0.171634	0.0009899	0.0054249	0.0888039	0.0168335	2.99e-05	TRUE	0	0.125292	0.00108736	rs7186114	-0.0060761	0.0077981	0.517436	0.265	0.39985	0.00231057	0.00990228	0.20619	FALSE
NAP1L4	T2D_GSMR	0.0387514	0.015005	0.00980691	6	0.0489106	29.6199	29.8013	5	6	1.75e-05	4.29e-05	7	0.0452935	0.0404624	0.0547588	0.00073	0.0611627	0.0159232	0.0261487	0.0417888	0.49226	0.0110503	0.0362482	0.986629	0.0506612	6.89e-05	TRUE	0	1	1.90326e-90	rs12363575	0.0017368	0.0099246	0.867943	<0.001	0.691048	0.0163351	0.0473524	0.988627	FALSE
NAGLU	T2D_GSMR	-0.0766185	0.0226941	0.000735113	3	0.00652508	24.6612	34.9629	4	5	5.88e-05	1.5e-06	6	0.0115922	-0.0366053	-0.0399026	-0.0463375	0.0512914	0.0226655	0.0344078	0.0406657	0.832275	0.106306	0.246172	0.306135	0.0518729	5.94e-05	TRUE	0	1	1.06082e-14	rs1032070	-0.0122105	0.0094462	0.265749	0.016	0.909312	0.119604	0.262838	0.412628	FALSE
NANP	T2D_GSMR	-0.024561	0.00903294	0.00654696	21	0.0360711	6.63312	12.1408	15	16	0.967043	0.734235	17	-0.098796	-0.0183759	-0.0164041	-0.0105275	0.0360874	0.0116874	0.0083519	0.0191217	0.0152595	0.115885	0.0495175	0.589544	0.10005	2.23e-05	TRUE	0	0.957754	0.00128418	rs6076369	0.0213573	0.0091005	0.033081	0.778	0.153305	0.129206	0.0614929	0.66979	FALSE
NBN	T2D_GSMR	0.0285739	0.00908897	0.00166769	30	0.0124564	44.3887	50.4235	28	29	0.0254184	0.0081278	30	0.0651001	0.0184366	0.0253658	0.0042774	0.0225282	0.0129778	0.0100872	0.0277139	0.0073657	0.155426	0.011915	0.878411	0.120913	8.32e-05	TRUE	0	0.138629	0.209325	rs2697679	-0.0072635	0.0037228	0.0611199	0.005	0.124425	0.168853	0.0187927	0.910308	FALSE
NCALD	T2D_GSMR	-0.0293246	0.0105075	0.00525717	18	0.0303602	41.0773	48.1885	18	19	0.0014854	0.0002409	20	0.0049339	-0.0158298	-0.0264916	-0.0001226	0.0218783	0.0119495	0.0134072	0.0263984	0.82412	0.185261	0.0481636	0.996343	0.0857048	8.22e-05	TRUE	0	0.471804	0.00120624	rs72681127	-0.0058799	0.0033309	0.0944806	<0.001	0.905251	0.198647	0.0599621	0.997015	FALSE
NCF2	T2D_GSMR	0.0523516	0.0189528	0.00574121	9	0.0323276	18.4126	18.5971	6	7	0.0052797	0.0095475	8	0.0795572	0.0189889	0.0582746	0.121382	0.0917688	0.0266294	0.0277558	0.0707267	0.419294	0.475796	0.035769	0.129831	0.024131	4.06e-05	TRUE	0	0.198958	0.000260336	rs10797890	-0.0025453	0.0103791	0.814448	0.063	0.638856	0.487289	0.0468088	0.245536	FALSE
NCF1C	T2D_GSMR	0.0148425	0.00467409	0.00149591	13	0.0114717	54.6782	57.7773	13	14	5e-07	3e-07	15	0.0263748	0.0138057	0.0160271	0.0324505	0.0144396	0.0060795	0.007874	0.0146978	0.0908101	0.0231548	0.0418052	0.0444421	0.490956	0.0001346	TRUE	0	1	1.03434e-09	rs112661041	-0.0052528	0.0061194	0.406223	<0.001	0.303122	0.0310685	0.0531155	0.16525	FALSE
NBR2	T2D_GSMR	-0.0431683	0.00915513	2.41463e-06	18	5.00415e-05	30.4861	31.3683	19	20	0.0459289	0.0505122	21	-0.021386	-0.0366364	-0.0386658	-0.0380204	0.0255294	0.0124799	0.010307	0.0237049	0.412614	0.0033286	0.0001758	0.124412	0.103083	7.06e-05	TRUE	0	0.974654	0.0198695	rs1799966	-0.0038045	0.0051308	0.467456	0.077	0.635329	0.00607582	0.000634662	0.240714	FALSE
NCOR2	T2D_GSMR	-0.0839698	0.0185163	5.76248e-06	10	0.000108581	26.855	26.9705	7	8	0.0003539	0.0007153	9	-0.0841561	-0.104027	-0.102404	-0.0142912	0.11094	0.0297309	0.0331515	0.0645667	0.472871	0.0004671	0.0020084	0.830373	0.0208666	7.87e-05	TRUE	0	0.00256088	0.950565	rs1271309	-0.0017862	0.0102925	0.867137	<0.001	0.682628	0.00124448	0.00437018	0.870249	FALSE
NCF1	T2D_GSMR	0.0489976	0.00774404	2.4975e-10	10	1.3914e-08	50.6114	50.6752	11	12	5e-07	1.1e-06	13	0.029771	0.027836	0.0268339	0.0381897	0.028314	0.0100174	0.0128544	0.0196576	0.315598	0.0054566	0.0368412	0.0758813	0.2055	0.0001288	TRUE	0	0.594436	0.405564	rs810366	-0.0009877	0.0083846	0.908349	<0.001	0.564954	0.00908821	0.0480003	0.198791	FALSE
NDST1	T2D_GSMR	-0.0217402	0.00573126	0.000148674	20	0.00175792	14.9311	14.9354	21	22	0.826395	0.864993	23	-0.0262764	-0.0247473	-0.0258702	-0.0270423	0.0086469	0.0084734	0.0060968	0.0131109	0.0062418	0.0034938	2.2e-05	0.051154	0.180986	4.89e-05	TRUE	0	0.0898599	0.86019	rs17726541	0.000121	0.0018273	0.947811	0.839	0.120297	0.00631522	0.000115364	0.168407	TRUE
NCOA7	T2D_GSMR	-0.0407704	0.0135164	0.00255836	9	0.0173818	22.0068	26.5954	9	10	0.0088574	0.0030167	11	0.0269789	-0.030645	-0.0264869	-0.0543979	0.0427123	0.0152094	0.0180952	0.0331527	0.543329	0.0439181	0.143262	0.131867	0.0560159	4.31e-05	TRUE	0	0.999628	1.03815e-06	rs639268	-0.0099866	0.0072901	0.203924	0.016	0.717284	0.0540867	0.159132	0.247397	FALSE
NCSTN	T2D_GSMR	-0.024983	0.00615387	4.91303e-05	37	0.000677312	28.3615	28.8658	29	30	0.498652	0.524654	31	-0.0295919	-0.0297662	-0.0233672	-0.0223262	0.0102003	0.0071441	0.0052163	0.0113798	0.0070276	3.09e-05	7.5e-06	0.0591096	0.218214	6.54e-05	TRUE	0	0.0292997	0.0506172	rs6668576	0.0017857	0.0025146	0.483297	0.547	0.124425	0.000129903	4.81818e-05	0.179515	FALSE
NDE1	T2D_GSMR	0.0504127	0.0144146	0.000469933	12	0.00450936	18.8376	19.6715	13	14	0.128225	0.140844	15	0.0413217	0.0704492	0.0615181	0.0506734	0.0302722	0.0176333	0.0141877	0.0327197	0.19541	6.46e-05	1.45e-05	0.143755	0.0551415	6.16e-05	TRUE	0	0.243399	0.394908	rs67212531	0.0031985	0.0042163	0.461633	0.168	0.433466	0.0002427	8.40547e-05	0.261116	FALSE
NDST2	T2D_GSMR	0.0348261	0.0122691	0.00453235	14	0.0270314	27.722	37.6357	13	14	0.0098926	0.0005907	15	0.075345	0.0434338	0.0179663	-0.0293632	0.0305019	0.0157855	0.0167357	0.0420712	0.0281253	0.0059324	0.283033	0.496643	0.0757296	5.62e-05	TRUE	0	0.65682	0.267631	rs11000785	-0.0121101	0.0056166	0.050388	0.005	0.187964	0.00973859	0.297887	0.589615	FALSE
NDUFAF6	T2D_GSMR	0.102931	0.0193587	1.05449e-07	5	3.11124e-06	75.4316	91.9567	4	5	0	0	6	0.20055	0.118483	0.0911573	0.201685	0.137783	0.0287619	0.0720861	0.082225	0.219221	3.8e-05	0.206029	0.0577344	0.0241866	0.0001603	TRUE	0	1	4.57151e-07	rs11781040	-0.0155025	0.0165606	0.402215	0.004	0.462109	0.000154923	0.222523	0.178868	FALSE
NDUFB2	T2D_GSMR	-0.0334289	0.0110266	0.00243223	8	0.0167167	57.6527	62.3102	12	13	1e-07	0	14	-0.0704093	-0.0476342	-0.0469061	-0.0534652	0.0306305	0.0137763	0.0191714	0.030949	0.0402948	0.0005448	0.0144183	0.107738	0.0923953	0.0001223	TRUE	0	0.998785	8.78799e-05	rs2968550	0.0055069	0.0055931	0.344258	<0.001	0.22999	0.00142417	0.0218781	0.22743	FALSE
NEAT1	T2D_GSMR	0.0672677	0.0139292	1.37044e-06	8	3.02551e-05	40.7152	42.3193	7	8	9e-07	1.2e-06	9	0.0932016	0.0926492	0.115311	0.0862428	0.0519287	0.01716	0.0289902	0.0237689	0.115762	1e-07	6.96e-05	0.0067007	0.0461867	0.0001673	TRUE	0	1	1.42524e-11	rs694243	0.0047995	0.0091393	0.615694	<0.001	0.325363	8.72941e-07	0.000302007	0.0879986	FALSE
NEGR1	T2D_GSMR	0.0498368	0.0083078	1.98785e-09	16	8.44257e-08	77.1776	82.9022	22	23	0	0	24	0.0287584	0.0727668	0.052422	0.0967533	0.0219943	0.0118868	0.0120192	0.0368617	0.204531	0	1.29e-05	0.0151449	0.197891	0.0002017	TRUE	0	0.999995	4.55298e-06	rs10789340	0.0063655	0.0049831	0.214767	<0.001	0.446742	0	7.59667e-05	0.122814	FALSE
NEDD1	T2D_GSMR	-0.0258916	0.00769365	0.000764563	31	0.00668863	84.6697	88.1425	30	31	4e-07	2e-07	32	0.0009132	-0.0279228	-0.0239591	-0.0357567	0.0250607	0.0101773	0.0112344	0.0210717	0.971173	0.0060765	0.0329529	0.0997339	0.138121	0.0001343	TRUE	0	0.0442101	0.00262484	rs249585	-0.0058049	0.0052331	0.27613	<0.001	0.988611	0.00992027	0.0436626	0.217655	FALSE
NEFH	T2D_GSMR	-0.0357559	0.0112109	0.00142578	12	0.0110233	25.5049	27.2588	10	11	0.0044664	0.004199	12	-0.0165601	-0.0333684	-0.0325126	-0.0254618	0.0244063	0.0120924	0.0148054	0.0229102	0.512841	0.0057898	0.0280927	0.290108	0.0839265	5.6e-05	TRUE	0	1	1.52252e-18	rs174721	-0.0038517	0.0046447	0.426306	0.029	0.700245	0.00952557	0.0381423	0.397159	FALSE
NEIL2	T2D_GSMR	0.0290924	0.00667021	1.29151e-05	36	0.000219603	66.9366	91.393	33	34	0.0004309	4e-07	35	0.0002341	0.0326456	0.0441317	0.0838249	0.0145157	0.0089661	0.0082115	0.0259794	0.987232	0.0002716	1e-07	0.0027707	0.279934	0.0002251	TRUE	0	1	8.67789e-12	rs804261	0.009638	0.0027756	0.0014615	<0.001	0.993256	0.000793414	1.14154e-06	0.0613689	FALSE
NELFCD	T2D_GSMR	0.0182434	0.00519162	0.000441395	21	0.00430974	124.394	154.985	23	24	0	0	25	0.0413273	0.0181657	0.0122155	0.0087345	0.0165241	0.0063548	0.012129	0.0125438	0.0199489	0.0042551	0.313872	0.492919	0.34042	0.0002222	TRUE	0	1	4.97599e-19	rs6070684	-0.0107362	0.0045143	0.0260852	<0.001	0.164921	0.00734597	0.329644	0.588812	FALSE
NEK6	T2D_GSMR	0.0233001	0.00660882	0.000422527	29	0.00416849	33.539	33.5653	31	32	0.34521	0.391396	33	0.0174833	0.0232876	0.0187967	0.0211294	0.0104728	0.0083856	0.0061206	0.0146612	0.105108	0.0054848	0.002133	0.159249	0.18218	5.83e-05	TRUE	0	0.0406383	0.167498	rs72759285	0.0003042	0.0019519	0.877175	0.411	0.314397	0.00912494	0.00458086	0.274797	FALSE
NFATC2IP	T2D_GSMR	-0.0877538	0.0246344	0.000367691	5	0.00371654	13.2363	13.9141	3	4	0.0041525	0.0075742	5	-0.132469	-0.0778921	-0.093114	-0.0269705	0.111532	0.0334761	0.0431172	0.0752379	0.320411	0.0199762	0.0308072	0.738111	0.0202255	3.94e-05	TRUE	0	0.962406	2.2753e-05	rs1646119	0.0041131	0.0104936	0.721274	0.043	0.566734	0.0272971	0.0411873	0.798365	FALSE
PRKCQ	T2D_GSMR	0.0568121	0.0199302	0.00436426	8	0.0262604	1.01574	1.84719	4	5	0.9074	0.869859	6	0.0225863	0.0547205	0.05893	0.0542579	0.0441085	0.0216479	0.0188928	0.033295	0.635583	0.0114794	0.0018136	0.164112	0.0206738	1.53e-05	TRUE	0	0.000401047	0.00424572	rs10906912	0.004311	0.0047278	0.413436	0.914	0.769335	0.0168668	0.00404719	0.278972	FALSE
NEO1	T2D_GSMR	-0.0438483	0.00861229	3.55495e-07	28	9.07518e-06	78.6955	86.1708	26	27	3e-07	0	28	-0.0127229	-0.0487149	-0.0427867	-0.0803582	0.0222714	0.0097728	0.0117102	0.0227532	0.572725	6e-07	0.0002584	0.0015053	0.142281	0.0001742	TRUE	0	0.81224	0.0976856	rs62016793	-0.0073157	0.0046551	0.12815	<0.001	0.738422	4.36471e-06	0.000852146	0.0461761	FALSE
NF1	T2D_GSMR	0.0653852	0.0128836	3.8738e-07	7	9.75765e-06	41.4669	51.348	7	8	7e-07	0	9	0.0068973	0.0724788	0.0586738	0.0783683	0.0472814	0.021464	0.0260926	0.0345838	0.88813	0.0007334	0.0245333	0.0532184	0.0785294	0.0001121	TRUE	0	0.0448796	0.95512	rs12943365	0.0109223	0.0084569	0.23753	<0.001	0.938068	0.00181092	0.0340893	0.173494	FALSE
NFXL1	T2D_GSMR	-0.00828965	0.00315314	0.00856334	70	0.0445623	127.727	130.249	74	75	0.0001062	8.05e-05	76	-0.0076976	-0.0046229	-0.0145522	-0.0029414	0.0068126	0.0046815	0.0037878	0.0088672	0.262163	0.32341	0.0001221	0.741033	0.839714	0.0002125	TRUE	0	0.999939	2.48397e-07	rs6858440	-0.0024632	0.0020376	0.230559	<0.001	0.509227	0.337037	0.000477614	0.800358	FALSE
NID1	T2D_GSMR	-0.079401	0.0234042	0.000692332	5	0.00625675	24.9942	26.0799	4	5	5.04e-05	8.61e-05	6	-0.0207534	-0.0613553	-0.0582331	-0.0494885	0.104461	0.0287023	0.0485835	0.048515	0.85221	0.0325458	0.230676	0.354489	0.0171681	4.83e-05	TRUE	0	0.558599	0.0038259	rs10924179	-0.0045089	0.0108168	0.698195	0.001	0.919356	0.0416362	0.247343	0.45775	FALSE
NIPAL1	T2D_GSMR	-0.0457542	0.0162469	0.00485989	10	0.0286234	12.9323	13.1746	9	10	0.165691	0.214074	11	-0.0404653	-0.0465212	-0.0521517	-0.0851219	0.0324998	0.015525	0.0150201	0.0389289	0.244539	0.0027308	0.0005163	0.0536433	0.0401606	3.86e-05	TRUE	0	0.162248	0.00316404	rs6858440	-0.0017952	0.0043724	0.690988	0.323	0.48711	0.00519552	0.00152932	0.173494	FALSE
NIPAL2	T2D_GSMR	0.0258564	0.00977504	0.00816547	5	0.0430498	3.12773	3.35203	4	5	0.536682	0.645886	6	0.0201328	0.0242319	0.025522	0.0228161	0.0161311	0.0123661	0.0114336	0.018854	0.280073	0.0500486	0.0256021	0.280306	0.04694	1.11e-05	TRUE	0	0.000408758	0.0122095	rs4288343	0.0016171	0.0034146	0.660477	0.802	0.528789	0.0609287	0.0352669	0.386953	FALSE
NIPSNAP1	T2D_GSMR	-0.0348113	0.0110006	0.00155357	18	0.0118222	55.2884	55.3404	19	20	2.1e-05	3.65e-05	21	-0.0165868	-0.022422	-0.0201049	-0.0381813	0.0297458	0.0110735	0.013507	0.0258247	0.583616	0.0428841	0.136624	0.154857	0.0878238	8.21e-05	TRUE	0	1	6.3638e-12	rs2530669	-0.0007686	0.0057507	0.895087	<0.001	0.742688	0.0529011	0.152616	0.270362	FALSE
NLRC3	T2D_GSMR	-0.05945	0.00872901	9.71814e-12	16	7.3048e-10	32.0596	37.2939	14	15	0.0039287	0.0011462	16	-0.0753502	-0.0712922	-0.0544506	-0.0479858	0.0173825	0.0093974	0.0109807	0.0196829	0.0006858	0	7e-07	0.027689	0.117583	0.0001311	TRUE	0	0.998217	0.00178293	rs12933120	0.0056544	0.00374	0.152807	0.016	0.043475	0	6.53333e-06	0.143457	FALSE
NLRC4	T2D_GSMR	-0.0364071	0.0140563	0.00959503	20	0.0480818	37.1532	37.1632	21	22	0.0161648	0.0226983	23	-0.0379089	-0.0318883	-0.0400224	-0.0457138	0.0315212	0.0153115	0.0138968	0.0332079	0.242497	0.0372845	0.0039772	0.182487	0.0613687	6.88e-05	TRUE	0	0.258065	0.00158079	rs385076	-0.0003177	0.0042281	0.94082	0.036	0.48706	0.0469696	0.00767035	0.292769	FALSE
NMB	T2D_GSMR	-0.0363594	0.0121937	0.00286537	18	0.0190308	16.386	17.5904	14	15	0.290374	0.284813	16	-0.0079502	-0.0307004	-0.0257212	-0.054474	0.0203822	0.0130274	0.0104273	0.02715	0.702364	0.0184427	0.0136362	0.0631901	0.0754158	5.85e-05	TRUE	0	0.800581	0.00214657	rs1051168	-0.0030439	0.0030007	0.327609	0.344	0.824611	0.0254122	0.0209918	0.184959	FALSE
NLRP1	T2D_GSMR	-0.0273418	0.00995607	0.00602813	18	0.0337226	34.7895	39.5257	15	16	0.0026345	0.0009128	17	-0.0357996	-0.0273551	-0.0158955	-0.0559534	0.0183892	0.0124494	0.0123914	0.0250378	0.0705381	0.0279985	0.19957	0.0400468	0.118874	6.03e-05	TRUE	0	0.995648	1.4305e-06	rs9303193	0.0048294	0.0033795	0.173495	0.004	0.276927	0.0364472	0.216176	0.158117	FALSE
NMI	T2D_GSMR	0.0585856	0.0116437	4.86555e-07	18	1.20693e-05	18.8478	23.6115	15	16	0.220715	0.0983403	17	0.0288456	0.0736798	0.0764037	0.114944	0.02675	0.0137928	0.0118209	0.0364409	0.297919	1e-07	0	0.00614	0.0697871	0.0001131	TRUE	0	0.747217	0.243505	rs4665150	0.0073256	0.0037623	0.0704955	0.13	0.545816	8.72941e-07	0	0.0835941	FALSE
NME6	T2D_GSMR	0.0395146	0.0139231	0.00453892	13	0.0270536	42.7971	44.1894	14	15	9.23e-05	0.0001027	16	2.77e-05	0.0388399	0.0242811	0.0679694	0.0398142	0.0157996	0.016822	0.0334286	0.999455	0.0139604	0.148905	0.0601139	0.073393	6.75e-05	TRUE	0	0.0459015	0.0138294	rs11718350	0.0056691	0.0084002	0.510751	0.003	0.999455	0.019978	0.164906	0.179515	FALSE
NMRK1	T2D_GSMR	0.0129631	0.00348344	0.000198153	61	0.00222266	62.4012	63.288	56	57	0.259236	0.264184	58	0.0069012	0.0093205	0.0109808	0.012688	0.0057132	0.0050011	0.0034185	0.0079325	0.232146	0.0623671	0.0013173	0.115236	0.677944	0.0001037	TRUE	0	0.00507358	0.0530551	rs11144225	0.001471	0.0016489	0.376166	0.289	0.480992	0.0741015	0.00314794	0.234576	FALSE
NMT1	T2D_GSMR	0.0536797	0.0150517	0.000361991	8	0.00366676	17.6918	24.7149	6	7	0.0070504	0.0008523	8	-0.081978	0.0984485	0.0552927	0.115621	0.0946559	0.0276503	0.035433	0.0365837	0.419734	0.0003702	0.118644	0.0159183	0.0380692	5.55e-05	TRUE	0	0.55822	0.00288108	rs9899380	0.016018	0.0103789	0.173698	0.002	0.638856	0.00103266	0.135022	0.125063	FALSE
NMRAL1	T2D_GSMR	0.0193743	0.00518461	0.000186318	34	0.00210324	96.1799	97.1917	34	35	1e-07	1e-07	36	0.0243679	0.0193106	0.0191935	0.0304004	0.0117431	0.0081323	0.0078668	0.0171736	0.0456153	0.0175697	0.0146954	0.0854068	0.30422	0.0001565	TRUE	0	0.985527	0.0138626	rs11639998	-0.0017513	0.0029283	0.553762	<0.001	0.237772	0.0244821	0.0222077	0.204096	FALSE
NME4	T2D_GSMR	0.0243574	0.00577284	2.45048e-05	21	0.000380119	127.493	137.706	25	26	0	0	27	0.0151614	0.0202088	0.0337932	0.0276398	0.0167588	0.0071482	0.010567	0.014888	0.374269	0.0046969	0.0013838	0.0747457	0.339667	0.0002601	TRUE	0	1	6.8245e-22	rs6600214	0.006782	0.0047924	0.169362	<0.001	0.607675	0.00800253	0.00328045	0.19843	FALSE
NNT	T2D_GSMR	-0.019662	0.00624961	0.00165453	32	0.0123874	76.012	83.9615	34	35	4.74e-05	6.6e-06	36	-0.0076812	-0.028534	-0.0272201	-0.0198079	0.01252	0.0079838	0.0072795	0.0143583	0.543621	0.0003516	0.0001845	0.176478	0.308956	0.000157	TRUE	0	0.999999	2.4941e-09	rs7710854	-0.0059852	0.003174	0.0679048	<0.001	0.717284	0.000991967	0.00065659	0.287795	FALSE
NOM1	T2D_GSMR	-0.0761782	0.0147723	2.51147e-07	6	6.66278e-06	37.7273	38.2753	5	6	4e-07	1e-06	7	-0.0641278	-0.0745459	-0.0880754	-0.0637785	0.0951899	0.0146535	0.0313856	0.0224116	0.530394	4e-07	0.0050124	0.0293437	0.0449505	0.0001184	TRUE	0	0.999494	0.000480799	rs6951811	-0.0047897	0.0177725	0.798313	0.006	0.713604	3.0441e-06	0.00925174	0.144951	FALSE
NOP58	T2D_GSMR	0.0604431	0.0143606	2.56569e-05	12	0.000394475	12.3281	20.6896	11	12	0.339492	0.0551147	13	0.0253889	0.0530827	0.0671695	0.0564201	0.0193754	0.0143762	0.0147505	0.0246067	0.216774	0.0002222	5.3e-06	0.040719	0.0633644	7.97e-05	TRUE	0	0.999611	2.8472e-05	rs7572505	0.007905	0.0028941	0.0195284	0.13	0.459787	0.000666151	3.60789e-05	0.159438	FALSE
NOL8	T2D_GSMR	0.046346	0.0170979	0.0067157	9	0.0369149	24.9516	25.4276	6	7	0.0003486	0.0006371	8	0.0320148	0.0469364	0.0500494	0.0700213	0.0610849	0.0178838	0.0278885	0.0338281	0.618995	0.008677	0.0727133	0.0772267	0.0329024	5.08e-05	TRUE	0	0.687685	0.00215089	rs58391046	0.0030743	0.009086	0.746621	0.017	0.759398	0.0134693	0.0870214	0.198791	FALSE
NOMO1	T2D_GSMR	0.0776541	0.012017	1.03328e-10	5	6.39621e-09	8.48714	8.49401	3	4	0.0369471	0.0750691	5	0.0802799	0.0789412	0.0784763	0.077308	0.0399765	0.0115525	0.0139253	0.0199646	0.138227	0	0	0.0179589	0.0823333	9.96e-05	TRUE	0	0.0840853	0.915914	rs7405130	-0.0006588	0.0133698	0.963797	0.274	0.357367	0	0	0.127786	FALSE
NPEPL1	T2D_GSMR	0.0347117	0.0110642	0.00170517	14	0.0126367	36.6096	43.3664	15	16	0.0014426	0.0002461	17	0.0344835	0.0006875	0.0014319	0.021446	0.0235648	0.0132884	0.0133594	0.0220332	0.164012	0.958736	0.914646	0.344865	0.098299	5.76e-05	TRUE	0	1	1.85426e-12	rs2426778	-0.0074178	0.0044582	0.116884	0.001	0.390904	0.960678	0.916498	0.449854	FALSE
NPC2	T2D_GSMR	0.0609706	0.0111085	4.05006e-08	17	1.3047e-06	12.8368	14.194	13	14	0.460497	0.435357	15	0.0797547	0.0649163	0.0600119	0.0672632	0.0198791	0.0140151	0.0104641	0.0250987	0.0014783	3.6e-06	0	0.0179475	0.0614861	6.31e-05	TRUE	0	0.189028	0.7905	rs12586772	-0.003508	0.0030111	0.264945	0.515	0.0609388	2.03133e-05	0	0.127786	FALSE
NPIPP1	T2D_GSMR	0.0364651	0.00550203	3.41253e-11	16	2.2922e-09	21.8187	22.6243	15	16	0.112646	0.124154	17	0.0358482	0.0363693	0.03117	0.0263472	0.0080693	0.0061059	0.004988	0.0114303	0.0004747	0	0	0.0348989	0.403756	0.0001063	TRUE	0	0.0340437	0.965956	rs9927842	-0.0020511	0.0027563	0.468272	0.133	0.0374463	0	0	0.150112	TRUE
NPIP	T2D_GSMR	0.00976126	0.00346433	0.00483777	29	0.0285118	70.5647	70.5669	30	31	4.08e-05	6.44e-05	32	0.0108409	0.0132799	0.0104983	0.0297533	0.0123535	0.0054493	0.0047667	0.0152543	0.387156	0.0148095	0.0276341	0.0602105	0.823713	0.0001331	TRUE	0	0.999993	6.25029e-08	rs3198697	-0.0001585	0.0052571	0.976147	<0.001	0.619784	0.0210108	0.0376575	0.179515	FALSE
NRBP1	T2D_GSMR	-0.164648	0.0159605	5.96602e-25	14	4.34648e-22	99.743	99.9644	15	16	0	0	17	-0.163545	-0.160591	-0.153193	-0.160264	0.063525	0.0154359	0.0276991	0.0300701	0.0211446	0	0	6.77e-05	0.0557757	0.0003899	TRUE	0	1	8.71556e-26	rs2303370	0.0017036	0.0093371	0.857668	<0.001	0.16581	0	0	0.011163	FALSE
NSFL1C	T2D_GSMR	0.0140818	0.0048812	0.00391544	44	0.0241113	68.9843	69.4407	40	41	0.0029682	0.0036256	42	0.016028	0.0214001	0.0201602	0.0224079	0.0101628	0.0070492	0.006169	0.0129186	0.122644	0.0023989	0.0010831	0.0903356	0.326097	0.000122	TRUE	0	0.0168315	0.000711642	rs6135033	0.0010318	0.0020059	0.609808	0.008	0.337765	0.00467187	0.00272167	0.207842	FALSE
NRD1	T2D_GSMR	0.0205662	0.00696324	0.00314145	16	0.0204205	60.5914	73.1325	17	18	8e-07	0	19	-3.68e-05	0.0309678	0.0318136	0.02735	0.020326	0.0084187	0.0119293	0.0195267	0.998577	0.0002347	0.0076569	0.178323	0.209001	0.0001391	TRUE	0	1	6.53308e-18	rs2747525	0.0097638	0.0052051	0.0779621	<0.001	0.999285	0.000697986	0.0131409	0.289797	FALSE
NRBF2	T2D_GSMR	-0.052814	0.00826235	1.6359e-10	14	9.50528e-09	35.0976	40.4383	10	11	0.0001202	3.01e-05	12	-0.036709	-0.0728613	-0.0547636	-0.0926418	0.0197023	0.0143248	0.0134987	0.0262858	0.0920329	4e-07	4.97e-05	0.0047615	0.166778	0.0001369	TRUE	0	0.0885918	0.911408	rs34119992	-0.006057	0.0049102	0.245571	<0.001	0.303122	3.0441e-06	0.000229513	0.0774263	FALSE
NRDE2	T2D_GSMR	0.0259574	0.00869874	0.00284471	20	0.0189201	17.5503	17.5507	18	19	0.485629	0.552614	20	0.0229683	0.0233256	0.0231912	0.0181422	0.013208	0.0098868	0.0072672	0.0167297	0.0991137	0.0183107	0.0014168	0.291744	0.114954	3.77e-05	TRUE	0	0.00185869	0.00689935	rs7145398	6.03e-05	0.0029852	0.9841	0.631	0.304523	0.0252538	0.00333206	0.39903	FALSE
NSFP1	T2D_GSMR	0.0143688	0.00431288	0.000863483	12	0.00735436	63.1438	63.2256	15	16	1e-07	1e-07	17	0.0118613	0.0069665	0.0132553	0.0194502	0.0122179	0.0048691	0.0067997	0.0105325	0.347039	0.152503	0.0512475	0.0833735	0.509871	0.0001072	TRUE	0	0.988942	0.000124069	rs17698176	0.0007281	0.0052235	0.890998	<0.001	0.586836	0.166163	0.0634393	0.20351	FALSE
NSF	T2D_GSMR	0.087263	0.0161155	6.13462e-08	6	1.91122e-06	14.6766	18.0939	4	5	0.0054212	0.0028309	6	0.0368294	0.111925	0.0973092	0.144661	0.0674204	0.0174632	0.0246927	0.0296678	0.613924	0	8.12e-05	0.0045688	0.0444341	0.0001044	TRUE	0	0.00389726	0.996048	rs62074125	0.0115648	0.0119832	0.389156	0.027	0.757956	0	0.000347265	0.0770466	FALSE
NRIP3	T2D_GSMR	0.107408	0.0252958	2.17522e-05	6	0.00034165	5.06052	5.49007	3	4	0.167419	0.240603	5	0.131072	0.0828346	0.0942745	0.0446705	0.0778456	0.0276872	0.0245816	0.0506719	0.190821	0.0027734	0.0001255	0.427801	0.0161935	3.37e-05	TRUE	0	0.18551	0.788616	rs66630602	-0.0043166	0.0085541	0.648554	0.276	0.427761	0.00524965	0.000486272	0.529047	FALSE
NT5C	T2D_GSMR	0.0450349	0.0111619	5.4672e-05	17	0.000738657	31.1764	31.4324	16	17	0.0127748	0.0176841	18	0.0344165	0.0550297	0.0417066	0.0514731	0.0238875	0.0128515	0.0125524	0.0281307	0.168931	1.85e-05	0.0008919	0.0848754	0.0780749	7.02e-05	TRUE	0	0.100033	0.337309	rs3736075	0.0013776	0.0038009	0.721766	0.032	0.396668	8.31939e-05	0.0023792	0.204096	FALSE
NTAN1	T2D_GSMR	0.0545302	0.0109174	5.89045e-07	12	1.43047e-05	12.2129	22.2275	12	13	0.42874	0.051936	14	0.0174258	0.0676579	0.0580729	0.0737428	0.015426	0.011944	0.0108488	0.0239168	0.280702	0	1e-07	0.0087226	0.100696	9.4e-05	TRUE	0	0.999043	0.000949991	rs2280017	0.0090059	0.002871	0.0085814	0.094	0.529304	0	1.14154e-06	0.0980868	FALSE
NTN5	T2D_GSMR	-0.056598	0.0132377	1.90681e-05	11	0.000307133	13.8259	17.6614	9	10	0.128655	0.0609511	11	-0.0894021	-0.0685858	-0.0512303	-0.0667051	0.0277762	0.0146979	0.0146985	0.0297558	0.0105119	3.1e-06	0.0004914	0.0488587	0.0585357	5.2e-05	TRUE	0	0.0185346	0.958042	rs516316	0.0070398	0.0044552	0.14854	0.105	0.141911	1.80408e-05	0.00147238	0.166083	TRUE
NUCKS1	T2D_GSMR	0.0757134	0.0118848	1.8831e-10	14	1.0809e-08	33.4826	34.9988	19	20	0.0211336	0.0201105	21	0.100089	0.0739569	0.074873	0.0840337	0.0297821	0.0135155	0.0121212	0.0214839	0.0032834	0	0	0.0008653	0.0859208	0.0001443	TRUE	0	0.494235	0.505726	rs823110	-0.0043037	0.0046397	0.365256	0.047	0.0825859	0	0	0.0389123	FALSE
NUCB2	T2D_GSMR	-0.0718714	0.0085982	6.33118e-17	12	1.09023e-14	65.1108	80.7685	12	13	0	0	14	-0.0976328	-0.0704494	-0.0440018	-0.068304	0.0351474	0.0099682	0.0165298	0.0180431	0.0167183	0	0.0077686	0.0022686	0.139903	0.0001651	TRUE	0	1	3.23629e-51	rs214081	0.0171317	0.0100849	0.115121	<0.001	0.158372	0	0.0132971	0.0551258	FALSE
NUDT18	T2D_GSMR	-0.0161523	0.00514238	0.00168359	32	0.0125356	36.0205	36.9012	26	27	0.0912922	0.0969261	28	-0.0318622	-0.030916	-0.0246432	-0.0319532	0.0111533	0.0080016	0.0064688	0.012713	0.0083089	0.0001117	0.0001392	0.0182266	0.223076	9.05e-05	TRUE	0	0.025344	0.00147552	rs4872277	0.0020344	0.0025516	0.432499	0.12	0.129278	0.000386393	0.000531035	0.127786	FALSE
NUDT1	T2D_GSMR	-0.0391306	0.0145229	0.00705132	9	0.0382273	23.7166	27.6486	9	10	0.0047726	0.0020544	11	0.0012096	-0.0289871	-0.0456777	-0.0295542	0.0437509	0.0163462	0.0215056	0.027599	0.978547	0.0761755	0.033671	0.309404	0.0487593	7.7e-05	TRUE	0	1	4.51127e-18	rs1108036	-0.0077871	0.0063749	0.252917	0.021	0.988611	0.0887319	0.0443763	0.415901	FALSE
NUDT5	T2D_GSMR	0.0645031	0.0141171	4.89738e-06	6	9.42746e-05	79.5822	98.0522	7	8	0	0	9	0.182562	0.11058	0.123908	0.077796	0.0529909	0.0212723	0.027282	0.0239672	0.0107615	2e-07	5.6e-06	0.0117724	0.118484	0.0004658	TRUE	0	1.50544e-12	1	rs11257655	-0.0169003	0.0132593	0.243128	0.001	0.141911	1.64889e-06	3.74342e-05	0.113443	FALSE
NUMA1	T2D_GSMR	0.0666433	0.0188673	0.000412112	5	0.00409561	12.0483	12.3872	3	4	0.0072194	0.0146929	5	0.0354556	0.0525027	0.0570949	-0.0393536	0.0822372	0.0183962	0.0305789	0.050323	0.69547	0.0043174	0.0618833	0.477904	0.0237289	3.15e-05	TRUE	0	0.0297521	0.114917	rs10898822	0.0032211	0.0110898	0.790387	0.203	0.81874	0.00744137	0.0750284	0.574259	FALSE
NUP210	T2D_GSMR	0.0736944	0.0134981	4.7719e-08	14	1.51153e-06	2.89718	4.09122	8	9	0.940643	0.905307	10	0.117641	0.0693323	0.0705436	0.0631174	0.0462923	0.0218682	0.0168908	0.030367	0.034643	0.001522	2.96e-05	0.0674306	0.0238491	2.87e-05	TRUE	0	0.120708	0.877466	rs6804464	-0.0084664	0.007748	0.306328	0.948	0.211972	0.00325435	0.000146911	0.191699	TRUE
NUP133	T2D_GSMR	-0.0928506	0.014373	1.04646e-10	13	6.43573e-09	87.1357	87.9179	11	12	0	0	13	-0.102107	-0.0948221	-0.0886482	-0.0855683	0.053024	0.0143973	0.0300634	0.0300528	0.0803763	0	0.003191	0.0146972	0.0539305	0.0002128	TRUE	0	1	6.62868e-18	rs34804247	0.0029301	0.0093245	0.759225	<0.001	0.291634	0	0.006382	0.122532	FALSE
NUP160	T2D_GSMR	-0.180358	0.0281262	1.4321e-10	3	8.47714e-09	4.84881	4.90176	2	3	0.0885307	0.179134	4	-0.174684	-0.160069	-0.15926	-0.205102	0.109255	0.0265324	0.0265266	0.0441162	0.250963	0	0	0.0187659	0.0155417	8.47e-05	TRUE	0	0.37416	0.62584	rs11039373	0.0016918	0.0114473	0.896065	0.371	0.493284	0	0	0.128066	FALSE
NUP54	T2D_GSMR	0.0442919	0.0162155	0.00630554	9	0.0349852	26.0732	26.8554	8	9	0.0010204	0.0014779	10	0.0172815	0.0329443	0.0361522	0.0277293	0.0454757	0.017273	0.0231272	0.0389807	0.713823	0.056485	0.118007	0.494885	0.0394404	4.55e-05	TRUE	0	0.984685	2.69856e-05	rs11723400	0.0028289	0.0057747	0.637366	0.009	0.831486	0.0675453	0.134503	0.589388	FALSE
NYNRIN	T2D_GSMR	-0.0357645	0.0137954	0.00952805	8	0.0478982	8.70798	9.34953	5	6	0.121294	0.154854	7	-0.0469422	-0.0361681	-0.032594	-0.0413455	0.0291564	0.0142334	0.0161421	0.0263851	0.16831	0.0110515	0.0434678	0.168158	0.0459953	2.97e-05	TRUE	0	0.00392342	0.00556244	rs34077103	0.0030737	0.0050643	0.570396	0.356	0.396481	0.0163351	0.0549457	0.281097	FALSE
OASL	T2D_GSMR	0.0612511	0.00847813	5.02581e-13	22	4.44855e-11	254.096	264.497	27	28	0	0	29	0.061853	0.0294797	0.0231552	0.0142272	0.0421301	0.0162011	0.020533	0.0383809	0.15362	0.0688189	0.259444	0.713663	0.151307	0.0003689	TRUE	0	1	1.59786e-33	rs2259693	-0.0079501	0.0075621	0.302436	<0.001	0.377615	0.0806692	0.275601	0.778732	FALSE
OCIAD1	T2D_GSMR	-0.083955	0.0155223	6.34969e-08	16	1.97173e-06	18.4507	21.1278	13	14	0.141142	0.0984022	15	-0.0458162	-0.0944548	-0.0941732	-0.11278	0.0379878	0.0159201	0.0147033	0.0349115	0.24928	0	0	0.0060431	0.0473971	0.000113	TRUE	0	0.962957	0.0369961	rs2572345	-0.0082953	0.0060401	0.192856	0.183	0.490996	0	0	0.0830367	FALSE
ODF2L	T2D_GSMR	0.0233783	0.00577973	5.23523e-05	42	0.000713422	39.6952	40.397	30	31	0.110903	0.120329	32	0.0131949	0.0167801	0.019532	0.0139257	0.0102988	0.0072058	0.005467	0.0133112	0.209933	0.0198753	0.0003533	0.303576	0.276419	9.42e-05	TRUE	0	0.264648	0.0544624	rs421105	0.0018345	0.002519	0.472095	0.1	0.454142	0.0271843	0.0011179	0.411166	FALSE
OR10AA1P	T2D_GSMR	0.0296654	0.00921772	0.0012895	3	0.0102029	1.973	3.46801	2	3	0.372879	0.324935	4	0.0399655	0.034913	0.0292356	0.0344142	0.0119949	0.010315	0.008792	0.0161013	0.0794869	0.0007126	0.0008834	0.122158	0.124225	2.15e-05	TRUE	0	0.00613234	0.000385983	rs2820116	-0.0048388	0.0039575	0.34597	0.396	0.291634	0.00176544	0.0023621	0.23916	FALSE
OGFOD1	T2D_GSMR	-0.076239	0.0143881	1.16601e-07	14	3.39768e-06	26.6079	28.2316	11	12	0.0052646	0.0051161	13	-0.047697	-0.0649447	-0.0732507	-0.0691008	0.0354298	0.0145933	0.016576	0.0411348	0.205312	8.6e-06	9.9e-06	0.118809	0.0620264	0.0001047	TRUE	0	0.515971	0.2601	rs72622271	-0.0045661	0.0055731	0.430003	0.018	0.44675	4.22596e-05	5.99657e-05	0.237626	FALSE
OLFM1	T2D_GSMR	0.0117349	0.00448377	0.00886561	32	0.0456586	38.5281	38.6249	34	35	0.272067	0.309148	36	0.0131989	0.0149287	0.0149514	0.0119429	0.0076402	0.0064419	0.0046699	0.0097077	0.0931427	0.0204806	0.0013665	0.226806	0.290042	6.74e-05	TRUE	0	0.00511306	0.000444489	rs12377780	0.0004904	0.0016784	0.77193	0.365	0.303122	0.0279349	0.00324982	0.337255	FALSE
OPN3	T2D_GSMR	0.022677	0.00854532	0.00796061	19	0.0422144	23.7601	33.9789	15	16	0.0692806	0.0054687	17	-0.0158959	0.0207274	0.0230903	0.0020743	0.018145	0.0100956	0.0112044	0.0195109	0.394816	0.0400628	0.0393208	0.916655	0.103857	6.24e-05	TRUE	0	0.00767343	0.00441892	rs584695	0.0099426	0.0039145	0.0226458	0.01	0.624634	0.0499408	0.0503904	0.934925	FALSE
OPRL1	T2D_GSMR	0.0536552	0.00748057	7.35804e-13	21	6.39339e-11	79.9	90.4143	24	25	1e-07	0	26	0.0227501	0.0410911	0.0583231	0.031816	0.0227155	0.0083286	0.0111925	0.0145989	0.326565	8e-07	2e-07	0.038937	0.199506	0.0002528	TRUE	0	0.953385	0.0466093	rs6090043	0.0078517	0.0044182	0.0882221	<0.001	0.570144	5.62654e-06	2.10496e-06	0.155084	FALSE
OSGIN1	T2D_GSMR	0.0535633	0.0127012	2.47379e-05	15	0.000382831	23.7969	25.3568	13	14	0.0330505	0.0312037	15	0.0709899	0.0659944	0.0487191	0.0555079	0.0280157	0.0152375	0.0141674	0.0312277	0.0249389	1.48e-05	0.0005843	0.0972035	0.062527	6.22e-05	TRUE	0	0.674119	0.193007	rs2665304	-0.0031656	0.0034291	0.372752	0.058	0.181059	6.84212e-05	0.00168697	0.216555	FALSE
OTUD6B	T2D_GSMR	0.153469	0.0358077	1.81983e-05	3	0.00029513	8.3831	8.42692	2	3	0.0151229	0.0379653	4	0.149356	0.130269	0.135121	0.069463	0.151003	0.0364347	0.0478907	0.0773023	0.426872	0.0003497	0.0047808	0.435094	0.0127053	4.35e-05	TRUE	0	0.137348	0.000754071	rs13277356	-0.0023158	0.0226476	0.927883	0.131	0.645747	0.000988485	0.0088897	0.53362	FALSE
OXER1	T2D_GSMR	0.0444841	0.0164741	0.00692893	12	0.0377373	27.298	31.7355	8	9	0.0006279	0.0002212	10	-0.0121397	0.0320588	0.0448469	0.0379935	0.0556295	0.0194972	0.0248475	0.0390019	0.832719	0.10012	0.0710921	0.355438	0.0396934	5.73e-05	TRUE	0	0.987164	6.51934e-06	rs2278583	0.0084187	0.0073824	0.287118	0.005	0.909312	0.113797	0.0852875	0.457987	FALSE
OXR1	T2D_GSMR	0.0763733	0.0240614	0.00150301	7	0.0114984	1.46542	1.47027	5	6	0.917026	0.961445	7	0.0793696	0.0796134	0.0763793	0.0902186	0.0477774	0.026494	0.0210088	0.0383045	0.157557	0.0026562	0.0002774	0.0566467	0.0152587	1.96e-05	TRUE	0	0.00565114	0.0175882	rs7834014	-0.0003105	0.004455	0.947145	0.935	0.380354	0.00508958	0.000904751	0.177732	FALSE
P2RX4	T2D_GSMR	0.0473088	0.00609985	8.784e-15	32	1.08043e-12	224.428	277.463	38	39	0	0	40	0.0123976	0.0609924	0.058822	0.075304	0.0198569	0.0090984	0.0136331	0.0172955	0.53613	0	1.6e-05	9.37e-05	0.283117	0.0006217	TRUE	0	1	1.33331e-36	rs2071271	0.0120499	0.0040211	0.0047886	<0.001	0.715471	0	8.99394e-05	0.012641	FALSE
PABPC4	T2D_GSMR	-0.293624	0.0228984	1.22028e-37	4	1.92621e-34	15.2646	16.3786	2	3	0.0004846	0.0009483	4	-0.297849	-0.284799	-0.264706	-0.295081	0.0977758	0.0235923	0.0381435	0.041151	0.0929778	0	0	0.0055871	0.0257739	0.0003749	TRUE	0	0.00085709	0.999143	rs3768321	0.0057689	0.0151002	0.739205	0.265	0.303122	0	0	0.0782194	FALSE
PACS1	T2D_GSMR	-0.0717427	0.0163012	1.07725e-05	10	0.00018824	13.016	31.4167	9	10	0.161884	0.0005006	11	-0.0038068	-0.0805948	-0.0765571	-0.0560659	0.0250792	0.0164111	0.0215101	0.027943	0.8827	9e-07	0.0003721	0.0726051	0.0529313	9.57e-05	TRUE	0	0.999758	0.000228136	rs2254388	-0.0152792	0.0042835	0.0060528	0.008	0.936638	6.24112e-06	0.00116743	0.195902	FALSE
PAM	T2D_GSMR	0.0187718	0.00318911	3.95142e-09	56	1.57907e-07	309.58	311.21	67	68	0	0	69	0.0310926	0.0355025	0.0357612	0.0037752	0.0098318	0.0056317	0.0058799	0.0162461	0.002351	0	0	0.816945	0.719173	0.0006441	TRUE	0	1	3.06629e-34	rs2431321	0.0018815	0.0031672	0.554468	<0.001	0.0742316	0	0	0.86288	FALSE
PAFAH2	T2D_GSMR	0.0387128	0.0131846	0.00332244	12	0.0212757	26.1149	28.8985	11	12	0.0062393	0.0040791	13	0.0203154	0.0431468	0.0437504	0.0541442	0.0272568	0.0129731	0.0166877	0.0301105	0.471695	0.0008815	0.0087489	0.097333	0.0581013	6.02e-05	TRUE	0	0.999969	5.64154e-07	rs298443	0.0042207	0.0038979	0.302054	0.014	0.682628	0.00210652	0.0146705	0.216555	FALSE
PAQR6	T2D_GSMR	-0.01363	0.00406021	0.000788051	47	0.00683483	95.4715	98.5891	49	50	7.95e-05	5.03e-05	51	-0.0252113	-0.0226538	-0.0156445	-0.0191226	0.0090094	0.0052778	0.0049252	0.0123984	0.0073242	1.77e-05	0.001491	0.129296	0.415003	0.0001603	TRUE	0	0.0788391	0.00321252	rs12128955	0.0033273	0.0026304	0.211875	<0.001	0.124425	8.00817e-05	0.00347354	0.245364	FALSE
PAPSS1	T2D_GSMR	0.009038	0.00334679	0.00692361	65	0.0377373	67.0451	67.994	66	67	0.440983	0.44314	68	0.0061804	0.0108895	0.0104197	0.0214498	0.0057076	0.0059644	0.0036503	0.0128394	0.28282	0.0678891	0.0043106	0.0994629	0.563345	0.0001088	TRUE	0	0.0225066	0.00818297	rs2522420	0.0012744	0.0013185	0.337311	0.452	0.531946	0.0799511	0.00813859	0.217655	FALSE
PAQR8	T2D_GSMR	0.0199021	0.0049426	5.65759e-05	45	0.000756197	110.978	125.209	49	50	1e-06	0	51	0.0282088	0.0167976	0.0023867	0.0111713	0.012316	0.0064037	0.0070981	0.0097897	0.0263391	0.0087129	0.736684	0.259251	0.328003	0.0001674	TRUE	0	0.997803	2.04109e-06	rs560243	-0.0062438	0.0024908	0.0155533	<0.001	0.182161	0.0135109	0.743194	0.36781	FALSE
PARD3B	T2D_GSMR	0.0472749	0.015405	0.00214925	6	0.0151568	0.581346	0.581757	2	3	0.74776	0.900596	4	0.0461939	0.0429718	0.0464728	0.0439593	0.0197448	0.0168825	0.0141577	0.0202877	0.144203	0.010917	0.0010288	0.118813	0.0462596	3.55e-05	TRUE	0	0.959147	0.00020093	rs35435713	8.56e-05	0.0042236	0.985673	0.895	0.365808	0.0161846	0.00263231	0.237626	FALSE
PARL	T2D_GSMR	-0.0898789	0.0181535	7.38084e-07	6	1.75638e-05	8.94505	9.74054	4	5	0.0624877	0.0829297	6	-0.0659468	-0.0898624	-0.0924825	-0.0725649	0.0500675	0.0194039	0.0214321	0.0325246	0.258171	3.6e-06	1.59e-05	0.0760621	0.034341	6.13e-05	TRUE	0	0.999821	0.000176214	rs7644746	-0.0046003	0.0077132	0.583005	0.196	0.504114	2.03133e-05	8.97171e-05	0.198791	FALSE
PARP10	T2D_GSMR	0.0582531	0.0144788	5.73766e-05	8	0.000764295	84.8565	86.6104	9	10	0	0	11	0.0218164	0.0567677	0.052583	0.0400581	0.0805419	0.0165496	0.0358411	0.0467645	0.792601	0.0006032	0.142345	0.411728	0.0482002	0.0001532	TRUE	0	1	7.15828e-09	rs11544989	0.0050834	0.0117863	0.676396	<0.001	0.889727	0.00153806	0.158504	0.513449	FALSE
PARK7	T2D_GSMR	-0.0285797	0.0104206	0.00609523	15	0.0339776	12.3033	12.3056	11	12	0.341279	0.421462	13	-0.0202737	-0.0227848	-0.0196365	-0.0177532	0.0175582	0.0137607	0.0097467	0.0261145	0.272698	0.0977653	0.0439385	0.509519	0.0720739	2.18e-05	TRUE	0	0.0128333	0.0301577	rs3766606	0.0001208	0.0027112	0.965273	0.345	0.521501	0.111517	0.0553521	0.6001	FALSE
PARP12	T2D_GSMR	-0.0567287	0.0212588	0.00761955	5	0.040725	4.16117	5.36343	3	4	0.244578	0.251997	5	-0.0170277	-0.0237184	-0.0537512	-0.0213371	0.046463	0.0256553	0.0241417	0.0390753	0.738329	0.355225	0.0259818	0.614058	0.0354658	1.6e-05	TRUE	0	0.04625	0.00460275	rs11972958	-0.0054089	0.0058097	0.420526	0.314	0.849364	0.36761	0.0357009	0.689827	FALSE
PARP1	T2D_GSMR	-0.0331057	0.00933311	0.000389466	25	0.00389507	21.0159	23.1053	21	22	0.457975	0.395806	23	-0.0390737	-0.0339295	-0.0246149	-0.0084853	0.0124589	0.0099667	0.0076037	0.0223361	0.0049885	0.0006633	0.0012069	0.707669	0.110359	4.8e-05	TRUE	0	0.0173129	0.0122352	rs3219023	0.0030555	0.0021147	0.163236	0.421	0.102819	0.0016712	0.00294168	0.77276	FALSE
PARP8	T2D_GSMR	0.0487396	0.0164614	0.00306806	8	0.0200536	42.246	52.4913	6	7	2e-07	0	8	-0.0309091	0.0485297	0.0213977	0.0575326	0.053106	0.0197588	0.0316395	0.0285003	0.581742	0.0140452	0.498851	0.0832939	0.0567323	7.65e-05	TRUE	0	0.999999	1.02144e-08	rs12654399	0.0120221	0.0099663	0.273114	<0.001	0.742688	0.02008	0.512669	0.20351	FALSE
PCBD1	T2D_GSMR	-0.0633765	0.0172145	0.000231793	11	0.00253208	10.5899	12.0178	9	10	0.304866	0.283865	11	-0.0054039	-0.033667	-0.0415847	-0.0832379	0.0367268	0.0210281	0.0166099	0.0381923	0.886267	0.109366	0.0122937	0.0542968	0.0306986	3.24e-05	TRUE	0	0.999853	5.97382e-08	rs2630336	-0.0042935	0.0038975	0.299226	0.299	0.938068	0.122582	0.0191839	0.173952	FALSE
PCK2	T2D_GSMR	0.0487345	0.00811779	1.93203e-09	21	8.24246e-08	41.7268	42.0238	22	23	0.0067445	0.0090207	24	0.0374839	0.0389341	0.0425467	0.0320907	0.0157316	0.0090457	0.0089846	0.0182152	0.0262522	1.68e-05	2.2e-06	0.0914001	0.143346	0.0001172	TRUE	0	0.0397411	0.955291	rs8017358	0.0012416	0.0031376	0.696124	0.015	0.182161	7.62422e-05	1.72741e-05	0.208916	FALSE
PCM1	T2D_GSMR	-0.0460683	0.00780446	3.57346e-09	29	1.43408e-07	50.793	50.7931	26	27	0.0025252	0.0036809	28	-0.0358825	-0.0308838	-0.0358294	-0.0399708	0.0154115	0.0136731	0.0097564	0.027919	0.0279429	0.0239	0.0002403	0.163714	0.179697	0.0001034	TRUE	0	0.282157	0.717823	rs448882	1.09e-05	0.0024217	0.996443	0.003	0.187635	0.031924	0.000808629	0.27891	FALSE
PCMTD2	T2D_GSMR	0.0288277	0.00761978	0.000154783	6	0.0018188	45.8747	50.3609	6	7	0	0	8	0.0174811	0.0286669	0.0399981	0.02076	0.0344888	0.008696	0.0174978	0.0186453	0.630334	0.0009788	0.0222607	0.302296	0.150098	0.0001176	TRUE	0	0.999952	3.57942e-07	rs73147887	0.0096218	0.012561	0.472725	<0.001	0.766734	0.00229469	0.0314649	0.410061	FALSE
PCP2	T2D_GSMR	-0.0229368	0.00829054	0.00566396	9	0.0320716	34.8441	35.8664	7	8	1.2e-05	1.86e-05	9	-0.0022602	-0.0194829	-0.0136934	-0.0102477	0.030157	0.0085723	0.0156792	0.0145241	0.942353	0.0230394	0.382472	0.500482	0.110185	5.24e-05	TRUE	0	0.182042	0.00421137	rs1862515	-0.0032385	0.0071461	0.664131	0.015	0.971135	0.0309416	0.398307	0.59275	FALSE
PCYOX1L	T2D_GSMR	-0.0214267	0.00583233	0.000238985	33	0.00259059	55.8037	58.8631	33	34	0.0078337	0.0051248	35	-0.0292485	-0.0240452	-0.0177446	-0.0186986	0.0110716	0.0086684	0.0071139	0.0142172	0.0125093	0.0055391	0.0126186	0.19724	0.227749	9.63e-05	TRUE	0	0.00313484	0.000958672	rs2438490	0.0028853	0.0021451	0.187778	0.006	0.146172	0.00920213	0.0196495	0.305218	FALSE
PCSK7	T2D_GSMR	0.0439527	0.0101488	1.4854e-05	22	0.000248117	53.5688	53.763	22	23	0.0001891	0.0002885	24	0.0466835	0.0427183	0.0402734	0.0305827	0.0259856	0.0132082	0.0123898	0.0254329	0.0861583	0.0012197	0.0011519	0.24141	0.110903	0.0001093	TRUE	0	0.999924	7.47747e-06	rs236915	-0.0013048	0.0046211	0.780301	0.001	0.299435	0.00270963	0.00285931	0.350686	FALSE
PDE4D	T2D_GSMR	0.0398572	0.015155	0.00853914	8	0.0444853	6.20701	8.93431	4	5	0.184213	0.111713	6	0.0864114	0.0415294	0.0397001	0.0344266	0.0395199	0.0163547	0.0192068	0.0310136	0.094056	0.0111077	0.0387357	0.31749	0.03401	2.2e-05	TRUE	0	0.0682265	0.00798728	rs9291685	-0.0072978	0.0055047	0.255572	0.264	0.303795	0.0163855	0.0498215	0.42332	FALSE
PDCD4	T2D_GSMR	-0.0671297	0.0152806	1.11734e-05	10	0.000194171	40.3291	41.9626	11	12	3.14e-05	3.38e-05	13	-0.100059	-0.0648264	-0.0713843	-0.0047857	0.0485382	0.0244386	0.0220661	0.0443884	0.0637053	0.0079868	0.0012164	0.915924	0.0498546	0.0001043	TRUE	0	0.0788474	0.92115	rs11195360	0.0042738	0.0064027	0.51821	<0.001	0.263339	0.0125555	0.00294476	0.934925	FALSE
PDE6H	T2D_GSMR	0.0331585	0.0123401	0.00720865	9	0.0388586	4.64597	5.97475	8	9	0.794658	0.742442	10	0.0164606	0.0351754	0.0302688	0.0451775	0.0159517	0.0143278	0.0105342	0.0224953	0.332302	0.0140868	0.0040609	0.0755338	0.0769996	1.99e-05	TRUE	0	0.000997372	0.00344525	rs61041959	0.0041609	0.0036096	0.282299	0.759	0.574113	0.0201146	0.00778601	0.198791	FALSE
PDHB	T2D_GSMR	0.0532562	0.0121659	1.20053e-05	13	0.000206356	49.5619	52.4246	11	12	8e-07	5e-07	13	0.0440796	0.0255119	0.0208044	0.0203336	0.0349269	0.0209721	0.0188709	0.0342686	0.233033	0.223805	0.270262	0.563957	0.0893405	7.74e-05	TRUE	0	0.969189	0.0154393	rs6787467	-0.0048363	0.0060673	0.442255	0.002	0.481063	0.238084	0.285458	0.649776	FALSE
PDGFC	T2D_GSMR	0.140016	0.0176107	1.85559e-15	12	2.58445e-13	25.2379	34.9972	11	12	0.0084129	0.0004688	13	0.222045	0.0973787	0.12722	0.0551601	0.0506258	0.029389	0.0238922	0.0380758	0.0010882	0.0009216	1e-07	0.173046	0.0445495	0.0001573	TRUE	0	0.0219501	0.97805	rs4691378	-0.0119268	0.0057829	0.0635973	0.007	0.0556858	0.00219175	1.14154e-06	0.286287	FALSE
PDHX	T2D_GSMR	-0.0657074	0.0213267	0.00206306	5	0.0146361	1.76321	2.28023	3	4	0.622974	0.68437	5	-0.110831	-0.0756933	-0.0653097	-0.0688497	0.0664189	0.0244169	0.0200896	0.0321641	0.193776	0.001935	0.0011503	0.0990238	0.0169064	1.7e-05	TRUE	0	0.999976	7.35755e-07	rs3852515	0.0063237	0.0087946	0.524062	0.667	0.43113	0.00394207	0.00285931	0.217384	FALSE
PDIA6	T2D_GSMR	-0.0381474	0.0103043	0.000213836	11	0.00237148	8.36707	8.37855	9	10	0.497619	0.591913	11	-0.0435491	-0.0387855	-0.0421483	-0.0428667	0.0154896	0.0101708	0.0083062	0.0173231	0.0203269	0.0001371	4e-07	0.0328487	0.0974646	4.55e-05	TRUE	0	0.0064451	0.098576	rs1734338	0.0003066	0.0028614	0.917027	0.683	0.164921	0.000452125	3.90526e-06	0.147173	FALSE
PDK4	T2D_GSMR	0.0400446	0.015222	0.00852072	9	0.0444382	4.8036	5.51926	7	8	0.683917	0.700905	9	0.0239568	0.0396045	0.0413736	0.0491342	0.0245789	0.0169252	0.0134262	0.0242174	0.362185	0.0192854	0.0020592	0.0769909	0.0534328	2.02e-05	TRUE	0	0.00146891	0.000687669	rs12704801	0.0030794	0.0036401	0.42554	0.741	0.596129	0.0264751	0.00446695	0.198791	FALSE
PDPK2	T2D_GSMR	-0.0252025	0.0084834	0.00297022	5	0.0195626	0.360836	7.45231	2	3	0.834921	0.0587965	4	0.0309189	-0.0355743	-0.0327207	-0.0375474	0.0258883	0.0139379	0.0156897	0.0258645	0.354789	0.0107	0.0370253	0.242503	0.0613816	2.41e-05	TRUE	0	0.00222422	0.00186619	rs36087603	-0.0229723	0.0086265	0.116816	0.167	0.591981	0.0158947	0.0480737	0.351784	FALSE
PDSS2	T2D_GSMR	0.051395	0.0158121	0.00115263	8	0.00934637	24.3139	33.5451	7	8	0.0010033	4.91e-05	9	0.0094008	0.0485005	0.0744808	0.0658983	0.0464706	0.0150893	0.026137	0.0271369	0.845439	0.0013079	0.004377	0.0413074	0.0411865	8.91e-05	TRUE	0	0.999999	2.03718e-08	rs6568470	0.0097309	0.0059689	0.147071	0.032	0.915117	0.00288399	0.00823253	0.159636	FALSE
PDZK1IP1	T2D_GSMR	-0.0159054	0.00495549	0.00132893	36	0.0104346	42.8793	42.8932	30	31	0.0600469	0.0757959	32	-0.0137069	-0.0164349	-0.0131524	-0.0217641	0.0076507	0.0057419	0.0051164	0.0117092	0.0832919	0.0042059	0.0101513	0.072584	0.265548	7.03e-05	TRUE	0	0.999783	1.04143e-05	rs2248907	0.0002358	0.0023866	0.921948	0.104	0.294298	0.00727454	0.0164281	0.195902	FALSE
PDXDC2P	T2D_GSMR	-0.0286336	0.00983346	0.00359297	13	0.0225956	74.1068	115.931	13	14	0	0	15	0.0280015	-0.0407501	-0.0419986	-0.0384431	0.0321449	0.0112435	0.0230399	0.0159033	0.3995	0.0002897	0.0683247	0.0298623	0.109053	0.0001902	TRUE	0	1	2.72548e-18	rs2270843	-0.018416	0.0067989	0.017896	<0.001	0.626705	0.000838041	0.0823002	0.145174	FALSE
PEAK1	T2D_GSMR	0.231295	0.020637	3.73288e-29	5	3.21401e-26	62.3755	70.7854	6	7	0	0	8	0.114527	0.203406	0.217691	0.182925	0.124124	0.0259457	0.0467875	0.0375232	0.391767	0	3.3e-06	0.0018039	0.030695	0.0003851	TRUE	0	1	4.52683e-17	rs7119	0.0169004	0.0187903	0.403078	<0.001	0.623133	0	2.38888e-05	0.049681	FALSE
PELI3	T2D_GSMR	0.0480656	0.0150785	0.0014341	10	0.0110786	12.6651	14.3411	6	7	0.0486732	0.0454362	8	0.0230408	0.0522097	0.0521663	0.0285218	0.0373713	0.0147389	0.0178488	0.0352787	0.56019	0.0003966	0.0034705	0.445423	0.0438032	4.28e-05	TRUE	0	0.98385	0.00111115	rs57634456	0.0049864	0.0055959	0.407203	0.12	0.729511	0.00108589	0.0068396	0.544487	FALSE
PELI2	T2D_GSMR	0.0513027	0.0165165	0.00189542	7	0.0137454	10.371	10.6221	5	6	0.0653812	0.100781	7	0.0685453	0.07144	0.0534603	0.0581408	0.0481293	0.0177936	0.0193159	0.0253374	0.213693	5.95e-05	0.0056456	0.061549	0.0331342	3.26e-05	TRUE	0	0.00385714	0.0900075	rs241519	-0.0021177	0.0060858	0.74203	0.177	0.458937	0.000226405	0.0101799	0.181588	FALSE
PELO	T2D_GSMR	-0.0295318	0.00582245	3.93523e-07	24	9.88609e-06	72.0566	72.0668	26	27	3.3e-06	5.7e-06	28	-0.031278	-0.0336911	-0.0305413	0.0180708	0.0154376	0.0096199	0.0093657	0.0189729	0.0531294	0.0004614	0.0011103	0.349318	0.220261	0.0001435	TRUE	0	0.999999	1.30423e-07	rs1499279	0.0002025	0.003335	0.952049	<0.001	0.253985	0.00123426	0.00277613	0.454327	FALSE
PEX14	T2D_GSMR	-0.0455847	0.0168318	0.00676378	9	0.0370931	30.8138	31.5245	10	11	0.0006297	0.0009088	12	-0.0079972	-0.0413696	-0.0280362	-0.0610783	0.0474847	0.0168526	0.021854	0.0342871	0.869613	0.0140965	0.199532	0.102446	0.0398118	4.97e-05	TRUE	0	0.00576448	0.00437062	rs17035189	-0.0033667	0.0070106	0.641401	0.008	0.929759	0.0201146	0.216176	0.220975	FALSE
PEX19	T2D_GSMR	-0.0464604	0.0176973	0.00865794	6	0.044882	0.59708	0.912535	3	4	0.8971	0.922756	5	-0.0364751	-0.033736	-0.0269011	-0.0295203	0.0252062	0.0202469	0.0185684	0.0357074	0.243681	0.0956681	0.147405	0.454855	0.0352824	4.1e-06	TRUE	0	0.0220298	0.179596	rs4656898	0.0032947	0.005866	0.613578	0.839	0.48711	0.109209	0.163367	0.553283	FALSE
PFKM	T2D_GSMR	0.0616871	0.0169604	0.00027569	12	0.00292065	42.8425	42.8551	10	11	5.3e-06	1.15e-05	12	0.0574457	0.0819852	0.0606635	0.0757655	0.065513	0.0212923	0.0266142	0.0487114	0.401137	0.0001179	0.0226451	0.148136	0.0382921	8.45e-05	TRUE	0	0.999954	4.17497e-05	rs10875750	0.0004543	0.0083685	0.957774	0.001	0.627279	0.000404073	0.0318777	0.26518	FALSE
PGAP3	T2D_GSMR	0.0528799	0.00951808	2.76443e-08	21	9.25156e-07	29.3667	29.8162	22	23	0.134686	0.154752	24	0.0716318	0.0590892	0.0610808	0.037043	0.0202309	0.0132188	0.0087407	0.02366	0.0018356	7.8e-06	0	0.131089	0.120997	0.0001275	TRUE	0	0.999525	0.000440007	rs2952152	-0.0019257	0.0033187	0.567632	0.106	0.0648579	3.8843e-05	0	0.246249	FALSE
PGM1	T2D_GSMR	0.0250288	0.00777952	0.00129417	23	0.0102313	25.3925	25.3955	23	24	0.330372	0.384531	25	0.0279152	0.0271137	0.0273009	0.0247027	0.013801	0.0096512	0.0070951	0.0168539	0.0548814	0.0049642	0.0001192	0.15571	0.150652	5.48e-05	TRUE	0	0.98643	4.58033e-05	rs142139086	-0.0001374	0.0026272	0.958743	0.449	0.256644	0.00838097	0.000470393	0.271213	FALSE
PGS1	T2D_GSMR	0.0761048	0.0221664	0.000596188	3	0.00550878	7.05787	7.75429	2	3	0.0293362	0.0513724	4	0.125559	0.0592051	0.0757018	0.0478055	0.11783	0.0289072	0.0307131	0.0513126	0.398216	0.0405494	0.0137088	0.42024	0.0178305	3.14e-05	TRUE	0	0.0123255	0.984728	rs12938284	-0.0075546	0.0170059	0.700315	0.192	0.626674	0.0503981	0.0210599	0.521435	FALSE
PHF13	T2D_GSMR	-0.146799	0.0190995	1.51796e-14	6	1.75324e-12	11.2538	11.3343	5	6	0.0465739	0.0785771	7	-0.131579	-0.151729	-0.142095	-0.122385	0.0604723	0.0229949	0.0218023	0.0511728	0.081538	0	0	0.0539088	0.026615	0.0001211	TRUE	0	0.0206218	0.979378	rs11122103	-0.0018315	0.0096818	0.857402	0.185	0.29338	0	0	0.173914	FALSE
PHF14	T2D_GSMR	0.0805712	0.0202979	7.20444e-05	8	0.000930877	9.00994	9.166	7	8	0.251943	0.328487	9	0.0804136	0.0676725	0.0706233	0.0413316	0.0331636	0.0209216	0.016593	0.0329959	0.0457714	0.0012182	2.08e-05	0.245717	0.0302133	3.97e-05	TRUE	0	0.293411	0.0267459	rs4398795	-0.0012237	0.0035142	0.737919	0.414	0.237772	0.00270963	0.000110635	0.354737	FALSE
PHIP	T2D_GSMR	0.0494465	0.0142831	0.000536383	12	0.00503477	14.2573	14.5372	10	11	0.161577	0.20468	12	0.0616358	0.0492039	0.0515928	0.0144146	0.0267638	0.0149507	0.0137033	0.0330529	0.0440324	0.000998	0.0001665	0.671195	0.0511253	4.77e-05	TRUE	0	0.879512	0.00610853	rs9361459	-0.0016934	0.0038217	0.667126	0.334	0.237772	0.00231773	0.000613485	0.741662	FALSE
PHLPP1	T2D_GSMR	0.0473015	0.0124831	0.000151099	15	0.00178014	15.7312	17.3225	13	14	0.263947	0.239399	15	0.0138159	0.0447736	0.0426808	0.0045037	0.0275305	0.0140476	0.0112742	0.0347915	0.624172	0.0014362	0.0001533	0.898844	0.0685933	4.63e-05	TRUE	0	0.0731499	0.00845038	rs625090	0.0049548	0.0043208	0.272165	0.226	0.763135	0.00311142	0.000571601	0.923646	FALSE
PIGB	T2D_GSMR	-0.0486969	0.0185175	0.00854387	8	0.0444854	1.17665	1.72744	4	5	0.881928	0.885425	6	-0.0681119	-0.050396	-0.0518845	-0.074212	0.030394	0.0242029	0.0211118	0.0346729	0.0885273	0.037321	0.0139864	0.0852799	0.0186647	1.78e-05	TRUE	0	0.00229861	0.00109638	rs574923	0.003267	0.0044021	0.499208	0.916	0.302621	0.0469757	0.0214198	0.204096	FALSE
PHLPP2	T2D_GSMR	-0.0319773	0.0106045	0.0025661	19	0.0174094	36.6892	38.0699	19	20	0.0086758	0.008683	21	-0.0153807	-0.032328	-0.0300442	-0.0272007	0.0206028	0.0110104	0.0110455	0.0190238	0.464483	0.0033234	0.0065275	0.168204	0.105458	7.09e-05	TRUE	0	0.132844	0.00719198	rs7206470	-0.0030226	0.0035746	0.408299	0.011	0.676938	0.0060738	0.0115594	0.281097	FALSE
PIGP	T2D_GSMR	-0.0234434	0.00451918	2.13092e-07	47	5.79941e-06	64.8644	66.5205	51	52	0.0918073	0.0848014	53	-0.0188167	-0.0234695	-0.0237715	-0.023352	0.006039	0.0055404	0.0042093	0.0099125	0.0030094	2.27e-05	0	0.0222876	0.398231	0.0001468	TRUE	0	0.875386	0.019857	rs1473807	-0.0017477	0.0015316	0.25915	0.086	0.0802297	9.84994e-05	0	0.136898	FALSE
PIGV	T2D_GSMR	-0.0462612	0.0125846	0.000236911	12	0.00257315	29.723	45.8446	10	11	0.0009507	3.4e-06	12	-0.0868726	-0.054528	-0.0400059	-0.0152673	0.0285774	0.014334	0.0240267	0.039652	0.0124646	0.0001423	0.0958999	0.707553	0.0520214	8.28e-05	TRUE	0	0.900648	0.0683961	rs34889971	0.0083885	0.0036019	0.042127	0.006	0.146172	0.000465139	0.11135	0.77276	FALSE
PIGW	T2D_GSMR	0.0659006	0.0152232	1.49813e-05	6	0.000249364	6.35924	6.44132	3	4	0.0953822	0.168526	5	-0.0041014	0.0052892	0.0072735	0.0442864	0.0634603	0.0236847	0.0228235	0.0443653	0.952535	0.823289	0.749966	0.374666	0.0474428	4.48e-05	TRUE	0	0.501214	0.496354	rs1483544	0.0027055	0.0137489	0.856579	0.239	0.976217	0.828312	0.755567	0.477666	FALSE
PIK3C2A	T2D_GSMR	-0.0674498	0.00699926	5.59513e-22	19	2.30398e-19	91.3116	91.4119	27	28	0	0	29	-0.0678466	-0.0741441	-0.0651969	-0.0772573	0.0179214	0.0075935	0.0090324	0.0129012	0.0007779	0	0	1.9e-06	0.224635	0.0003491	TRUE	0	1	3.18535e-50	rs17560341	0.0007531	0.0043726	0.864536	<0.001	0.0440088	0	0	0.0014098	FALSE
PIK3C3	T2D_GSMR	-0.0459256	0.0117712	9.55874e-05	5	0.00119592	7.25356	8.33986	4	5	0.12308	0.138473	6	-0.0568474	-0.0465567	-0.0403268	-0.033711	0.0255319	0.0115615	0.013436	0.0223068	0.0899572	5.65e-05	0.0026873	0.191124	0.0655186	3.13e-05	TRUE	0	0.999981	9.33964e-06	rs12961563	0.0046326	0.0059854	0.482144	0.306	0.302713	0.000216656	0.00556977	0.299409	FALSE
PIK3IP1	T2D_GSMR	0.0386992	0.00722811	8.60379e-08	34	2.57869e-06	64.9252	65.0943	37	38	0.0030549	0.0040272	39	0.0494226	0.0461072	0.0462102	0.0636918	0.0130217	0.0094249	0.0078129	0.0225267	0.0005299	1e-06	0	0.0074466	0.175688	0.0001694	TRUE	0	0.975043	0.0244806	rs4820963	-0.0006712	0.0021617	0.757923	0.01	0.0374463	6.77626e-06	0	0.09058	FALSE
PIK3R3	T2D_GSMR	0.0635856	0.0121096	1.5139e-07	23	4.26731e-06	47.6011	47.6248	19	20	0.0002928	0.0004801	21	0.0715847	0.0882933	0.0747244	0.128303	0.0355384	0.0143384	0.0144678	0.039692	0.0583568	0	2e-07	0.0041749	0.0810849	0.0001477	TRUE	0	0.910312	0.0896233	rs785494	0.000572	0.0058825	0.923562	0.002	0.256644	0	2.10496e-06	0.0737566	FALSE
PILRB	T2D_GSMR	0.0113398	0.00403871	0.00498844	38	0.0291639	113.772	113.912	45	46	1e-07	1e-07	47	0.0121272	0.0129067	0.0138683	0.0246759	0.0091579	0.0057656	0.0053392	0.0112994	0.192115	0.025183	0.0093918	0.0341111	0.541994	0.0001744	TRUE	0	0.999969	6.40464e-07	rs6955367	0.0007162	0.0030439	0.815059	<0.001	0.42981	0.0333675	0.0154346	0.149576	FALSE
PION	T2D_GSMR	0.0246012	0.00548593	7.3113e-06	27	0.000134319	92.6113	96.3003	28	29	0	0	30	0.0427225	0.0310386	0.0266644	0.012469	0.0174712	0.0075528	0.0086219	0.0128917	0.0210191	3.96e-05	0.0019839	0.341438	0.271438	0.0001746	TRUE	0	0.999149	0.000506336	rs1181898	-0.0048885	0.0046289	0.299954	<0.001	0.16581	0.000159691	0.00436164	0.44682	FALSE
PIM3	T2D_GSMR	0.0424061	0.00812079	1.77077e-07	22	4.93264e-06	39.9538	40.4579	21	22	0.0075337	0.0095537	23	0.048026	0.0612714	0.0410995	0.027606	0.0163117	0.0102911	0.0090654	0.0263123	0.0077461	0	5.8e-06	0.305491	0.166394	0.0001063	TRUE	0	0.00641201	0.993588	rs137845	-0.0015872	0.0030833	0.612087	0.012	0.126321	0	3.85973e-05	0.412628	FALSE
PITPNC1	T2D_GSMR	0.0701172	0.013723	3.23066e-07	15	8.38313e-06	19.8184	19.9479	14	15	0.135971	0.17394	16	0.0588015	0.069664	0.0660074	0.08314	0.0272874	0.0146293	0.0128966	0.026538	0.0490676	1.9e-06	3e-07	0.006842	0.0566832	7.29e-05	TRUE	0	0.0659395	0.583369	rs7210770	0.0009655	0.0031919	0.766741	0.275	0.243533	1.18471e-05	3.00811e-06	0.0884709	FALSE
PJA2	T2D_GSMR	-0.0296145	0.00689644	1.75351e-05	29	0.000285843	23.687	23.9199	27	28	0.647615	0.685757	29	-0.0228836	-0.0199227	-0.0260964	-0.023713	0.0087039	0.0076754	0.0056063	0.0137721	0.0139569	0.0094414	3.2e-06	0.0961355	0.185413	6.06e-05	TRUE	0	0.142316	0.00615947	rs400277	-0.0009581	0.0019855	0.633298	0.692	0.150087	0.0143563	2.33931e-05	0.214938	FALSE
PKD1P1	T2D_GSMR	-0.0112511	0.00331761	0.000695555	34	0.00627989	93.7906	93.8986	42	43	8e-06	1.18e-05	44	-0.0130761	-0.0121493	-0.0116339	-0.0030571	0.0076712	0.0049103	0.0039362	0.0112764	0.0956643	0.0133515	0.0031207	0.787605	1.19097	0.0001631	TRUE	NA	0.999993	6.25027e-08	rs3198697	0.0006767	0.0030769	0.827002	<0.001	0.304523	0.0192365	0.00628374	0.838454	FALSE
PKP4	T2D_GSMR	0.044316	0.00898501	8.13009e-07	23	1.91542e-05	35.1592	52.4069	21	22	0.0271196	0.0002746	23	-0.0163681	0.0379823	0.0584305	0.0917722	0.025451	0.0115547	0.0122029	0.0307628	0.527106	0.001012	1.7e-06	0.0068559	0.100626	0.0001423	TRUE	0	0.902754	0.00478558	rs6709528	0.01403	0.0043712	0.0042083	0.001	0.71176	0.00233996	1.35634e-05	0.0884709	FALSE
PLA2G4B	T2D_GSMR	0.0617798	0.00916164	1.54814e-11	22	1.11079e-09	87.9984	88.0815	23	24	0	0	25	0.0703909	0.0899254	0.0738913	0.0999847	0.0275298	0.0123121	0.0136266	0.0374336	0.0176262	0	1e-07	0.013365	0.130702	0.0002621	TRUE	0	0.605404	0.394595	rs11632424	0.0007067	0.0047962	0.884137	<0.001	0.159496	0	1.14154e-06	0.119821	FALSE
PLA2G6	T2D_GSMR	-0.0706527	0.0198593	0.000374178	6	0.00377406	10.8448	10.8653	5	6	0.0545448	0.0926285	7	-0.0678008	-0.0697346	-0.060582	-0.07526	0.0783331	0.0200932	0.0228467	0.0339586	0.426311	0.0005194	0.0080093	0.0685531	0.0240008	3.12e-05	TRUE	0	0.998975	0.000125463	rs2235347	0.001072	0.0110239	0.926312	0.237	0.645747	0.00136261	0.0135855	0.191798	FALSE
PLA2G4C	T2D_GSMR	0.00929871	0.00348598	0.00764276	54	0.040787	55.4037	59.1808	51	52	0.312177	0.230008	53	0.0034263	0.0148007	0.0118321	0.0099928	0.0055815	0.0049756	0.0033686	0.0082749	0.542033	0.0029333	0.000444	0.232661	0.549161	9.91e-05	TRUE	0	0.396628	0.00186761	rs434371	0.0034546	0.0018527	0.0679914	0.232	0.717284	0.00550318	0.00135202	0.342529	FALSE
PLA2G7	T2D_GSMR	-0.0242749	0.00595583	4.58524e-05	15	0.00063863	6.83348	9.85129	13	14	0.910528	0.772973	15	-0.0157628	-0.0245966	-0.0280143	-0.0436376	0.0087327	0.0069713	0.0051499	0.0122026	0.0942732	0.0004183	1e-07	0.0030394	0.258525	5.3e-05	TRUE	0	0.0189225	0.016194	rs3799277	-0.0048211	0.0027752	0.105972	0.748	0.303795	0.00113692	1.14154e-06	0.0630192	FALSE
PLCD1	T2D_GSMR	0.0365313	0.0139826	0.00898511	13	0.0461221	8.62111	8.63418	11	12	0.65682	0.733818	13	0.0387833	0.0353923	0.0408532	0.0118694	0.0216564	0.0147164	0.0118831	0.0283405	0.100843	0.0161742	0.0005862	0.682751	0.0504404	2.84e-05	TRUE	0	0.00062194	0.00392208	rs11715511	0.0003274	0.0028637	0.911037	0.822	0.307706	0.0227081	0.00168917	0.752192	FALSE
PLEKHA1	T2D_GSMR	0.0771952	0.00820353	4.96132e-21	25	1.6203e-18	43.4863	55.1207	26	27	0.017155	0.0011071	28	0.0386958	0.0742284	0.074196	0.0641282	0.0158035	0.0099882	0.009149	0.018696	0.0213989	0	0	0.0019544	0.149899	0.000251	TRUE	0	0.0275973	0.972403	rs7908662	0.0077565	0.0029409	0.0139138	0.004	0.166012	0	0	0.052216	FALSE
PLEKHA2	T2D_GSMR	0.0458358	0.0153746	0.00287052	8	0.0190516	9.13493	9.14332	5	6	0.103802	0.165677	7	0.0458155	0.0376687	0.0429483	0.0006406	0.0464658	0.0204925	0.017552	0.0386833	0.36941	0.0660372	0.0144083	0.987324	0.0337901	2.44e-05	TRUE	0	0.00986364	0.000466281	rs34124032	-0.0004839	0.0071404	0.948593	0.23	0.603749	0.0779886	0.0218781	0.988656	FALSE
PLEKHA5	T2D_GSMR	0.0325695	0.00993762	0.00104769	21	0.00865853	27.7784	27.8509	17	18	0.0475955	0.0643612	19	0.0364471	0.0332834	0.0337602	0.0263292	0.0167962	0.0122161	0.0106338	0.018942	0.0444706	0.0064389	0.0014994	0.181484	0.100702	5.94e-05	TRUE	0	0.0232254	0.00742061	rs1514831	-0.0006787	0.0032217	0.835667	0.107	0.237772	0.0104544	0.00348217	0.292423	FALSE
PLEKHB2	T2D_GSMR	0.0524025	0.0188077	0.00533258	6	0.0307207	1.64541	1.67173	3	4	0.649138	0.795846	5	0.0068537	0.0080713	0.0143065	0.0078301	0.0523344	0.0299409	0.0250709	0.0401034	0.904096	0.787489	0.568242	0.854715	0.0137325	2.6e-06	TRUE	0	0.00280092	0.00528268	rs10928538	0.0007759	0.0047826	0.881433	0.816	0.949288	0.794448	0.579967	0.890103	FALSE
PLEKHF2	T2D_GSMR	-0.0422992	0.0133665	0.00155313	10	0.0118222	48.0468	48.8592	8	9	1e-07	2e-07	10	-0.0373779	-0.0252653	-0.0171329	0.0053143	0.0615335	0.0161773	0.0261492	0.034843	0.560402	0.11834	0.512341	0.88214	0.0555077	6.79e-05	TRUE	0	1	1.41099e-18	rs80086542	0.0034739	0.0094454	0.722569	<0.001	0.729511	0.13145	0.525805	0.91254	FALSE
PLEKHM2	T2D_GSMR	0.0449999	0.0155237	0.00374614	10	0.0233266	24.423	26.1884	9	10	0.0036804	0.0034949	11	0.0194657	0.0396995	0.0640319	0.0227968	0.0591654	0.0171701	0.0207817	0.0293616	0.749679	0.0207706	0.0020619	0.455476	0.0416867	6.77e-05	TRUE	0	0.99999	2.6525e-08	rs12564900	0.007583	0.0094016	0.440708	0.023	0.857149	0.0282267	0.00446695	0.553584	FALSE
PLEKHH2	T2D_GSMR	0.049249	0.00842817	5.11518e-09	26	1.98549e-07	201.669	214.934	25	26	0	0	27	0.125883	0.0622622	0.0751829	0.0613066	0.0452086	0.0158961	0.0221947	0.0276331	0.0100691	8.97e-05	0.0007055	0.0354535	0.117698	0.0004119	TRUE	0	1	2.80783e-60	rs9309103	-0.0099422	0.007753	0.211477	<0.001	0.141248	0.000323094	0.0019606	0.150323	FALSE
PLXNB2	T2D_GSMR	-0.0530765	0.0123086	1.61674e-05	11	0.000266298	50.6623	54.076	13	14	2.3e-06	1.2e-06	15	-0.0260718	-0.0562742	-0.0603826	-0.0060084	0.0407771	0.0121146	0.0177772	0.0249366	0.533686	3.4e-06	0.0006822	0.813091	0.0841651	0.0001319	TRUE	0	0.996007	0.00339945	rs62241220	-0.0061897	0.0066134	0.366369	<0.001	0.714792	1.94062e-05	0.00191016	0.859421	FALSE
PM20D1	T2D_GSMR	0.0652055	0.0104211	3.92226e-10	21	1.98651e-08	28.6748	31.4725	20	21	0.0943626	0.0661452	22	0.108358	0.0774296	0.070867	0.0914426	0.0291532	0.0142989	0.0116388	0.025373	0.0013627	1e-07	0	0.0016679	0.0818985	0.0001245	TRUE	0	0.337588	0.662385	rs823080	-0.0068064	0.0048725	0.17775	0.092	0.0594778	8.72941e-07	0	0.0475993	FALSE
PML	T2D_GSMR	-0.0577536	0.0161476	0.000348087	11	0.00353727	34.6542	34.8836	12	13	0.0005315	0.0008822	14	-0.0680883	-0.0648576	-0.0575191	-0.0664014	0.0429108	0.0163645	0.0201046	0.0378903	0.138557	7.39e-05	0.0042232	0.10323	0.0483248	7.78e-05	TRUE	0	0.995632	0.000591853	rs10851868	0.0015316	0.0054344	0.782871	0.003	0.357597	0.000270117	0.00802462	0.22111	FALSE
PNKD	T2D_GSMR	-0.0272862	0.00654803	3.08522e-05	31	0.000460159	58.0395	65.8927	30	31	0.0015799	0.0002578	32	-0.0103476	-0.0161193	-0.0350687	-0.0130836	0.0146511	0.0091036	0.0083922	0.0174558	0.485471	0.076618	2.93e-05	0.459189	0.21617	0.0001463	TRUE	0	0.718009	0.237173	rs1473901	-0.0062041	0.0030793	0.0529695	0.001	0.687524	0.0891773	0.00014591	0.556274	FALSE
PNPLA1	T2D_GSMR	0.101188	0.028944	0.000472305	3	0.00451838	3.84081	4.35026	2	3	0.146548	0.226042	4	0.0420799	0.122955	0.113148	0.125772	0.142122	0.0302145	0.0295955	0.0509316	0.79508	4.71e-05	0.0001318	0.0901093	0.01124	3.43e-05	TRUE	0	0.00331155	0.27503	rs4713956	0.0069202	0.0134358	0.657789	0.367	0.89049	0.000185795	0.000505404	0.207643	FALSE
POC5	T2D_GSMR	-0.0559232	0.00740736	4.36314e-14	23	4.49166e-12	142.054	142.054	26	27	0	0	28	-0.0302949	-0.0640862	-0.0304407	-0.0714405	0.0239385	0.0109932	0.0141403	0.0166111	0.216905	0	0.0313369	0.0001989	0.211575	0.000223	TRUE	0	1	9.0753e-10	rs2307115	-3.82e-05	0.005003	0.993972	<0.001	0.459787	0	0.0418201	0.0196778	FALSE
POC1B	T2D_GSMR	-0.0577243	0.014724	8.83931e-05	12	0.00112221	13.4898	13.8023	10	11	0.19756	0.244129	12	-0.051205	-0.0501017	-0.0604875	-0.0591561	0.0233684	0.0135993	0.0127242	0.0314006	0.0532273	0.0002295	2e-06	0.0862641	0.0522453	5.59e-05	TRUE	0	0.02078	0.224345	rs11105286	-0.0016697	0.0034694	0.640684	0.318	0.253985	0.000685268	1.57872e-05	0.204825	FALSE
POLM	T2D_GSMR	0.0369448	0.00716151	2.48529e-07	24	6.6214e-06	154.395	156.141	26	27	0	0	28	0.0223792	-0.0107324	0.0130119	-0.0025565	0.022988	0.010409	0.0149679	0.0286161	0.339266	0.302507	0.384673	0.929472	0.237096	0.0002659	TRUE	0	1	6.62101e-38	rs28745596	-0.0026388	0.0048661	0.592244	<0.001	0.57782	0.316587	0.400318	0.945399	FALSE
POLR1D	T2D_GSMR	0.0208469	0.00616136	0.000715724	29	0.00642523	59.1117	68.205	30	31	0.0011779	0.0001308	32	0.0016363	0.0110432	0.0240864	0.0171006	0.0132396	0.0105719	0.0085897	0.0190974	0.902465	0.29622	0.0050458	0.377453	0.269851	0.0001213	TRUE	0	0.974356	0.000138523	rs498432	0.0055488	0.0025829	0.0398884	<0.001	0.949241	0.310446	0.00930182	0.479983	FALSE
POLR2J	T2D_GSMR	-0.0408154	0.00695419	4.37961e-09	26	1.7283e-07	47.1088	53.5103	19	20	0.0003446	6.84e-05	21	-0.0355798	-0.0560353	-0.0550757	-0.0572397	0.016293	0.0105162	0.011296	0.0202332	0.0417249	1e-07	1.1e-06	0.0103694	0.134765	0.0001585	TRUE	0	1	5.06651e-16	rs11764413	-0.0068394	0.0042565	0.124587	0.001	0.234958	8.72941e-07	9.38161e-06	0.108188	FALSE
POLR2J3	T2D_GSMR	0.0361413	0.00530481	9.56396e-12	23	7.24642e-10	126.442	127.31	23	24	0	0	25	0.0300491	0.03733	0.0372436	-0.0129838	0.0210854	0.0109219	0.0106032	0.0359626	0.167554	0.0006311	0.0004439	0.721232	0.345056	0.0002609	TRUE	0	0.968044	0.0319556	rs12113073	0.002547	0.0064123	0.694876	<0.001	0.395939	0.00159897	0.00135202	0.784683	FALSE
POP5	T2D_GSMR	-0.0500892	0.0135523	0.000219031	12	0.00241495	99.8401	167.276	12	13	0	0	14	-0.197938	-0.0544305	-0.0354049	-0.0483703	0.0655029	0.0145529	0.0399395	0.0337414	0.010627	0.0001839	0.375369	0.175311	0.0547876	0.0002397	TRUE	0	1	2.14749e-16	rs492574	0.0336689	0.0118261	0.0147048	<0.001	0.141911	0.000573335	0.391185	0.28714	FALSE
POLR3K	T2D_GSMR	-0.0196445	0.00666766	0.00321668	13	0.0207372	73.8067	121.746	14	15	0	0	16	0.0206561	-0.0166159	-0.0285564	-0.0367676	0.0206654	0.0073054	0.0157304	0.0138351	0.334492	0.0229382	0.0694687	0.0179183	0.251177	0.0001999	TRUE	0	1	4.07675e-22	rs2541593	-0.0173975	0.0057693	0.009262	<0.001	0.575582	0.0308896	0.0834749	0.127786	FALSE
POM121C	T2D_GSMR	-0.0242702	0.0058748	3.60818e-05	14	0.000520138	26.1506	39.1618	15	16	0.0364696	0.0010306	17	0.0140121	-0.0130133	-0.0167056	-0.044506	0.0128688	0.0069114	0.0074163	0.0205159	0.293409	0.0597171	0.0242869	0.0454649	0.353972	9.17e-05	TRUE	0	0.99971	3.03826e-07	rs1167830	-0.010548	0.0038611	0.0154381	0.001	0.541601	0.0711809	0.0338103	0.165305	FALSE
POM121B	T2D_GSMR	-0.0138563	0.00508135	0.00639336	15	0.0354517	69.6509	76.6041	16	17	0	0	18	0.000112	-0.0165872	-0.0177914	-0.0148553	0.016526	0.0056612	0.0086592	0.0094133	0.994677	0.0033897	0.0399146	0.132962	0.416318	0.0001322	TRUE	0	0.986987	5.44295e-05	rs10231271	-0.0079922	0.0063238	0.224394	<0.001	0.998557	0.00617133	0.0510192	0.248507	FALSE
POR	T2D_GSMR	-0.0247772	0.00743504	0.000860746	34	0.00733765	68.665	68.8922	38	39	0.0016793	0.0022076	40	-0.0192757	-0.0274566	-0.0243232	-0.0460875	0.0162603	0.0101485	0.0077686	0.0271575	0.243202	0.0068204	0.0017423	0.0976569	0.213464	0.000119	TRUE	0	0.999372	1.88069e-06	rs28446604	-0.0009909	0.0027946	0.724877	0.004	0.48706	0.0109897	0.00391754	0.21695	FALSE
PPA1	T2D_GSMR	0.0128429	0.00499277	0.0101024	30	0.0498632	18.4434	19.1604	26	27	0.859051	0.864083	28	0.021865	0.0139909	0.0145498	0.0168561	0.0097343	0.0064487	0.0044857	0.0099183	0.0334104	0.0300405	0.0011804	0.10072	0.358212	4.05e-05	TRUE	0	0.00527636	0.00175913	rs7077538	-0.0023066	0.0027241	0.404861	0.876	0.209081	0.0387653	0.00290982	0.218124	FALSE
PPARG	T2D_GSMR	0.0540805	0.0119858	6.42026e-06	15	0.000119697	167.965	176.381	18	19	0	0	20	0.0030469	0.0382403	0.0564544	0.0918261	0.0629718	0.0128897	0.02826	0.0256628	0.961942	0.0030098	0.0457518	0.0020056	0.0765933	0.0002839	TRUE	0	1	1.59615e-34	rs1699346	0.0087208	0.0091829	0.354856	<0.001	0.980778	0.00562149	0.0571994	0.052216	FALSE
PPIEL	T2D_GSMR	0.0970538	0.0109156	6.04085e-19	4	1.63465e-16	42.972	98.0097	3	4	0	0	5	-0.0382538	0.0229357	0.0714662	0.0536878	0.0615565	0.0193541	0.0335006	0.0186099	0.578332	0.235993	0.0329017	0.0447913	0.144683	0.0002776	TRUE	0	1	4.67752e-14	rs755249	0.0424132	0.0216373	0.144826	<0.001	0.741144	0.250332	0.0436337	0.165305	FALSE
PPIF	T2D_GSMR	0.0963968	0.0205539	2.73279e-06	7	5.5304e-05	26.6146	31.2759	5	6	6.78e-05	2.25e-05	7	-0.0547732	0.109884	0.0828794	0.0194262	0.152473	0.0249889	0.0397132	0.0633422	0.734094	1.1e-05	0.0368927	0.769446	0.0241895	7.38e-05	TRUE	0	1	1.38963e-13	rs7086293	0.0184924	0.0197612	0.392339	<0.001	0.849035	5.23205e-05	0.0480252	0.825042	FALSE
PPIL2	T2D_GSMR	-0.0776736	0.0193673	6.05788e-05	5	0.000802436	11.6729	11.6789	3	4	0.0085921	0.0199058	5	-0.072872	-0.0758855	-0.0775872	-0.120012	0.124433	0.0206746	0.0296541	0.0436575	0.599263	0.0002421	0.008886	0.0514305	0.0232159	4.2e-05	TRUE	0	0.829387	0.000165359	rs5999098	-0.0007913	0.0200773	0.971036	0.162	0.751738	0.000718553	0.0147989	0.168856	FALSE
PPIP5K2	T2D_GSMR	-0.0221933	0.00418866	1.16808e-07	27	3.39768e-06	191.325	210.397	30	31	0	0	32	-0.0121077	-0.0416684	-0.0421581	-0.0119236	0.020444	0.0086494	0.0111103	0.0177517	0.558129	1.5e-06	0.0001479	0.506759	0.38843	0.0004237	TRUE	0	1	4.79047e-32	rs40322	-0.0103402	0.0059794	0.0940343	<0.001	0.729106	9.51282e-06	0.000558482	0.59875	FALSE
PPM1N	T2D_GSMR	0.0502444	0.0122306	3.98922e-05	9	0.000564752	6.56103	9.75181	8	9	0.584646	0.370949	10	0.0244525	0.0495574	0.0566072	0.0331822	0.0202242	0.0127827	0.0095959	0.0205038	0.261153	0.0001058	0	0.140043	0.0785108	6.4e-05	TRUE	0	1	3.70979e-13	rs6509214	0.0067947	0.0038039	0.111874	0.457	0.508955	0.000369429	0	0.257527	FALSE
PPP1R16A	T2D_GSMR	0.0505251	0.00759956	2.96239e-11	26	2.0059e-09	50.9251	62.4385	26	27	0.0024341	0.0001252	28	0.0195922	0.0471657	0.0591024	0.0680831	0.0184059	0.0094202	0.0092971	0.0224444	0.296908	6e-07	0	0.0052931	0.167414	0.0002349	TRUE	0	1	6.82186e-15	rs1480000	0.0102985	0.0042477	0.022583	0.001	0.545595	4.36471e-06	0	0.0774263	FALSE
PPP1R21	T2D_GSMR	-0.0520261	0.0147107	0.000405301	10	0.00403639	54.1972	64.0956	9	10	0	0	11	0.0498391	-0.0244121	-0.0128027	-0.0573593	0.0551263	0.020271	0.0263365	0.0395974	0.389507	0.22848	0.626883	0.17808	0.0687407	0.0001047	TRUE	0	0.972749	0.0268312	rs78538011	-0.0138969	0.0108393	0.231853	<0.001	0.621536	0.242883	0.637188	0.28977	FALSE
PPP4C	T2D_GSMR	-0.101822	0.0170168	2.18233e-09	9	9.18615e-08	18.3055	20.713	7	8	0.010665	0.0079502	9	-0.0349534	-0.0966624	-0.103576	-0.0642988	0.0747058	0.0170452	0.0214754	0.0316194	0.654087	0	1.4e-06	0.0764382	0.0361312	0.0001082	TRUE	0	0.999988	1.23883e-05	rs12596543	-0.0123296	0.0128503	0.369276	0.05	0.785328	0	1.15422e-05	0.198791	FALSE
PPP1R9A	T2D_GSMR	0.0377094	0.013921	0.00675265	16	0.0370535	14.6552	14.6633	13	14	0.329371	0.401553	15	0.0418682	0.0415456	0.0435803	0.0605061	0.0231163	0.0138169	0.0108365	0.0271853	0.0932693	0.0026395	5.78e-05	0.0429766	0.0677544	4.22e-05	TRUE	0	0.0544292	0.00451429	rs10250837	0.0002792	0.0032935	0.93374	0.492	0.303122	0.00506729	0.000257583	0.163135	FALSE
PPP2R3C	T2D_GSMR	-0.0143569	0.00444865	0.00124983	42	0.00993049	61.0437	63.5803	46	47	0.0678551	0.0537648	48	-0.0297071	-0.019313	-0.0213175	-0.0247726	0.0074337	0.0061353	0.0043353	0.0116004	0.0002306	0.0016447	9e-07	0.0379609	0.465775	0.0001294	TRUE	0	0.991658	3.43403e-05	rs28399702	0.0027394	0.0019814	0.173476	0.046	0.025758	0.00345713	7.95e-06	0.155084	FALSE
PPP3CA	T2D_GSMR	-0.0726793	0.0181352	6.13292e-05	8	0.00081011	24.6486	24.8535	8	9	0.0017826	0.0031376	10	-0.0534949	-0.060542	-0.0422338	-0.0608867	0.0502866	0.019869	0.0236021	0.0337949	0.318472	0.0023109	0.0735489	0.105115	0.0327228	4.48e-05	TRUE	0	0.685786	0.00501126	rs2583398	0.0014156	0.0054899	0.803026	0.01	0.565856	0.00453621	0.0878797	0.224058	FALSE
PQLC2	T2D_GSMR	0.0758786	0.0250722	0.00247476	5	0.0169501	4.99461	5.02143	4	5	0.287851	0.41327	6	0.0604471	0.0726709	0.067242	0.0381036	0.0513298	0.0242361	0.0197534	0.0391605	0.304229	0.0027135	0.0006639	0.375236	0.0181609	2.22e-05	TRUE	0	0.00358992	0.041043	rs214336	0.0008317	0.0056747	0.890572	0.486	0.553618	0.00516923	0.00188021	0.477983	FALSE
PRIM1	T2D_GSMR	-0.0804901	0.0150327	8.58766e-08	6	2.57869e-06	1.08437	6.78399	2	3	0.581477	0.0791111	4	-0.160877	-0.0774061	-0.0687362	-0.0821773	0.0412145	0.0156554	0.0217432	0.0228951	0.0598042	8e-07	0.0015708	0.0370416	0.0295214	3.93e-05	TRUE	0	0.0644328	0.000402	rs3214051	0.0261876	0.0109691	0.139624	0.311	0.256644	5.62654e-06	0.00361967	0.153547	FALSE
PRKCZ	T2D_GSMR	0.0487668	0.0156468	0.00182873	9	0.013323	11.4546	13.7721	6	7	0.0753025	0.0553865	8	0.0134497	0.0567657	0.0585956	0.0478302	0.0451032	0.0217271	0.0191359	0.0400021	0.775608	0.008984	0.0021981	0.270745	0.0389629	4.36e-05	TRUE	0	0.998958	0.00051561	rs626479	0.0073748	0.0066936	0.31278	0.071	0.878628	0.0138589	0.0046935	0.379251	FALSE
PRKD2	T2D_GSMR	-0.029321	0.00823566	0.000370513	23	0.00374108	20.3197	20.4153	18	19	0.31511	0.369988	20	-0.0265846	-0.0140961	-0.0236463	0.000421	0.0124961	0.0104232	0.0071809	0.0210094	0.0474628	0.176256	0.0009914	0.984223	0.125121	4.27e-05	TRUE	0	0.0147123	0.215124	rs60652743	0.0006912	0.0023755	0.774398	0.342	0.241215	0.189539	0.00256313	0.988218	FALSE
PRKRIP1	T2D_GSMR	-0.0356304	0.0104762	0.000671218	10	0.00609502	83.65	84.6566	12	13	0	0	14	-0.0440367	-0.0404418	-0.0336268	-0.0182188	0.0352761	0.0124551	0.0214798	0.0207422	0.235712	0.0011662	0.117465	0.3957	0.111265	0.0001376	TRUE	0	1	7.11231e-17	rs6465859	0.0029366	0.0077282	0.710595	<0.001	0.484483	0.00261822	0.133987	0.498488	FALSE
PRMT6	T2D_GSMR	-0.0208397	0.0050591	3.80102e-05	41	0.00054406	35.8217	39.0632	38	39	0.57059	0.467039	40	-0.0038535	-0.0222642	-0.020672	-0.0263919	0.0106245	0.0071825	0.0050655	0.0108311	0.718842	0.0019365	4.49e-05	0.0194893	0.233805	8.45e-05	TRUE	0	0.0444127	0.748125	rs1623927	-0.0044932	0.0024956	0.0797366	0.502	0.835365	0.00394207	0.000210859	0.128898	FALSE
PRMT7	T2D_GSMR	-0.035723	0.0117214	0.00230624	9	0.0160135	13.1207	14.3689	10	11	0.217002	0.213246	12	-0.0187275	-0.0164272	-0.0288514	-0.0168151	0.0141887	0.0113541	0.0096526	0.0185987	0.216289	0.147952	0.0027989	0.385314	0.127906	3.5e-05	TRUE	0	0.0132137	0.000743497	rs79543001	-0.0034095	0.0034956	0.352376	0.256	0.459787	0.161798	0.00577687	0.487473	FALSE
PROCR	T2D_GSMR	-0.0980512	0.0278734	0.000435247	5	0.00427174	5.03868	8.83039	2	3	0.0805126	0.0316331	4	0.145933	-0.0789252	-0.0703801	0.0191705	0.180191	0.0303128	0.0401392	0.0742589	0.503048	0.0092225	0.0795333	0.812983	0.0126466	2.39e-05	TRUE	0	0.999965	1.98337e-05	rs2273684	-0.029038	0.0236697	0.344719	0.226	0.694441	0.0141679	0.0944219	0.859421	FALSE
PROSC	T2D_GSMR	0.020865	0.00804272	0.00947922	16	0.0477033	30.1983	32.599	15	16	0.0112262	0.0083483	17	0.0237155	0.0214571	0.0110631	0.0086148	0.0155041	0.0100469	0.0103639	0.0171325	0.146922	0.0327034	0.285764	0.621934	0.11365	4.64e-05	TRUE	0	0.023606	0.0513066	rs7463174	-0.0033437	0.003062	0.292058	0.015	0.370804	0.0417658	0.300548	0.696566	FALSE
PRMT2	T2D_GSMR	-0.0115299	0.00369826	0.00182297	37	0.0133015	125.812	127.181	35	36	0	0	37	-0.0014068	-0.0135401	-0.0097544	-0.0127645	0.0148067	0.0056703	0.005974	0.0103313	0.92485	0.0169446	0.102506	0.224643	0.613598	0.00019	TRUE	0	0.999988	3.63326e-08	rs9306156	-0.0032003	0.0051851	0.541097	<0.001	0.960512	0.0236555	0.11838	0.334709	FALSE
PRR4	T2D_GSMR	0.0215799	0.00665088	0.0011759	37	0.00948633	20.7628	20.7635	28	29	0.835097	0.867618	30	0.0166951	0.0200077	0.0169305	0.0169465	0.0108492	0.0089492	0.00623	0.0156725	0.13507	0.0253709	0.0065764	0.288479	0.176695	3.88e-05	TRUE	0	0.0102443	0.0241894	rs10772397	5.55e-05	0.0020934	0.979048	0.885	0.352275	0.0335565	0.0116322	0.395294	FALSE
PRRG4	T2D_GSMR	0.0322168	0.0112388	0.00414942	14	0.0251113	42.3467	58.6195	15	16	0.0001987	9e-07	17	-0.0579017	-0.0127292	0.0080602	0.0037182	0.0314417	0.0123984	0.0174167	0.0212048	0.0854005	0.304571	0.643518	0.863005	0.08214	7.95e-05	TRUE	0	0.987325	7.27719e-05	rs10767972	0.0127983	0.0053307	0.029775	<0.001	0.298902	0.318522	0.653649	0.898106	FALSE
PSMB11	T2D_GSMR	0.0440746	0.0162861	0.00680445	6	0.0372653	2.4155	10.3952	5	6	0.789164	0.108965	7	0.112951	0.0512875	0.0351369	0.0442911	0.0303752	0.0177849	0.0168485	0.0300503	0.0137329	0.0039296	0.0370271	0.190945	0.0429508	2.39e-05	TRUE	0	0.000733854	0.0998997	rs113525195	-0.0124791	0.0044176	0.0368978	0.181	0.150087	0.0068768	0.0480737	0.299409	FALSE
PSMC5	T2D_GSMR	0.0777778	0.0193605	5.88566e-05	5	0.00078181	2.35665	2.35771	2	3	0.307794	0.501554	4	0.0680501	0.057275	0.0664588	0.066765	0.0560397	0.019672	0.0168702	0.0307318	0.348548	0.0035971	8.17e-05	0.118178	0.0265229	2.39e-05	TRUE	0	0.999671	1.30627e-06	rs2597632	-0.0003093	0.0102958	0.97876	0.488	0.586836	0.00642388	0.000347826	0.237314	FALSE
PSMC3	T2D_GSMR	0.0832052	0.0270485	0.00209696	5	0.0148544	11.2106	16.4556	4	5	0.0242959	0.0056568	6	-0.113404	0.0812207	0.0956509	0.190176	0.156871	0.0323396	0.038391	0.0894861	0.509741	0.0120223	0.0127209	0.0869307	0.0149362	4.88e-05	TRUE	0	1	2.03107e-10	rs7928842	0.0235658	0.0172264	0.243124	0.044	0.699127	0.0175513	0.0197467	0.205125	FALSE
PSPHP1	T2D_GSMR	0.0208266	0.00344989	1.57119e-09	19	6.85748e-08	40.5639	45.6022	20	21	0.004236	0.0014428	22	0.0106934	0.0227618	0.0207429	0.0182423	0.0077708	0.0048604	0.004596	0.0079037	0.184003	2.8e-06	6.4e-06	0.031269	0.856928	0.0001368	TRUE	0	0.0684257	0.920213	rs10249231	0.0054412	0.0034523	0.130689	0.002	0.419447	1.64889e-05	4.20248e-05	0.145174	FALSE
PSORS1C3	T2D_GSMR	-0.0170264	0.00561178	0.00241294	17	0.0166203	148.316	159.184	24	25	0	0	26	0.0084974	0.0188638	0.0209591	0.0106319	0.0117019	0.0050524	0.0070784	0.0115182	0.474765	0.0001887	0.0030664	0.364804	0.966556	0.0003076	TRUE	0	1	6.41546e-09	rs35303934	0.0067829	0.0051148	0.197284	<0.001	0.683926	0.000587067	0.00619792	0.468717	FALSE
PSPH	T2D_GSMR	0.119478	0.0237198	4.72735e-07	3	1.17823e-05	1.78297	2.23523	2	3	0.410047	0.525043	4	0.136398	0.109127	0.109712	0.0694716	0.0440313	0.0213327	0.0190832	0.035732	0.0903148	3e-07	0	0.1471	0.0193736	4.63e-05	TRUE	0	0.0656632	0.923415	rs10249231	-0.0048269	0.0071776	0.570552	0.663	0.303122	2.39355e-06	0	0.265023	TRUE
PSRC1	T2D_GSMR	0.0278373	0.00752312	0.000215406	27	0.00238309	47.7104	47.7174	28	29	0.0115116	0.0157208	30	0.0257084	0.0199518	0.0249352	0.022315	0.0147549	0.0097134	0.0084233	0.0227426	0.0924205	0.0399699	0.0030739	0.334611	0.156746	8.29e-05	TRUE	0	0.991738	0.000100092	rs646776	-0.0001849	0.0028721	0.949126	0.022	0.303122	0.0498867	0.00619792	0.440649	FALSE
PSTK	T2D_GSMR	0.0627682	0.0150557	3.0585e-05	8	0.000456894	5.62652	7.24468	6	7	0.466299	0.403856	8	0.0843515	0.0638947	0.0579038	0.0782589	0.0243942	0.0146098	0.0129808	0.034653	0.0135028	1.22e-05	8.2e-06	0.0584727	0.0422388	3.68e-05	TRUE	0	0.0314567	0.778418	rs3736583	-0.0042354	0.0033295	0.250424	0.472	0.150087	5.72937e-05	5.20034e-05	0.179515	FALSE
PTCH1	T2D_GSMR	-0.0354731	0.0117104	0.00245206	16	0.0168286	30.0506	39.1797	13	14	0.0046312	0.0003421	15	-0.0539493	-0.0422136	-0.0205295	-0.0170809	0.022052	0.012063	0.0156956	0.0404557	0.0294083	0.0004662	0.190883	0.679281	0.069926	5.99e-05	TRUE	0	0.209086	0.46055	rs28706464	0.0063053	0.0031728	0.0683787	0.017	0.192539	0.00124432	0.207676	0.749482	FALSE
PTBP3	T2D_GSMR	-0.0450132	0.0171497	0.00867217	7	0.0449066	5.75374	5.83137	4	5	0.218309	0.322975	6	-0.0473592	-0.043728	-0.0374494	-0.0245304	0.0463761	0.0168237	0.0163831	0.0396922	0.364896	0.0093446	0.0222629	0.563625	0.0300795	1.6e-05	TRUE	0	0.00275029	0.00965547	rs6575	0.0015561	0.0066983	0.827699	0.426	0.598269	0.0142574	0.0314649	0.649776	FALSE
PTK2B	T2D_GSMR	-0.0272442	0.00755969	0.000313508	29	0.00324862	27.5094	27.8825	29	30	0.544242	0.576664	31	-0.0249578	-0.0277382	-0.0325418	-0.0249855	0.0139928	0.0093575	0.0064525	0.0138645	0.0849566	0.003034	5e-07	0.0815823	0.169932	7.09e-05	TRUE	0	0.00214571	0.0245383	rs6987305	-0.001496	0.0024493	0.546084	0.632	0.298066	0.00562807	4.7871e-06	0.202794	FALSE
PTPLAD1	T2D_GSMR	0.0679589	0.0164093	3.45071e-05	12	0.000505126	10.632	11.7125	9	10	0.301779	0.304759	11	0.0906351	0.0680093	0.064756	0.0664994	0.0307637	0.0171411	0.0145722	0.0246321	0.0163223	7.26e-05	8.8e-06	0.0223244	0.0440881	5.05e-05	TRUE	0	0.00973307	0.297577	rs2456015	-0.0047827	0.0050009	0.363868	0.444	0.157332	0.000266679	5.44133e-05	0.136898	FALSE
PTPRJ	T2D_GSMR	0.109966	0.0181179	1.28324e-09	3	5.75998e-08	95.0647	99.5154	8	9	0	0	10	0.0502339	0.0479938	0.0834915	0.0284688	0.0670449	0.021111	0.0378774	0.0290099	0.475154	0.0230019	0.0275063	0.352065	0.0608977	0.0002049	TRUE	0	1	6.4869e-10	rs1017875	0.0066577	0.0108788	0.557531	<0.001	0.683926	0.0309192	0.0375178	0.455902	FALSE
PUS7	T2D_GSMR	-0.016281	0.00631676	0.00995365	30	0.0494342	86.306	86.6294	29	30	1e-07	2e-07	31	-0.0072128	-0.014145	-0.0102644	-0.0240647	0.0129934	0.0075413	0.0089811	0.0139953	0.583077	0.0606998	0.253086	0.0958282	0.207702	0.0001205	TRUE	0	0.5565	0.000675182	rs11764594	-0.0008918	0.0027053	0.744043	<0.001	0.742688	0.0722362	0.269233	0.214817	FALSE
PYROXD1	T2D_GSMR	0.0462128	0.0155872	0.0030288	7	0.019838	7.26928	7.69142	4	5	0.122324	0.174082	6	-0.0261586	-0.0360529	-0.0068131	-0.0373071	0.0467042	0.0234516	0.0219672	0.043339	0.6053	0.124211	0.756449	0.428675	0.0210505	1.07e-05	TRUE	0	0.112922	0.792492	rs12818516	0.0033687	0.0069897	0.655021	0.255	0.755201	0.137354	0.761581	0.529687	FALSE
QDPR	T2D_GSMR	-0.0105609	0.00398101	0.00798226	42	0.0423055	125.37	137.848	48	49	0	0	50	-0.0245931	-0.0086254	-0.0074221	-0.0056422	0.0097768	0.0058783	0.0060399	0.011926	0.0152892	0.142284	0.219131	0.638245	0.470059	0.0001914	TRUE	0	0.433922	0.000920376	rs10020773	0.0061091	0.002795	0.033747	<0.001	0.153305	0.156291	0.235645	0.710544	FALSE
RAB3GAP2	T2D_GSMR	0.0608349	0.0159812	0.000140861	12	0.00168234	16.2676	16.7596	11	12	0.131483	0.158866	13	0.0812677	0.0520919	0.065336	0.0347408	0.0312629	0.0169683	0.0142293	0.0358581	0.0247162	0.0021409	4.4e-06	0.351747	0.0529114	6.45e-05	TRUE	0	0.808643	0.000897323	rs2577130	-0.0025343	0.004394	0.575702	0.186	0.180684	0.00426456	3.05121e-05	0.455902	FALSE
RAB7L1	T2D_GSMR	-0.0603825	0.00984204	8.50725e-10	17	3.9147e-08	29.3774	35.4845	19	20	0.0602757	0.0176705	21	-0.0918343	-0.0732676	-0.0631744	-0.0770112	0.0175884	0.0113292	0.0107864	0.0221444	4.86e-05	0	0	0.0023747	0.110778	0.000135	TRUE	0	0.990781	0.00914085	rs7522056	0.006425	0.0032328	0.0614854	0.055	0.0124656	0	0	0.0559374	FALSE
RAD23A	T2D_GSMR	0.218217	0.0348041	3.61378e-10	3	1.88056e-08	34.2875	123.826	2	3	0	0	4	-0.0540379	0.0426786	0.0800439	0.178695	0.0878441	0.0185703	0.101445	0.0432358	0.601121	0.0215491	0.430088	0.0257011	0.0312357	0.0002221	TRUE	0	1	6.65244e-20	rs8107930	0.032003	0.0140036	0.149648	0.011	0.752161	0.0290981	0.445395	0.141202	FALSE
RABEPK	T2D_GSMR	-0.0220397	0.0073992	0.00289516	33	0.0191883	49.0595	57.507	30	31	0.0154997	0.0026246	32	-0.0451954	-0.0294087	-0.0195343	-0.0053523	0.0139475	0.0104761	0.0087217	0.0185124	0.0029177	0.0049971	0.0251086	0.774415	0.217227	0.0001097	TRUE	0	0.610402	0.00184284	rs501963	0.0059165	0.0026032	0.0303657	0.004	0.0802297	0.00841388	0.0347262	0.827838	FALSE
RAD21	T2D_GSMR	0.0211257	0.0077007	0.00608162	20	0.0339221	78.2268	78.4411	22	23	0	1e-07	24	0.0046477	0.033751	0.0100099	0.0469209	0.0250997	0.010343	0.0121154	0.0260123	0.854792	0.0011017	0.408683	0.0843787	0.154265	0.0001072	TRUE	0	1	9.5933e-46	rs4620313	0.0015904	0.0064775	0.808325	<0.001	0.921214	0.00249988	0.424413	0.204096	FALSE
RAD51C	T2D_GSMR	-0.0118142	0.0044881	0.00847977	40	0.0443222	123.91	124.415	49	50	0	0	51	-0.015258	-0.0113891	-0.0120498	-0.0154177	0.0089676	0.0054844	0.0053315	0.0115552	0.0951946	0.0378351	0.0238137	0.188163	0.545901	0.0001895	TRUE	0	0.999979	5.71573e-07	rs35797125	0.0012506	0.0027982	0.656902	<0.001	0.303804	0.0475019	0.0332451	0.29769	FALSE
RAPGEF3	T2D_GSMR	0.0302539	0.0115436	0.00877161	13	0.0452977	20.6103	24.0427	9	10	0.0144978	0.0074879	11	0.0112004	0.0204502	0.0314514	0.0401436	0.0221465	0.0125742	0.0150888	0.0201959	0.625193	0.103872	0.0371225	0.074905	0.0822048	4.56e-05	TRUE	0	0.0172839	0.00208797	rs11168220	0.0041455	0.0033861	0.251931	0.032	0.76361	0.117133	0.0481134	0.198498	FALSE
RASD1	T2D_GSMR	-0.143324	0.0242184	3.25887e-09	6	1.32467e-07	8.90532	14.1596	6	7	0.178973	0.0484145	8	-0.0392815	-0.135128	-0.161432	-0.128559	0.0686278	0.023945	0.0259728	0.0324226	0.587851	0	0	0.0054261	0.0213183	0.000122	TRUE	0	0.99993	6.99341e-05	rs12449964	-0.0141831	0.0075381	0.108926	0.143	0.744158	0	0	0.0774263	FALSE
RASA4B	T2D_GSMR	0.0262943	0.00493478	9.91027e-08	16	2.95158e-06	149.184	149.648	20	21	0	0	22	0.0175419	0.030477	0.0140835	0.0263399	0.017145	0.0064306	0.0098528	0.0094285	0.318454	2.1e-06	0.15289	0.0108835	0.648571	0.000243	TRUE	0	1	4.14393e-10	rs4543479	-0.0014934	0.0059887	0.805616	<0.001	0.565856	1.28777e-05	0.16844	0.109129	FALSE
RASA4DP	T2D_GSMR	-0.0177188	0.00523208	0.000707717	21	0.00638361	66.695	69.0142	19	20	3e-07	3e-07	21	-0.0068479	-0.0211235	-0.0154086	-0.0392279	0.0127054	0.0069686	0.0070461	0.0214075	0.596167	0.0024353	0.0287551	0.0818191	0.470853	0.0001162	TRUE	0	1	1.08863e-09	rs4989124	-0.0037211	0.004578	0.426387	<0.001	0.750391	0.00471974	0.0387932	0.203043	FALSE
RASSF2	T2D_GSMR	-0.0388465	0.014921	0.009228	9	0.0468128	13.9799	14.9875	9	10	0.123041	0.132519	11	0.0031953	-0.027991	-0.032217	-0.0227034	0.0465992	0.0170918	0.015159	0.0232225	0.946832	0.101487	0.0335639	0.351307	0.0449465	2.9e-05	TRUE	0	0.000437443	0.000520627	rs7271897	-0.0048162	0.00598	0.441356	0.168	0.972386	0.115055	0.0443139	0.455902	FALSE
RAVER2	T2D_GSMR	-0.0259261	0.00847524	0.00222046	14	0.0155203	23.5121	37.1292	13	14	0.0359264	0.0007052	15	-0.0155834	-0.0229251	-0.0325601	-0.0465444	0.0119864	0.0086908	0.0124316	0.0328717	0.216149	0.0083428	0.0088154	0.178655	0.119121	7.71e-05	TRUE	0	0.0776186	0.00576007	rs79367366	-0.0062923	0.0022932	0.0167317	0.074	0.459787	0.0130736	0.0147653	0.289797	FALSE
RBBP8	T2D_GSMR	0.0289753	0.00893369	0.00118121	19	0.00952106	29.6417	29.7399	17	18	0.0290479	0.040053	19	0.0273368	0.0321811	0.0301641	0.0445758	0.0158426	0.0106168	0.010167	0.0192933	0.102563	0.0024362	0.0030086	0.0329254	0.133444	5.92e-05	TRUE	0	0.579357	0.0429997	rs8095237	0.0006772	0.0028531	0.815223	0.074	0.309986	0.00471974	0.00611672	0.147173	FALSE
RBBP9	T2D_GSMR	0.0418555	0.0160491	0.00910825	7	0.0464535	11.5757	13.6507	5	6	0.0410879	0.0337907	7	0.0095567	0.0511037	0.0423142	-0.0093822	0.0414698	0.0217915	0.0226604	0.0458183	0.826875	0.019021	0.0618567	0.844522	0.0471807	2.87e-05	TRUE	0	0.321967	0.0396712	rs6045426	0.0064173	0.0067784	0.387251	0.069	0.906265	0.0261605	0.0750284	0.881964	FALSE
RBL2	T2D_GSMR	0.0392078	0.00466338	4.18519e-17	39	7.34036e-15	748.034	752.824	46	47	0	0	48	0.0550572	0.0467438	0.0402807	0.0687076	0.0324714	0.0087962	0.0175591	0.0220564	0.0967286	1e-07	0.0217899	0.0031307	0.333199	0.0011888	TRUE	0	1	2.0995e-93	rs9929873	-0.0040469	0.007457	0.589961	<0.001	0.304523	8.72941e-07	0.0309437	0.0630192	FALSE
RBM23	T2D_GSMR	0.0246831	0.00757211	0.00111515	19	0.00912618	26.6974	29.2775	22	23	0.222944	0.171286	24	0.0389781	0.0376781	0.0249874	0.0352394	0.0122567	0.0098699	0.0078108	0.0177359	0.0043299	0.0001348	0.0013786	0.0589727	0.142927	5.8e-05	TRUE	0	0.535391	0.000171558	rs2145541	-0.0036637	0.0025127	0.158941	0.15	0.0944937	0.000447524	0.00327335	0.179515	FALSE
RBM43	T2D_GSMR	-0.0223082	0.00442556	4.63689e-07	57	1.15873e-05	54.761	55.6415	49	50	0.265212	0.270814	51	-0.0212007	-0.028183	-0.0275381	-0.0263444	0.0082758	0.005842	0.0041761	0.0104696	0.0135415	1.4e-06	0	0.0151158	0.481609	0.0001603	TRUE	0	0.93434	0.0540466	rs55775354	-0.0019726	0.0022223	0.379075	0.303	0.150087	8.99394e-06	0	0.122814	FALSE
RBM6	T2D_GSMR	-0.0396847	0.00425467	1.08576e-20	34	3.31717e-18	117.098	117.858	39	40	0	0	41	-0.0421443	-0.0291542	-0.0324717	-0.0200134	0.0200225	0.0060384	0.005536	0.0187687	0.0417985	1.4e-06	0	0.292673	0.639516	0.0002972	TRUE	0	0.0452989	0.954701	rs2245365	0.0039964	0.0079439	0.617738	<0.001	0.234958	8.99394e-06	0	0.399565	FALSE
RBMXL1	T2D_GSMR	-0.0332981	0.0119249	0.00523317	17	0.030269	38.8452	38.8685	14	15	0.0003854	0.0006705	16	-0.0497354	-0.0360432	-0.0472471	-0.0318566	0.0315273	0.0136126	0.0154624	0.0223074	0.136995	0.0081022	0.002246	0.173761	0.0769179	8.33e-05	TRUE	0	0.0346192	0.000461746	rs7525985	0.0004584	0.005004	0.928315	0.002	0.355422	0.01271	0.00478889	0.286755	FALSE
RBMS2	T2D_GSMR	-0.0226584	0.00512225	9.71059e-06	37	0.000171264	48.27	54.0285	36	37	0.0830404	0.0349188	38	-0.0079085	-0.0231684	-0.0253442	-0.0153809	0.0098739	0.0062408	0.0053931	0.0107866	0.428413	0.0002053	2.6e-06	0.162274	0.326587	0.0001213	TRUE	0	0.58234	0.00691205	rs4759247	-0.0051948	0.0025067	0.0454513	0.056	0.646103	0.000632085	1.98887e-05	0.277116	FALSE
RBPJ	T2D_GSMR	0.0466031	0.0118556	8.46374e-05	19	0.00108032	26.8925	30.1227	19	20	0.107182	0.0678894	21	0.0719491	0.0566903	0.0452007	0.0695954	0.0209013	0.0132669	0.0114575	0.0256476	0.00273	1.93e-05	7.98e-05	0.0133757	0.0766605	7.11e-05	TRUE	0	0.992747	0.000417432	rs2270225	-0.0046905	0.0031049	0.147318	0.084	0.07791	8.60096e-05	0.000342264	0.119821	FALSE
RCC1	T2D_GSMR	-0.0303734	0.0107673	0.00478911	12	0.0282955	25.108	25.1124	10	11	0.0051445	0.0087774	12	-0.0392642	-0.026068	-0.0385751	-0.0279924	0.0224196	0.013336	0.0145135	0.0299864	0.110441	0.0506171	0.0078632	0.370597	0.0748865	5.42e-05	TRUE	0	0.312037	0.67695	rs2853735	0.0001719	0.0041068	0.967433	0.052	0.317626	0.0614695	0.0133972	0.474518	FALSE
RCC2	T2D_GSMR	-0.0333024	0.012849	0.00954671	14	0.0479665	21.3854	24.1794	12	13	0.0450139	0.0295196	14	-0.0695957	-0.0293721	-0.033591	-0.0321207	0.0319481	0.0170102	0.0142229	0.0320576	0.050037	0.0842143	0.0181887	0.334644	0.0665944	4.65e-05	TRUE	0	0.084562	0.000301368	rs12035179	0.0067282	0.0053735	0.234383	0.043	0.245263	0.0969542	0.0266966	0.440649	FALSE
RCL1	T2D_GSMR	-0.0439497	0.0164548	0.00756419	7	0.040452	7.01269	9.84351	6	7	0.319676	0.197617	8	-0.0624908	-0.0410808	-0.0352748	-0.0446053	0.024259	0.0196143	0.0184419	0.030291	0.0419958	0.0362214	0.0557795	0.184353	0.0385626	2.33e-05	TRUE	0	0.000232101	0.000785573	rs10072	0.0047982	0.0030831	0.170644	0.317	0.235176	0.0458249	0.0684106	0.293856	FALSE
RCBTB1	T2D_GSMR	-0.0155387	0.00592357	0.00871088	40	0.0450332	92.9595	93.4178	44	45	2.33e-05	3.05e-05	46	-0.0163275	-0.0113141	-0.0110584	-0.001812	0.0131143	0.0075771	0.006575	0.015814	0.219717	0.135386	0.0925922	0.909288	0.325976	0.0001319	TRUE	0	0.996765	9.02123e-05	rs12431331	0.0012148	0.0026083	0.643692	<0.001	0.462496	0.149267	0.108365	0.930609	FALSE
RCCD1	T2D_GSMR	0.0712661	0.00622239	2.26686e-30	17	2.38549e-27	90.0986	92.9289	23	24	0	0	25	0.0650036	0.0558796	0.0532025	0.0649737	0.0177441	0.0100451	0.0109857	0.0173257	0.0012926	0	1.3e-06	0.0009882	0.234239	0.0002592	TRUE	0	0.891795	0.108205	rs2290202	-0.0037888	0.0044574	0.404085	<0.001	0.0581278	0	1.08382e-05	0.0397311	FALSE
RCN3	T2D_GSMR	-0.0448334	0.0113695	8.03663e-05	5	0.00102858	13.838	14.278	4	5	0.0078306	0.0139366	6	-0.0451677	-0.0486439	-0.0519012	-0.0444725	0.0275115	0.011693	0.0181806	0.0204136	0.175981	3.18e-05	0.004307	0.0812592	0.0436391	5.8e-05	TRUE	0	0.984253	0.0100947	rs57215012	-0.0019536	0.0054777	0.739371	0.194	0.40552	0.000132933	0.00813859	0.202794	FALSE
RDH13	T2D_GSMR	0.0121074	0.00418293	0.00379784	30	0.0236019	32.4798	32.486	25	26	0.144593	0.177539	27	0.0101971	0.0047048	0.0097607	-0.0025734	0.0076785	0.005712	0.0042533	0.0091463	0.196178	0.41012	0.0217424	0.780664	0.453106	5.22e-05	TRUE	0	0.00669466	0.00184606	rs11668339	-0.0001699	0.0024667	0.945646	0.144	0.434519	0.422358	0.0309059	0.832858	FALSE
RDH5	T2D_GSMR	0.0176361	0.00521123	0.000713729	15	0.00641835	11.5903	11.7022	12	13	0.479118	0.552204	14	0.0147148	0.016116	0.0166814	0.0235067	0.0074938	0.0062125	0.0046461	0.010879	0.0731695	0.0094832	0.0003302	0.0499661	0.273076	3.28e-05	TRUE	0	0.0130174	0.00678606	rs56108400	0.000926	0.0027685	0.743793	0.648	0.279767	0.0144044	0.00104929	0.167047	FALSE
RECQL	T2D_GSMR	-0.0431737	0.0137484	0.00168797	10	0.0125583	13.7849	14.392	8	9	0.0875468	0.109048	10	-0.0327199	-0.0460146	-0.04371	-0.0194405	0.0235621	0.01334	0.0140386	0.0254638	0.202373	0.0005619	0.0018485	0.464734	0.0551118	4.15e-05	TRUE	0	0.548721	0.0360002	rs1061627	-0.0025665	0.0043238	0.569194	0.231	0.444263	0.00145525	0.0041127	0.561617	FALSE
REEP3	T2D_GSMR	-0.0891891	0.020901	1.97916e-05	6	0.000315732	14.7334	16.263	4	5	0.0052874	0.0061319	6	-0.13962	-0.128518	-0.0936287	-0.130095	0.0793574	0.0272685	0.0326083	0.0686085	0.153327	2.4e-06	0.0040877	0.116431	0.0205309	5.76e-05	TRUE	0	0.985179	0.0148169	rs36000532	0.0071202	0.0110489	0.554396	0.077	0.377615	1.44194e-05	0.00780714	0.234845	FALSE
RFPL2	T2D_GSMR	0.0727521	0.0153847	2.2579e-06	8	4.7311e-05	16.6068	17.2951	7	8	0.0201156	0.0271787	9	0.0978871	0.0647456	0.0818289	0.0614856	0.0359243	0.0198013	0.0191355	0.0329136	0.0295592	0.0010764	1.9e-05	0.0986961	0.0446698	7.51e-05	TRUE	0	0.99951	1.19835e-06	rs136449	-0.0031163	0.0057853	0.606821	0.064	0.192539	0.00245373	0.000102531	0.21706	FALSE
RFT1	T2D_GSMR	-0.0860534	0.0119394	5.69811e-13	15	4.99693e-11	52.6296	65.1055	17	18	1.64e-05	3e-07	19	-0.0195592	-0.084407	-0.0702804	-0.0788278	0.0288981	0.0119634	0.0151598	0.0248919	0.507617	0	3.6e-06	0.0053379	0.102827	0.0001894	TRUE	0	0.0313341	0.968666	rs2336725	-0.0122842	0.0061193	0.0608695	<0.001	0.697503	0	2.58087e-05	0.0774263	FALSE
RGS14	T2D_GSMR	0.0775303	0.0241586	0.00133091	5	0.0104346	16.563	20.5056	3	4	0.0008691	0.0003968	5	-0.003612	0.0744323	0.0933517	0.0677342	0.124562	0.0242135	0.0467102	0.0361984	0.978688	0.0021121	0.0456594	0.134645	0.0161766	5.55e-05	TRUE	0	0.993834	0.000238995	rs4075958	0.0122012	0.0144384	0.460147	0.023	0.988611	0.0042299	0.057132	0.250079	FALSE
RGS12	T2D_GSMR	-0.0324259	0.0103174	0.00167315	18	0.0124775	47.5001	47.8204	16	17	5.69e-05	9.15e-05	18	-0.028985	-0.0219881	-0.035956	-0.0278873	0.0254597	0.013062	0.0136933	0.0242621	0.271687	0.0923056	0.0086444	0.266299	0.11358	9.08e-05	TRUE	0	0.999937	6.00679e-05	rs3129308	-0.0015545	0.0047321	0.74679	<0.001	0.520908	0.105614	0.0145281	0.375297	FALSE
RGPD8	T2D_GSMR	-0.0357209	0.0118183	0.00250683	8	0.0171053	5.8581	8.05642	7	8	0.556412	0.427978	9	-0.0189567	-0.0325253	-0.0339234	-0.0299789	0.0141735	0.0127328	0.0099845	0.0172305	0.222888	0.0106356	0.0006798	0.120067	0.0975101	2.62e-05	TRUE	0	0.267415	0.00233157	rs34510112	-0.0044898	0.0030281	0.181723	0.532	0.466525	0.0158149	0.00190956	0.238408	FALSE
RGS17	T2D_GSMR	0.0442858	0.0106511	3.21239e-05	16	0.000475384	86.0444	86.0761	18	19	0	0	20	0.0137292	0.0256552	0.0168421	0.0696442	0.0425008	0.018654	0.0180908	0.0519577	0.750392	0.169033	0.351867	0.195924	0.0941172	0.0001211	TRUE	0	1	4.44482e-11	rs683039	0.0005654	0.0069422	0.935991	<0.001	0.857149	0.182698	0.367208	0.304133	FALSE
RGMB	T2D_GSMR	0.0252013	0.00685248	0.000235359	32	0.00256512	61.1735	61.7242	34	35	0.0028855	0.0035059	36	0.0164729	0.018686	0.0241221	0.0016829	0.0154624	0.0083404	0.0068542	0.0151234	0.294222	0.0250635	0.0004327	0.91203	0.273063	0.0001111	TRUE	0	0.130919	0.125053	rs331552	0.0020188	0.0036489	0.583712	0.004	0.542393	0.0332388	0.00132671	0.93213	FALSE
RGP1	T2D_GSMR	0.0878411	0.0137943	1.91629e-10	12	1.09332e-08	19.906	22.3103	11	12	0.046646	0.0341858	13	0.108612	0.0892342	0.0829473	0.0853041	0.026882	0.0135402	0.0152674	0.0328858	0.0019475	0	1e-07	0.0234863	0.0488462	0.0001031	TRUE	0	0.00323146	0.996764	rs10814274	-0.0040616	0.0035237	0.273491	0.12	0.0672114	0	1.14154e-06	0.13891	FALSE
RIF1	T2D_GSMR	0.0475151	0.0181813	0.0089646	6	0.0460682	25.4863	25.507	4	5	4.02e-05	0.0001112	6	0.0315601	0.0881954	0.0431932	0.101404	0.208457	0.0342134	0.0390179	0.0454719	0.88699	0.0099431	0.26829	0.0761621	0.0247519	4.79e-05	TRUE	0	0.750887	0.239755	rs2551671	0.0018121	0.0317528	0.957228	0.015	0.938068	0.0149988	0.283577	0.198791	FALSE
RIN1	T2D_GSMR	-0.0442907	0.0148284	0.00281831	10	0.0187841	90.4524	92.776	14	15	0	0	16	0.018092	0.0221384	0.0067833	0.0485881	0.0268959	0.0118106	0.0187639	0.0188918	0.512108	0.0608686	0.717719	0.0212534	0.121053	0.0001265	TRUE	0	1	8.57463e-10	rs59651473	-0.0029934	0.0049915	0.558291	<0.001	0.700245	0.072379	0.724555	0.134787	FALSE
RNASEL	T2D_GSMR	-0.0277659	0.00999899	0.00548845	14	0.0313706	25.7774	35.2053	13	14	0.0182089	0.0013706	15	0.0171726	-0.038363	-0.0351514	-0.0437093	0.0271879	0.0149346	0.0143937	0.0266236	0.538579	0.010207	0.0146006	0.122906	0.0851948	6.74e-05	TRUE	0	0.91484	3.0832e-05	rs11072	-0.0098985	0.0045395	0.0481896	0.011	0.715471	0.0153312	0.0220869	0.239321	FALSE
RMI1	T2D_GSMR	-0.0657291	0.0154058	1.98551e-05	12	0.000315732	13.5192	14.547	10	11	0.196072	0.204188	12	-0.0382017	-0.0820441	-0.0616829	-0.0735494	0.0306058	0.0166496	0.0143825	0.029781	0.240396	8e-07	1.8e-05	0.0311395	0.0454211	5.23e-05	TRUE	0	0.116862	0.599656	rs296893	-0.0039108	0.0044853	0.4037	0.233	0.485372	5.62654e-06	9.85683e-05	0.145174	FALSE
RNASET2	T2D_GSMR	-0.0169164	0.00354957	1.88136e-06	49	4.0222e-05	29.523	29.8928	44	45	0.953682	0.95942	46	-0.0174307	-0.0159478	-0.0146092	-0.0140492	0.0058058	0.004965	0.0034908	0.0084509	0.0044052	0.0013179	2.85e-05	0.103372	0.60842	0.0001042	TRUE	0	0.998802	0.000980006	rs393727	0.0010726	0.0017636	0.546187	0.963	0.0947437	0.00290173	0.000143369	0.22111	FALSE
RNASEH2C	T2D_GSMR	-0.0897874	0.011248	1.43371e-15	15	2.05737e-13	54.0449	55.3824	13	14	6e-07	7e-07	15	-0.0948784	-0.108376	-0.112047	-0.124616	0.035682	0.0128172	0.0184313	0.0280224	0.0196719	0	0	0.0005526	0.075442	0.0002665	TRUE	0	0.999972	2.82718e-05	rs3372	-0.0031476	0.0055494	0.580243	0.002	0.164921	0	0	0.0264535	FALSE
RNF146	T2D_GSMR	-0.0830288	0.0251524	0.000963297	5	0.00806009	26.8061	32.9318	6	7	0.0001574	2.73e-05	8	-0.24207	-0.077295	-0.0823068	-0.0512655	0.142074	0.0359046	0.0406471	0.0798113	0.1393	0.0313352	0.0428764	0.541114	0.0194772	6.89e-05	TRUE	0	1	3.66183e-17	rs9401964	0.0163824	0.0139908	0.286017	<0.001	0.358405	0.040173	0.0542443	0.628336	FALSE
RNF14	T2D_GSMR	0.0221521	0.00673646	0.00100761	28	0.00836378	41.1564	41.2921	23	24	0.0113638	0.0154687	25	0.0127066	0.0030021	0.0163436	0.0231942	0.015652	0.0095003	0.0082332	0.0166423	0.425219	0.752003	0.0471366	0.176185	0.163615	6.85e-05	TRUE	0	0.00196349	0.000420691	rs403075	0.0009595	0.003485	0.785518	0.016	0.64522	0.759682	0.0587821	0.287795	FALSE
RNF167	T2D_GSMR	0.0265452	0.0084052	0.00158755	24	0.012018	24.4615	24.8855	21	22	0.271238	0.302582	23	0.01712	0.0144579	0.0219126	0.0119266	0.0108798	0.0101315	0.0073259	0.019098	0.130535	0.153573	0.0027797	0.538725	0.161784	4.67e-05	TRUE	0	0.995545	0.000109161	rs2586527	0.001227	0.0020337	0.552763	0.317	0.347629	0.167083	0.00575324	0.627491	FALSE
RNF175	T2D_GSMR	-0.036209	0.012233	0.00307694	15	0.0200977	17.5008	17.9204	14	15	0.230473	0.266872	16	-0.0266849	-0.0425828	-0.0376889	-0.0125236	0.0218087	0.0135158	0.0104812	0.0271115	0.241303	0.0016294	0.0003233	0.65076	0.0682492	4.47e-05	TRUE	0	0.0137897	0.0177701	rs6535949	-0.0020574	0.0035509	0.571512	0.308	0.485879	0.00342983	0.00103178	0.722851	FALSE
RNF19B	T2D_GSMR	-0.0980848	0.0303523	0.00123123	5	0.00982391	1.29338	30.9156	4	5	0.862498	9.7e-06	6	0.132868	0.0321593	-0.0254379	0.0025998	0.0339493	0.0282504	0.0435362	0.0572826	0.0173395	0.254969	0.559023	0.965557	0.0225114	4.34e-05	TRUE	0	0.999786	1.58968e-05	rs59669045	-0.0222728	0.0040923	0.0055334	0.02	0.159496	0.269881	0.57095	0.97409	FALSE
RNF185	T2D_GSMR	-0.0254413	0.0059073	1.65672e-05	26	0.000271938	40.9742	41.0096	23	24	0.0119232	0.0166166	25	-0.0307844	-0.0365385	-0.0322527	0.0030472	0.0124762	0.0080175	0.006736	0.019815	0.0214786	5.2e-06	1.7e-06	0.879069	0.263144	0.0001112	TRUE	0	0.996517	0.00299588	rs71324184	-0.0004523	0.0032065	0.889052	0.018	0.166012	2.79594e-05	1.35634e-05	0.910354	FALSE
RNF169	T2D_GSMR	-0.0782651	0.0165355	2.21063e-06	9	4.64232e-05	9.61719	12.9482	8	9	0.292928	0.164966	10	-0.12656	-0.0756574	-0.0683591	-0.0647991	0.0379283	0.0171418	0.0160798	0.0284242	0.0102795	1.02e-05	2.13e-05	0.0485851	0.0388491	5.19e-05	TRUE	0	0.992922	0.00508304	rs641584	0.0093119	0.0055941	0.134562	0.284	0.141248	4.91455e-05	0.00011289	0.166083	FALSE
RNF20	T2D_GSMR	0.0542266	0.0207603	0.00900065	6	0.0461221	3.80189	8.66264	4	5	0.43348	0.123301	6	0.124194	0.0661509	0.0438473	-0.0158533	0.0403777	0.021468	0.0228837	0.052327	0.0370827	0.0020605	0.0553534	0.774115	0.0239386	2.4e-05	TRUE	0	0.901331	0.00538011	rs72745305	-0.0102928	0.0046686	0.0921675	0.189	0.218376	0.00413773	0.0680567	0.827838	FALSE
RNF34	T2D_GSMR	0.0742656	0.0125732	3.4911e-09	7	1.40793e-07	24.6054	27.2896	8	9	0.0018128	0.0012525	10	0.0884132	0.0759322	0.0687567	0.0612675	0.0287115	0.0138885	0.0193967	0.0281576	0.0151315	0	0.000393	0.05756	0.0547663	9.15e-05	TRUE	0	0.999979	2.12427e-05	rs11832889	-0.0047217	0.0050543	0.377537	0.06	0.153305	0	0.00122524	0.178868	FALSE
RNF38	T2D_GSMR	0.0560657	0.0210621	0.0077696	7	0.0413404	3.85783	4.37394	4	5	0.425589	0.496925	6	0.0249236	0.0681009	0.056171	0.0678375	0.0474696	0.023767	0.0190136	0.0336643	0.62731	0.0041654	0.0031342	0.0999913	0.0204533	1.77e-05	TRUE	0	0.000508385	0.0155298	rs111929430	0.0050836	0.0070762	0.512232	0.574	0.765384	0.0072129	0.00629385	0.217703	FALSE
RNPEP	T2D_GSMR	-0.0110447	0.00338502	0.00110311	52	0.00903768	107.362	111.632	53	54	1.47e-05	6.8e-06	55	-0.0027839	-0.0126628	-0.0106364	-0.0140612	0.0069334	0.005047	0.0043819	0.0112868	0.68965	0.0121088	0.0152103	0.218211	0.524337	0.0002218	TRUE	0	0.999986	2.40417e-08	rs11586632	-0.0034173	0.0023539	0.15246	<0.001	0.816141	0.0176517	0.0228737	0.328035	FALSE
RNF39	T2D_GSMR	0.0313103	0.00899858	0.000502404	6	0.0047678	7.14669	12.0715	5	6	0.209957	0.0603916	7	0.012671	0.0213359	0.0316822	0.0276308	0.0134836	0.0092535	0.0104048	0.015584	0.390497	0.0211268	0.0023271	0.126594	0.182953	4.41e-05	TRUE	0	0.127127	0.0248011	rs115313680	0.0105859	0.0057029	0.122565	0.141	0.621778	0.028606	0.00492641	0.242407	FALSE
RNF8	T2D_GSMR	0.0657178	0.0230935	0.00443104	7	0.0265947	4.60013	6.38406	5	6	0.466599	0.38157	7	0.0920155	0.0616807	0.0441513	0.0602615	0.0418778	0.0273355	0.022351	0.0336168	0.0793696	0.0240435	0.0482269	0.123209	0.0237209	1.58e-05	TRUE	0	0.0102499	0.319148	rs761737	-0.0060396	0.0045219	0.239238	0.461	0.291634	0.0320868	0.0599905	0.239321	FALSE
RNH1	T2D_GSMR	0.0454143	0.0128839	0.000423667	10	0.00417539	5.21331	5.65041	7	8	0.63395	0.686325	9	0.0350183	0.034403	0.0457936	0.0365401	0.0194424	0.0134434	0.010601	0.0200182	0.114694	0.0104946	1.56e-05	0.105386	0.0614495	4.22e-05	TRUE	0	0.00364894	0.00237596	rs12419766	0.0018708	0.0028296	0.529676	0.677	0.324203	0.0156838	8.86989e-05	0.224058	FALSE
ST6GALNAC4	T2D_GSMR	-0.0560629	0.0217758	0.0100371	5	0.0497183	5.03691	9.61806	3	4	0.169114	0.0473772	5	-0.266158	-0.0542561	-0.0416504	-0.051702	0.13787	0.0216956	0.0276914	0.0345166	0.149093	0.0123918	0.132558	0.20852	0.0217168	2e-05	TRUE	0	0.0412794	0.00472371	rs1078697	0.0372256	0.0225359	0.197137	0.111	0.375008	0.0179818	0.148802	0.317378	FALSE
VLDLR	T2D_GSMR	-0.0333178	0.00675062	7.99411e-07	34	1.88809e-05	45.9641	45.9832	33	34	0.0662428	0.0823292	35	-0.0360607	-0.0447221	-0.0351077	-0.0353932	0.0103913	0.0082593	0.0063711	0.0163036	0.0014697	1e-07	0	0.0370148	0.195568	0.0001233	TRUE	0	3.14394e-05	0.998576	rs34881325	0.000224	0.0019118	0.907448	0.093	0.0609388	8.72941e-07	0	0.153547	TRUE
RPAP1	T2D_GSMR	-0.0744182	0.00850128	2.0636e-18	27	5.01137e-16	87.286	87.9868	26	27	0	0	28	-0.0654756	-0.0521544	-0.0761029	-0.10123	0.0268423	0.0120424	0.0132006	0.0246512	0.0218494	1.49e-05	0	0.0003337	0.115541	0.0002682	TRUE	0	0.0657802	0.93422	rs1200345	-0.0020162	0.0044127	0.651532	<0.001	0.168003	6.8457e-05	0	0.0203486	FALSE
RPE	T2D_GSMR	0.0801874	0.0294963	0.00655664	5	0.0361035	0.19335	0.311982	3	4	0.978656	0.989028	5	0.064756	0.0712612	0.0799719	0.0693829	0.0527701	0.0338283	0.0288633	0.0473391	0.307289	0.035156	0.0055933	0.216616	0.0106641	1.11e-05	TRUE	0	4.29895e-05	0.00033779	rs12617077	0.0025291	0.0073428	0.753253	0.994	0.556796	0.0446292	0.0101	0.327154	FALSE
RPF2	T2D_GSMR	-0.0331784	0.0089932	0.000224894	19	0.0024681	16.8097	27.5861	15	16	0.330369	0.035411	17	-0.0009821	-0.0208622	-0.0308894	-0.0321703	0.0128188	0.0099006	0.0104741	0.0281252	0.939944	0.0351039	0.0031868	0.26952	0.0730278	5.7e-05	TRUE	0	0.999076	4.22316e-06	rs76509375	-0.0066754	0.0021526	0.0073022	0.115	0.970686	0.0446012	0.006382	0.378629	FALSE
RPL13	T2D_GSMR	0.0458815	0.00742818	6.54643e-10	17	3.17955e-08	22.9239	25.5962	17	18	0.151745	0.109357	19	0.0308048	0.0523378	0.0423517	0.0644124	0.0110053	0.009922	0.0075346	0.0163518	0.0123289	1e-07	0	0.0009617	0.229095	9.48e-05	TRUE	0	0.76038	0.239604	rs3211567	0.0034543	0.0024538	0.177235	0.135	0.146172	8.72941e-07	0	0.0397311	FALSE
RPGRIP1	T2D_GSMR	0.0388515	0.0124208	0.00176033	13	0.0129341	19.3189	19.3735	12	13	0.0811186	0.111972	14	0.0461079	0.0519813	0.0420161	0.0583045	0.0257165	0.0145116	0.0124592	0.0264503	0.0982073	0.0003409	0.0007455	0.0461314	0.0686617	4.97e-05	TRUE	0	0.86	0.0138204	rs1957414	-0.0007422	0.0040303	0.856958	0.142	0.304523	0.000967296	0.0020377	0.165305	FALSE
RPL22L1	T2D_GSMR	-0.0259319	0.00412823	3.35085e-10	42	1.77429e-08	242.578	242.59	48	49	0	0	50	-0.0166539	-0.0180074	-0.0161274	-0.0157613	0.0133147	0.006758	0.0076217	0.0132028	0.217075	0.007708	0.0343461	0.238311	0.506082	0.0003521	TRUE	0	1	1.13851e-26	rs35192046	0.0001858	0.0038332	0.961548	<0.001	0.459787	0.0121947	0.0451858	0.348771	FALSE
RPL27A	T2D_GSMR	0.0566072	0.0172603	0.00103945	5	0.00861298	13.1794	13.3614	4	5	0.0104317	0.0202171	6	0.0428335	0.0594496	0.0539872	0.0570606	0.053601	0.0225495	0.022452	0.0434329	0.468984	0.008379	0.016192	0.245973	0.0385088	3.83e-05	TRUE	0	1	5.68455e-13	rs7945657	0.0020391	0.008675	0.825705	0.07	0.680324	0.0130889	0.0242227	0.354737	FALSE
RPL31	T2D_GSMR	-0.0435929	0.0094203	3.70021e-06	12	7.36233e-05	22.1283	23.3412	12	13	0.036107	0.037759	14	-0.0322007	-0.0361107	-0.0438938	-0.043064	0.0179729	0.0097551	0.010589	0.0307084	0.0984247	0.0002141	3.39e-05	0.184236	0.112868	7.27e-05	TRUE	0	0.647573	0.038191	rs78362750	-0.0026407	0.003256	0.433139	0.109	0.304523	0.000648417	0.000165486	0.293856	FALSE
RPL32P1	T2D_GSMR	-0.0302692	0.00899375	0.000763835	6	0.00668863	5.4721	5.72338	4	5	0.242193	0.334072	6	-0.0194841	-0.0359886	-0.0299462	-0.0280771	0.026265	0.0104384	0.008866	0.0175981	0.499385	0.0005654	0.0007311	0.171496	0.106849	2.48e-05	TRUE	0	0.00483805	0.0426576	rs2076312	-0.0035173	0.0082068	0.690301	0.482	0.69318	0.00146177	0.0020129	0.284358	FALSE
RPL8	T2D_GSMR	-0.0471437	0.00556989	2.58275e-17	27	4.61533e-15	89.3998	94.1942	30	31	1e-07	0	32	-0.0150392	-0.0467766	-0.0401748	-0.0498533	0.0212324	0.0066299	0.0076978	0.0102072	0.484217	0	2e-07	2.99e-05	0.350699	0.0002522	TRUE	0	0.433697	0.566303	rs2954654	-0.0084037	0.0066254	0.214407	<0.001	0.687524	0	2.10496e-06	0.011163	FALSE
RPN1	T2D_GSMR	-0.0396008	0.0100761	8.48897e-05	14	0.00108209	32.6325	33.9281	11	12	0.0006033	0.0006924	13	-0.0348315	-0.0280224	-0.0464023	-0.0252177	0.0229768	0.0115314	0.0145257	0.0275113	0.15773	0.0150952	0.0014007	0.377391	0.088354	8.36e-05	TRUE	0	0.997771	1.31829e-06	rs34198449	-0.003058	0.0046273	0.522299	0.004	0.380354	0.0213549	0.00330993	0.479983	FALSE
RPS10	T2D_GSMR	-0.0332163	0.011212	0.00305086	5	0.0199549	14.2415	14.7562	3	4	0.0025942	0.0052344	5	-0.02496	-0.0373847	-0.0361242	-0.0201681	0.0398913	0.0128437	0.0185316	0.0295679	0.57588	0.0036056	0.0512559	0.532628	0.0782925	3.8e-05	TRUE	0	0.854155	0.0976487	rs6925243	-0.0032512	0.0098729	0.763579	0.092	0.74056	0.00643114	0.0634393	0.622378	FALSE
RPS23	T2D_GSMR	-0.0132074	0.00352788	0.00018132	74	0.00205563	75.2382	76.861	68	69	0.255705	0.241466	70	-0.0112269	-0.0159042	-0.0169457	-0.0146787	0.0058348	0.0049962	0.0034386	0.0084963	0.058524	0.0014564	8e-07	0.0885244	0.783374	0.0001421	TRUE	0	0.0529902	0.0272284	rs226202	-0.0020164	0.001665	0.230075	0.277	0.256644	0.00314142	7.23902e-06	0.205962	FALSE
RPP25L	T2D_GSMR	-0.0307409	0.010647	0.003886	12	0.0240237	64.2532	64.4166	13	14	0	0	15	-0.0427076	-0.0376026	-0.0372453	-0.0479892	0.0352829	0.0116054	0.0178517	0.0205713	0.247661	0.0011949	0.0369452	0.0350928	0.0977125	0.000115	TRUE	0	1	1.32066e-14	rs7020310	0.0011447	0.0062959	0.85853	<0.001	0.490039	0.00267456	0.0480514	0.150112	FALSE
RPS6KA2	T2D_GSMR	-0.0350567	0.00882307	7.08845e-05	30	0.000918395	51.9618	53.9088	27	28	0.00268	0.0022949	29	-0.0486358	-0.0352447	-0.0306266	-0.0353269	0.0204152	0.0107589	0.0098097	0.0189755	0.0245082	0.0010534	0.0017958	0.0731713	0.135832	9.63e-05	TRUE	0	0.99887	0.000912275	rs2757050	0.0030307	0.0030132	0.323435	0.001	0.18005	0.00240961	0.00401956	0.196054	FALSE
RPS6KA1	T2D_GSMR	-0.0606931	0.0165252	0.000239955	7	0.00259727	24.191	43.5326	5	6	0.0001995	1e-07	7	0.0438395	-0.0545757	-0.0796622	-0.0707642	0.0698084	0.0167072	0.0398291	0.0285724	0.557569	0.0010885	0.0454892	0.0480222	0.0310883	9.68e-05	TRUE	0	0.999969	6.80621e-07	rs4970485	-0.0222908	0.0111486	0.102014	0.013	0.729016	0.00247371	0.0569671	0.166083	FALSE
RPS9	T2D_GSMR	0.0117217	0.00412663	0.00450435	17	0.0269056	41.855	43.2681	17	18	0.0007038	0.0007333	19	0.0187651	0.0120645	0.010534	-0.0011008	0.0123461	0.00546	0.0057936	0.0122563	0.146912	0.0271321	0.0690295	0.929424	0.540644	8.61e-05	TRUE	0	0.0105926	0.250042	rs17305311	-0.0043383	0.0057266	0.459078	0.002	0.370804	0.0354437	0.0830817	0.945399	FALSE
RRN3	T2D_GSMR	0.0503501	0.014709	0.000619143	9	0.00568208	28.3971	32.6035	7	8	0.0001863	7.26e-05	9	0.07862	0.0574092	0.0411941	0.0125764	0.0439785	0.0193755	0.0242066	0.0317257	0.116972	0.0030468	0.088798	0.702167	0.051281	5.8e-05	TRUE	0	0.99891	0.00108321	rs2280018	-0.0064783	0.006362	0.342438	0.004	0.32742	0.00564476	0.104501	0.769015	FALSE
RRAS2	T2D_GSMR	-0.0334498	0.0113464	0.00319775	8	0.0206589	7.04783	7.07551	6	7	0.316447	0.42106	8	-0.0326022	-0.0366265	-0.0299152	-0.0379939	0.0202241	0.0108822	0.0093985	0.0213696	0.158079	0.0007634	0.0014576	0.118651	0.0790167	2.29e-05	TRUE	0	1	4.0785e-18	rs2915407	0.0007288	0.0047474	0.883026	0.474	0.380354	0.00187254	0.0034118	0.237626	FALSE
RRP1B	T2D_GSMR	-0.0549865	0.0191561	0.00409896	6	0.0248811	7.94578	8.02428	4	5	0.0935846	0.154902	6	-0.035913	-0.0672608	-0.047928	-0.0661155	0.0650366	0.0195945	0.0215872	0.031222	0.610214	0.0005977	0.0264046	0.0877727	0.0296854	3.41e-05	TRUE	0	0.00524821	0.0468816	rs2329443	-0.0017497	0.0088019	0.85212	0.314	0.755665	0.00152929	0.0362483	0.205125	FALSE
RTN2	T2D_GSMR	0.0884127	0.0254976	0.000525357	3	0.00494109	49.1873	59.6858	3	4	0	0	5	0.0042302	0.075181	0.105706	0.053455	0.151627	0.026015	0.0792959	0.0425229	0.979495	0.0038536	0.182514	0.277118	0.018366	0.0001171	TRUE	0	1	1.22051e-11	rs10401270	0.0137027	0.0171241	0.4821	<0.001	0.988611	0.00676774	0.198863	0.38398	FALSE
RXFP2	T2D_GSMR	0.0541173	0.0165507	0.00107629	11	0.00884856	22.4702	22.5689	10	11	0.0128804	0.0203183	12	0.034219	0.0527305	0.0413138	0.0935984	0.0389567	0.0167108	0.0184197	0.0376567	0.400348	0.0016024	0.0249021	0.0302727	0.0471679	5.06e-05	TRUE	0	0.0077217	0.0242695	rs9577041	0.0011394	0.0054368	0.838208	0.049	0.626705	0.00337779	0.034527	0.145174	FALSE
RWDD2B	T2D_GSMR	-0.0342282	0.00968545	0.000409346	20	0.00407239	18.3842	18.4222	19	20	0.496927	0.559614	21	-0.0230622	-0.0185783	-0.0205589	-0.0018503	0.0152072	0.011305	0.0081601	0.0226153	0.145847	0.100305	0.011754	0.935606	0.0995373	3.29e-05	TRUE	0	0.0219638	0.118986	rs2150403	0.0005378	0.0027571	0.847406	0.643	0.369346	0.113888	0.0185761	0.94995	FALSE
RWDD3	T2D_GSMR	-0.0276218	0.00950819	0.00367195	27	0.0229249	28.1372	31.8506	26	27	0.351739	0.237661	28	-0.0003813	-0.0150258	-0.020807	-0.0234977	0.013388	0.0105878	0.0079273	0.0187705	0.977495	0.155851	0.0086717	0.221364	0.145952	5.31e-05	TRUE	0	0.285047	0.00028287	rs12748218	-0.004148	0.0022393	0.0753558	0.236	0.988611	0.16919	0.0145575	0.33082	FALSE
RUNX3	T2D_GSMR	-0.0632438	0.023885	0.00810072	5	0.0428293	1.16785	1.66586	3	4	0.760724	0.79691	5	-0.0398926	-0.0871231	-0.064996	-0.043048	0.042382	0.028428	0.0230395	0.0414967	0.41601	0.0021789	0.0047863	0.35815	0.0303637	1.27e-05	TRUE	0	0.00701658	0.0118166	rs1984520	-0.0029412	0.0041678	0.531241	0.728	0.637768	0.00432163	0.0088897	0.460567	FALSE
SAE1	T2D_GSMR	-0.0673952	0.018331	0.000236398	5	0.00257185	3.79835	3.87505	2	3	0.149692	0.275277	4	-0.0721661	-0.0755177	-0.0821326	-0.0782199	0.0547623	0.0204327	0.019154	0.0314238	0.31827	0.0002191	1.8e-05	0.0885468	0.0246804	3.64e-05	TRUE	0	0.99997	1.17576e-07	rs307896	-0.0015582	0.0077537	0.85931	0.414	0.565856	0.000658187	9.85683e-05	0.205962	FALSE
SAP30L	T2D_GSMR	-0.0596672	0.0198583	0.00265893	9	0.0179109	16.9874	17.1937	7	8	0.0174773	0.0281541	9	-0.0754751	-0.0732102	-0.0583153	-0.0602174	0.0650409	0.0214859	0.0260412	0.0379581	0.283918	0.000656	0.0251335	0.151305	0.021868	3.74e-05	TRUE	0	0.00222959	0.0256985	rs734200	0.0020286	0.0069584	0.779095	0.07	0.533334	0.00165562	0.0347282	0.267306	FALSE
SAPCD2	T2D_GSMR	0.0148265	0.00449141	0.00096318	19	0.00806009	52.1859	61.3156	23	24	0.0004721	4.16e-05	25	-0.0055925	0.0158459	0.0161995	0.0227055	0.0125328	0.0070982	0.006631	0.0159029	0.659607	0.0255887	0.0145657	0.166246	0.525139	0.0001099	TRUE	0	0.237473	0.0746332	rs11794029	0.0086752	0.0043248	0.056765	<0.001	0.789401	0.0337844	0.022065	0.280685	FALSE
SAT2	T2D_GSMR	-0.0388299	0.0122014	0.00146054	15	0.011237	41.4743	45.1124	16	17	0.0004724	0.0002343	18	-0.0707847	-0.0574733	-0.0332809	-0.0264316	0.0356413	0.0143196	0.0165684	0.0298404	0.0644384	5.98e-05	0.0445691	0.388102	0.0687103	7.51e-05	TRUE	0	0.982143	0.0097846	rs858520	0.0062393	0.0052666	0.253437	0.001	0.264894	0.000226965	0.0560345	0.490582	FALSE
SATB1	T2D_GSMR	0.0508131	0.0193088	0.00849812	8	0.0443692	5.5131	6.47703	4	5	0.238581	0.262527	6	0.0869806	0.0565759	0.0497317	0.0500006	0.0488187	0.0198879	0.0193743	0.0290048	0.149387	0.0044447	0.0102614	0.145335	0.0232521	1.99e-05	TRUE	0	0.0150335	0.00574244	rs9851736	-0.0043197	0.0051654	0.450043	0.375	0.37511	0.00763418	0.0165341	0.263021	FALSE
SARS	T2D_GSMR	0.0710931	0.025734	0.00573403	5	0.0323256	10.5376	20.2122	4	5	0.0322831	0.0011402	6	0.203069	0.102646	0.0713684	-0.0836222	0.0778158	0.0308487	0.0452136	0.111447	0.0594442	0.0008766	0.114457	0.486843	0.017282	4.41e-05	TRUE	0	0.987019	0.00109619	rs61799425	-0.0154609	0.0080679	0.127807	0.009	0.256644	0.00209818	0.130758	0.582641	FALSE
SBF2	T2D_GSMR	0.0694145	0.012558	3.24785e-08	14	1.06807e-06	35.7539	57.1119	15	16	0.0019181	1.6e-06	17	-0.0174918	0.0648626	0.0753353	0.061938	0.0345616	0.0142904	0.0186731	0.0318809	0.62014	5.7e-06	5.47e-05	0.0698518	0.0740231	0.000154	TRUE	0	0.97139	0.0186051	rs10770105	0.0189906	0.0063442	0.0090943	<0.001	0.759398	3.01025e-05	0.000247484	0.192518	FALSE
SBF1	T2D_GSMR	0.0449633	0.00995224	6.24521e-06	10	0.000116663	12.2084	20.1959	7	8	0.0939089	0.0096199	9	0.0092132	0.0496414	0.0522046	0.0387625	0.0230614	0.0121968	0.0136253	0.0184218	0.701427	4.7e-05	0.0001274	0.0684921	0.0910411	7.62e-05	TRUE	0	0.993913	0.00309665	rs73188943	0.0096696	0.0045184	0.0696304	0.024	0.824163	0.000185795	0.000491069	0.191798	FALSE
SCAP	T2D_GSMR	0.0563233	0.00926786	1.22243e-09	22	5.51771e-08	86.1161	106.084	27	28	0	0	29	0.015722	0.0713437	0.05251	0.0255703	0.0185866	0.0133633	0.0123926	0.0388459	0.405056	1e-07	2.26e-05	0.515754	0.168138	0.0002305	TRUE	0	0.806707	0.189559	rs12636851	0.0091545	0.0036587	0.0187052	<0.001	0.628926	8.72941e-07	0.000117679	0.606001	FALSE
SCAPER	T2D_GSMR	-0.0142622	0.00542981	0.00862329	32	0.0447513	323.805	326.987	51	52	0	0	53	0.0019454	-0.0036033	-0.0113243	-0.0048114	0.0214273	0.0083409	0.01033	0.016733	0.928014	0.665735	0.272968	0.774843	0.419454	0.0004477	TRUE	0	1	2.58704e-33	rs3765115	-0.0039342	0.0055576	0.482231	<0.001	0.962385	0.675291	0.287906	0.827838	FALSE
SBK1	T2D_GSMR	-0.0249752	0.00865811	0.00391905	17	0.0241178	45.4215	55.4561	19	20	0.0005981	3.51e-05	21	0.0033303	-0.020535	-0.0347092	-0.0374844	0.0222822	0.0140497	0.0132678	0.0269192	0.882765	0.143853	0.0088953	0.179068	0.11348	9.9e-05	TRUE	0	0.99999	3.46462e-09	rs12446454	-0.007269	0.003548	0.054552	<0.001	0.936638	0.157898	0.0147989	0.289797	FALSE
SCAND1	T2D_GSMR	-0.0598279	0.0127767	2.83291e-06	9	5.69649e-05	13.8228	19.7822	10	11	0.181228	0.0484187	12	-0.0487991	-0.0665267	-0.0742786	-0.059123	0.0174541	0.0130476	0.0141576	0.0263507	0.0189287	3e-07	2e-07	0.0463998	0.064681	9.16e-05	TRUE	0	0.986012	0.0119746	rs7271036	-0.0064363	0.0030998	0.0645912	0.148	0.163882	2.39355e-06	2.10496e-06	0.165305	FALSE
SCFD1	T2D_GSMR	0.0308115	0.0112686	0.0062516	21	0.0347266	19.506	19.7154	17	18	0.300274	0.349068	19	0.0117217	0.0264901	0.0213143	0.0092794	0.0248074	0.0135277	0.0103051	0.0235226	0.642574	0.0502056	0.0386097	0.697857	0.0713731	3.23e-05	TRUE	0	0.00106159	0.00478504	rs7144204	0.0018409	0.0043091	0.674581	0.421	0.774638	0.0610698	0.0497368	0.765991	FALSE
SCML4	T2D_GSMR	-0.0212068	0.00802442	0.00822267	23	0.0432169	47.7286	48.3405	23	24	0.001812	0.0022901	25	-0.0039962	-0.004446	-0.0130159	-0.0046642	0.0189175	0.0102661	0.0089211	0.0188983	0.834558	0.664958	0.144564	0.807156	0.167196	8.38e-05	TRUE	0	0.0234649	0.453116	rs1401171	-0.0021352	0.0039319	0.592324	0.001	0.909824	0.674965	0.160458	0.85453	FALSE
SCRN2	T2D_GSMR	-0.0347522	0.00629449	3.36973e-08	17	1.10432e-06	34.1661	36.4614	16	17	0.0051599	0.0039782	18	-0.0252818	-0.037891	-0.0370182	-0.0426084	0.0134323	0.0075847	0.0072467	0.0148572	0.0781322	6e-07	3e-07	0.0106641	0.294601	0.000124	TRUE	0	1	5.62894e-10	rs11079797	-0.0038468	0.0037103	0.315258	0.011	0.288428	4.36471e-06	3.00811e-06	0.108188	FALSE
SCRN3	T2D_GSMR	-0.0883727	0.027657	0.00139678	6	0.0108384	6.15749	8.7459	4	5	0.187692	0.119639	6	-0.0052574	-0.0907758	-0.0919574	-0.154472	0.0728621	0.0289665	0.0308661	0.0698298	0.945943	0.0017254	0.0028896	0.0778971	0.0124073	3.2e-05	TRUE	0	0.999266	1.13329e-06	rs62173568	-0.0079156	0.0061044	0.264475	0.23	0.972386	0.00360126	0.00593107	0.198966	FALSE
SDCCAG3	T2D_GSMR	0.0407851	0.007823	1.85316e-07	13	5.11699e-06	199.416	232.626	20	21	0	0	22	-0.0366669	0.0419097	0.0330107	0.0740041	0.0423991	0.0138027	0.0194382	0.0269491	0.3974	0.0023946	0.0894624	0.0121045	0.226616	0.0003657	TRUE	0	1	4.77566e-52	rs1130635	0.0216215	0.0118471	0.0829661	<0.001	0.626053	0.00466963	0.10511	0.114495	FALSE
SDHDP6	T2D_GSMR	0.00886327	0.00340771	0.00929672	28	0.0470348	40.9302	41.8611	29	30	0.0698379	0.073556	31	0.0110128	0.0079872	0.0074916	0.0126268	0.0053832	0.0038189	0.0031725	0.007679	0.0499427	0.0364813	0.0182055	0.110548	0.697234	7.09e-05	TRUE	0	0.252431	0.00170803	rs72660908	-0.0020438	0.0025165	0.423333	0.098	0.245263	0.0460359	0.0266966	0.229691	FALSE
SEC16A	T2D_GSMR	0.079793	0.0105264	3.44821e-14	14	3.62867e-12	81.4334	81.4338	15	16	0	0	17	0.0703759	0.0821037	0.0700681	0.0732117	0.0398498	0.0117626	0.0180876	0.0190606	0.0977301	0	0.0001071	0.0014424	0.108175	0.000216	TRUE	0	1	3.97459e-42	rs4378078	-6.92e-05	0.007917	0.993138	<0.001	0.304523	0	0.000434252	0.0461761	FALSE
SEC31B	T2D_GSMR	0.025546	0.0061715	3.48283e-05	30	0.000508257	115.835	116.694	30	31	0	0	32	0.0138294	0.0200856	0.0209699	-0.0064944	0.0188517	0.0088346	0.0110825	0.0178496	0.468893	0.0229954	0.0584689	0.718449	0.196366	0.000174	TRUE	0	0.986954	0.00633854	rs3763695	0.0018803	0.0039885	0.640737	<0.001	0.680324	0.0309192	0.0713551	0.782803	FALSE
SEC61A2	T2D_GSMR	-0.052208	0.007993	6.50219e-11	20	4.24705e-09	145.147	147.98	27	28	0	0	29	0.0054299	-0.0257744	-0.0155052	-0.0650682	0.0327026	0.0123413	0.0152869	0.0285575	0.869364	0.0367558	0.310449	0.0305252	0.193866	0.0002152	TRUE	0	1	7.03464e-55	rs10906091	-0.0048063	0.0066211	0.474146	<0.001	0.929759	0.0463429	0.326279	0.145174	FALSE
SENP6	T2D_GSMR	0.0336908	0.00678303	6.80253e-07	34	1.62694e-05	50.4321	51.0275	25	26	0.0018845	0.0023656	27	0.0187311	0.0284149	0.0339168	0.0180047	0.0293949	0.0102911	0.0089729	0.0217141	0.529772	0.0057606	0.0001569	0.414556	0.168838	0.0001058	TRUE	0	0.999978	2.13997e-05	rs17414086	0.0042446	0.0078128	0.591748	0.004	0.713414	0.00949859	0.000582099	0.516108	FALSE
SERBP1P3	T2D_GSMR	0.0351735	0.0044994	5.39295e-15	20	6.9968e-13	31.8455	34.8658	19	20	0.0325294	0.0208309	21	0.0195211	0.038204	0.0352859	0.0350143	0.0126524	0.0056051	0.0048015	0.0095006	0.139353	0	0	0.001466	0.517423	0.000172	TRUE	0	0.0224429	0.977557	rs4687701	0.0077249	0.0057546	0.195294	0.038	0.358405	0	0	0.0461761	FALSE
SERINC5	T2D_GSMR	-0.0409625	0.013508	0.00242559	13	0.0166832	24.9008	25.8556	13	14	0.0237859	0.0270026	15	-0.0136718	-0.0359355	-0.0288596	-0.0350808	0.026022	0.015596	0.0143766	0.0267475	0.608155	0.0212139	0.0447067	0.210773	0.0609168	4.4e-05	TRUE	0	0.0403626	0.0978132	rs11950944	-0.002477	0.0035085	0.492643	0.027	0.755665	0.0286977	0.0561292	0.320335	FALSE
SERINC1	T2D_GSMR	0.0310134	0.0114776	0.00689057	19	0.0375937	9.04787	11.974	16	17	0.911429	0.801709	18	0.0188931	0.0276856	0.0407183	0.0591476	0.0158034	0.0127265	0.0093252	0.0256084	0.249309	0.0295983	1.26e-05	0.0337275	0.0823106	4.12e-05	TRUE	0	0.00349675	0.00096291	rs6909674	0.004057	0.0023717	0.106472	0.748	0.490996	0.0382612	7.47936e-05	0.149316	FALSE
SERHL	T2D_GSMR	-0.0575953	0.0196982	0.00345691	6	0.0219293	4.18525	5.50841	3	4	0.242143	0.238991	5	-0.045024	-0.0758214	-0.0728916	-0.0864125	0.0365084	0.0248565	0.022526	0.0350716	0.305302	0.0022857	0.0012126	0.0694009	0.0280142	2.68e-05	TRUE	0	0.00727247	0.0148781	rs73173065	-0.0054744	0.0056212	0.401943	0.344	0.55455	0.00449865	0.00294476	0.192506	FALSE
SERINC3	T2D_GSMR	-0.062283	0.0133887	3.28863e-06	7	6.55718e-05	16.5566	22.5007	5	6	0.0054223	0.0009822	7	-0.0733006	-0.0623686	-0.0535028	-0.0614828	0.026357	0.0124078	0.0232265	0.0325663	0.0388528	5e-07	0.0212494	0.107962	0.0435137	5.6e-05	TRUE	0	0.999695	0.000298754	rs6103759	0.0053736	0.0040107	0.23797	0.186	0.226998	3.7665e-06	0.0302921	0.227578	FALSE
SESN2	T2D_GSMR	-0.089185	0.0300619	0.00301008	4	0.019729	23.9125	24.4849	3	4	2.61e-05	6.38e-05	5	0.0446726	-0.0124096	0.0022622	0.122221	0.170499	0.028836	0.0555776	0.0534105	0.810274	0.66694	0.967532	0.0840102	0.0134656	3.26e-05	TRUE	0	0.964656	0.000566398	rs61785968	-0.004598	0.0171587	0.806091	0.004	0.895927	0.676051	0.968185	0.203962	FALSE
SETD8	T2D_GSMR	-0.0348756	0.00556869	3.78107e-10	15	1.9357e-08	61.7767	71.3936	18	19	1.1e-06	1e-07	20	-0.0131334	-0.0465748	-0.0376306	-0.0184923	0.0169539	0.0083989	0.0089565	0.0202408	0.448601	0	2.65e-05	0.372368	0.335854	0.0001882	TRUE	0	0.999993	6.90819e-06	rs61955125	-0.0093818	0.0056046	0.111428	<0.001	0.66044	0	0.000134678	0.476181	FALSE
SETD9	T2D_GSMR	-0.016952	0.00525634	0.0012595	15	0.00999056	53.5589	61.2665	15	16	3.1e-06	3e-07	17	-0.0003915	-0.0267637	-0.0168815	-0.0025186	0.0141892	0.0075854	0.0089902	0.0121733	0.978352	0.0004182	0.0604111	0.838704	0.346637	0.0001016	TRUE	0	0.999981	1.63066e-07	rs252893	-0.0069941	0.0047604	0.162429	<0.001	0.988611	0.00113692	0.0734235	0.877741	FALSE
SFI1	T2D_GSMR	0.0346728	0.00863691	5.95749e-05	24	0.000790244	61.3613	63.241	23	24	2.42e-05	2.2e-05	25	0.016969	0.0233104	0.028607	0.054948	0.0180468	0.0105743	0.0114806	0.0206601	0.356846	0.0274935	0.0127108	0.0137164	0.15952	0.000111	TRUE	0	0.83938	0.000974621	rs5997981	0.0027638	0.0032926	0.4099	<0.001	0.591981	0.0358842	0.0197467	0.120696	FALSE
SFXN1	T2D_GSMR	-0.0333186	0.0129297	0.00996911	10	0.0494601	9.22791	9.70022	8	9	0.323437	0.375295	10	-0.0364479	-0.0297619	-0.0272852	-0.0313888	0.0194463	0.0141665	0.0127186	0.0260633	0.0977604	0.0356531	0.0319288	0.259177	0.0472532	2e-05	TRUE	0	0.00069227	0.0041258	rs198039	0.0018669	0.0029175	0.540129	0.535	0.304523	0.0451444	0.0424954	0.36781	FALSE
SGCB	T2D_GSMR	-0.113302	0.0175241	1.00979e-10	7	6.29192e-09	17.742	19.2183	5	6	0.0032878	0.0038104	7	-0.0631956	-0.12138	-0.112156	-0.0864079	0.0813071	0.0199679	0.0276886	0.047968	0.472167	0	5.11e-05	0.121722	0.0304814	9.59e-05	TRUE	0	0.240409	0.759385	rs4864483	-0.0070688	0.0109589	0.547335	0.019	0.682628	0	0.00023333	0.238936	FALSE
[truncated: 359 more rows]

## Sheet: ST2
Supplementary Table 2. Computational burden details of application analysis
Process	Number of tasks	Median time of execution (min)	Median RAM Usage (GB)
GCTA_GSMR	16924	3.3	5.492
[truncated: 13 more rows]

## Sheet: ST3
Supplementary Table 3. Estimation of total execution time economy with GSMR filter
[truncated: 12 more rows]
